# Supplementary material for: Transcriptomic Analysis of Betula halophila in Response to Salt Stress
Source: Int J Mol Sci. 2018 Oct 31;19(11):3412. doi: 10.3390/ijms19113412 (PMC6274945; doi:10.3390/ijms19113412)
Supplement: Supplementary file 1 [file ijms-19-03412-s001.zip]

Archive with 10 entries (9 files):
- Supplementary File for proof/
- Supplementary File for proof/Supplementary Figure 1.pdf
- Supplementary File for proof/Supplementary Table  6.xls
- Supplementary File for proof/Supplementary Table  7.xls
- Supplementary File for proof/Supplementary Table 1.xls
- Supplementary File for proof/Supplementary Table 2.xls
- Supplementary File for proof/Supplementary Table 3.xls
- Supplementary File for proof/Supplementary Table 4.xls
- Supplementary File for proof/Supplementary Table 5.xls
- Supplementary File for proof/SupplementaryTable  8.xlsx
