# Supplementary material for: Transcriptomic Analysis of Betula halophila in Response to Salt Stress
Source: Int J Mol Sci. 2018 Oct 31;19(11):3412. doi: 10.3390/ijms19113412 (PMC6274945; doi:10.3390/ijms19113412)
Supplement: Supplementary file 1 [file ijms-19-03412-s001.zip › Supplementary File for proof/Supplementary Table 6.xls]

pathway_term	rich_factor	qvalue	gene_number
Sphingolipid metabolism	0.0491803278688525	0.0157985578479	3
Other glycan degradation	0.0344827586206897	0.137877382534	2
Brassinosteroid biosynthesis	0.0476190476190476	0.285869928661	1
Citrate cycle (TCA cycle)	0.0134228187919463	0.285869928661	2
Carbon fixation in photosynthetic organisms	0.0128205128205128	0.285869928661	2
Protein processing in endoplasmic reticulum	0.0068259385665529	0.285869928661	4
Diterpenoid biosynthesis	0.0294117647058824	0.300663763813	1
Nicotinate and nicotinamide metabolism	0.027027027027027	0.300663763813	1
Pyruvate metabolism	0.00956937799043062	0.300663763813	2
Ribosome biogenesis in eukaryotes	0.00896860986547085	0.301021528274	2
Glycosaminoglycan degradation	0.0192307692307692	0.305089624881	1
One carbon pool by folate	0.0158730158730159	0.333131787155	1
SNARE interactions in vesicular transport	0.0140845070422535	0.341874569215	1
Glycolysis / Gluconeogenesis	0.00664451827242525	0.341874569215	2
Plant hormone signal transduction	0.00638977635782748	0.341874569215	2
Galactose metabolism	0.00980392156862745	0.383290144342	1
Terpenoid backbone biosynthesis	0.00909090909090909	0.384996102103	1
Endocytosis	0.00479616306954436	0.412004560493	2
DNA replication	0.00735294117647059	0.412004560493	1
Cysteine and methionine metabolism	0.00471698113207547	0.556188421965	1
