# Supplementary material for: Transcriptomic Analysis of Betula halophila in Response to Salt Stress
Source: Int J Mol Sci. 2018 Oct 31;19(11):3412. doi: 10.3390/ijms19113412 (PMC6274945; doi:10.3390/ijms19113412)
Supplement: Supplementary file 1 [file ijms-19-03412-s001.zip › Supplementary File for proof/Supplementary Table 7.xls]

pathway_term	rich_factor	qvalue	gene_number
Ribosome	0.018028846	0.002677685	15
Fatty acid elongation	0.071428571	0.00532918	4
Flavonoid biosynthesis	0.06557377	0.00532918	4
Phenylpropanoid biosynthesis	0.028455285	0.00532918	7
Sesquiterpenoid and triterpenoid biosynthesis	0.1	0.006349313	3
Stilbenoid, diarylheptanoid and gingerol biosynthesis	0.035087719	0.276711732	2
Flavone and flavonol biosynthesis	0.111111111	0.293164917	1
Homologous recombination	0.01910828	0.293164917	3
Cyanoamino acid metabolism	0.020618557	0.404260214	2
Starch and sucrose metabolism	0.012461059	0.404260214	4
Brassinosteroid biosynthesis	0.047619048	0.404260214	1
Plant-pathogen interaction	0.01039501	0.441478133	5
Other glycan degradation	0.017241379	0.77955836	1
Sphingolipid metabolism	0.016393443	0.77955836	1
SNARE interactions in vesicular transport	0.014084507	0.77955836	1
Circadian rhythm - plant	0.013157895	0.77955836	1
Protein processing in endoplasmic reticulum	0.006825939	0.77955836	4
Phenylalanine, tyrosine and tryptophan biosynthesis	0.010204082	0.77955836	1
Basal transcription factors	0.009708738	0.77955836	1
RNA polymerase	0.009090909	0.77955836	1
