# Supplementary material for: Transcriptomic Analysis of Betula halophila in Response to Salt Stress
Source: Int J Mol Sci. 2018 Oct 31;19(11):3412. doi: 10.3390/ijms19113412 (PMC6274945; doi:10.3390/ijms19113412)
Supplement: Supplementary file 1 [file ijms-19-03412-s001.zip › Supplementary File for proof/Supplementary Table 1.xls]

gene_id	SC_readcount	CK_readcount	log2FoldChange	pval	padj	Gene Length	NR GI	NR ID	NR Score	NR Evalue	NR Description	NT GI	NT ID	NT Score	NT Evalue	NT Description	KO ID	KO Name	KO Description	Http Link	Swissprot ID	Swissprot Score	Swissprot Evalue	Swissprot Description	PFAM ID	PFAM description	Gene Ontology Biological Pathway	BP Description	Gene Ontology Molecular Function	MF Description	Gene Ontology Cellular Component	CC Description	KOG ID	KOG Description
Cluster-26537.47278	0	11451.0248283764	-Inf	4.6973e-50	5.1561e-45	1348	349844870	AEQ19904.1	190	2.4e-12	dehydrin 2 [Vitis yeshanensis]>gi|384979223|gb|AFI38956.1| dehydrin 2 [Vitis yeshanensis]	29565322	AJ555332.1	258	2.28069e-130	Betula pubescens partial dhn2 gene for dehydrin, exons 1-2	--	--	--	--	--	--	--	--	PF00257	Dehydrin	GO:0009415//GO:0006950//GO:0050896	response to water//response to stress//response to stimulus	--	--	--	--	--	--
Cluster-26537.46119	0.617861015339664	1065.42472577124	-10.752	2.2691e-31	1.2454e-26	1161	727483493	XP_010417621.1	1010	1.7e-107	PREDICTED: phosphoglycerate kinase, cytosolic [Camelina sativa]>gi|727507469|ref|XP_010429848.1| PREDICTED: phosphoglycerate kinase, cytosolic [Camelina sativa]>gi|727507471|ref|XP_010429849.1| PREDICTED: phosphoglycerate kinase, cytosolic [Camelina sativa]	645239448	XM_008227909.1	414	0	PREDICTED: Prunus mume phosphoglycerate kinase, cytosolic (LOC103325726), mRNA	K00927	PGK, pgk	phosphoglycerate kinase	http://www.genome.jp/dbget-bin/www_bget?ko:K00927	Q42962	1002	2.0e-107	Phosphoglycerate kinase, cytosolic OS=Nicotiana tabacum PE=2 SV=1	PF00162//PF06506	Phosphoglycerate kinase//Propionate catabolism activator	GO:0016310//GO:0006096//GO:0006094//GO:0000160//GO:0015976	phosphorylation//glycolytic process//gluconeogenesis//phosphorelay signal transduction system//carbon utilization	GO:0004618//GO:0005524//GO:0003677//GO:0000156	phosphoglycerate kinase activity//ATP binding//DNA binding//phosphorelay response regulator activity	--	--	KOG1367	3-phosphoglycerate kinase
Cluster-26537.52907	772.080892518549	0	Inf	1.5041e-30	5.5036e-26	3812	802722536	XP_012085502.1	2308	1.7e-257	PREDICTED: uncharacterized protein At3g49055 [Jatropha curcas]>gi|643714008|gb|KDP26673.1| hypothetical protein JCGZ_17831 [Jatropha curcas]	645230439	XM_008223715.1	827	0	PREDICTED: Prunus mume uncharacterized protein At3g49055 (LOC103321866), mRNA	--	--	--	--	Q5XVA8	273	2.2e-22	Uncharacterized protein At3g49055 OS=Arabidopsis thaliana GN=At3g49055 PE=2 SV=1	--	--	--	--	--	--	--	--	--	--
Cluster-26537.47709	4520.43069119943	5.86860326422775	9.5892	1.5403e-24	4.2268e-20	1693	225457646	XP_002275328.1	791	6.1e-82	PREDICTED: putative DNA-binding protein ESCAROLA [Vitis vinifera]>gi|731427519|ref|XP_010664007.1| PREDICTED: putative DNA-binding protein ESCAROLA [Vitis vinifera]>gi|731427521|ref|XP_010664008.1| PREDICTED: putative DNA-binding protein ESCAROLA [Vitis vinifera]>gi|731427524|ref|XP_010664009.1| PREDICTED: putative DNA-binding protein ESCAROLA [Vitis vinifera]>gi|731427526|ref|XP_010664010.1| PRE…	595847112	XM_007209197.1	391	0	Prunus persica hypothetical protein (PRUPE_ppa007321mg) mRNA, complete cds	--	--	--	--	O22812	509	4.3e-50	AT-hook motif nuclear-localized protein 10 OS=Arabidopsis thaliana GN=AHL10 PE=1 SV=2	PF02178	AT hook motif	--	--	GO:0003677	DNA binding	--	--	--	--
Cluster-26537.36170	0	295.902459363676	-Inf	7.022e-24	1.5416e-19	1532	593264266	XP_007134311.1	1245	1.3e-134	hypothetical protein PHAVU_010G036500g [Phaseolus vulgaris]>gi|561007356|gb|ESW06305.1| hypothetical protein PHAVU_010G036500g [Phaseolus vulgaris]	118486194	EF146898.1	504	0	Populus trichocarpa clone WS0121_L22 unknown mRNA	--	--	--	--	P53750	183	2.5e-12	Uncharacterized hydrolase YNR064C OS=Saccharomyces cerevisiae (strain ATCC 204508 / S288c) GN=YNR064C PE=3 SV=1	PF06638//PF06821	Strabismus protein//Serine hydrolase	GO:0007275	multicellular organismal development	GO:0016787	hydrolase activity	GO:0016021	integral component of membrane	--	--
Cluster-26537.50743	0	552.969569709601	-Inf	2.5067e-23	4.5858e-19	5216	657987308	XP_008385802.1	5141	0.0e+00	PREDICTED: uncharacterized protein LOC103448338 [Malus domestica]	731427632	XR_788146.1	1863	0	PREDICTED: Vitis vinifera uncharacterized LOC100266746 (LOC100266746), transcript variant X4, misc_RNA	--	--	--	--	P31828	301	1.7e-25	Probable zinc protease PqqL OS=Escherichia coli (strain K12) GN=pqqL PE=3 SV=2	--	--	--	--	--	--	--	--	KOG0960	Mitochondrial processing peptidase, beta subunit, and related enzymes (insulinase superfamily)
Cluster-26537.43239	1.89120848352031	362.351886759027	-7.5819	6.3865e-21	1.0015e-16	1493	674920119	CDY13083.1	819	3.1e-85	BnaA09g17340D [Brassica napus]	--	--	--	--	--	--	--	--	--	Q25338	136	6.8e-07	Delta-latroinsectotoxin-Lt1a OS=Latrodectus tredecimguttatus PE=1 SV=1	PF13606//PF00023	Ankyrin repeat//Ankyrin repeat	--	--	GO:0005515	protein binding	--	--	--	--
Cluster-26537.53975	1777.32222465806	24.084048191319	6.2055	1.1851e-20	1.6261e-16	2164	225456451	XP_002284409.1	2252	3.0e-251	PREDICTED: long chain base biosynthesis protein 2a [Vitis vinifera]	595850657	XM_007209901.1	842	0	Prunus persica hypothetical protein (PRUPE_ppa004890mg) mRNA, complete cds	K00654	SPT	serine palmitoyltransferase	http://www.genome.jp/dbget-bin/www_bget?ko:K00654	Q9LSZ9	2128	1.0e-237	Long chain base biosynthesis protein 2a OS=Arabidopsis thaliana GN=LCB2a PE=1 SV=1	PF07840//PF01212//PF01276//PF00155	FadR C-terminal domain//Beta-eliminating lyase//Orn/Lys/Arg decarboxylase, major domain//Aminotransferase class I and II	GO:0009058//GO:0019217//GO:0006520	biosynthetic process//regulation of fatty acid metabolic process//cellular amino acid metabolic process	GO:0003824//GO:0016829//GO:0000062//GO:0030170	catalytic activity//lyase activity//fatty-acyl-CoA binding//pyridoxal phosphate binding	--	--	KOG1357	Serine palmitoyltransferase
Cluster-26537.48256	29.9441343224049	1573.24103095997	-5.7153	2.1412e-18	2.6115e-14	3094	629126023	KCW90448.1	141	2.6e-06	hypothetical protein EUGRSUZ_A02578 [Eucalyptus grandis]	--	--	--	--	--	--	--	--	--	--	--	--	--	--	--	--	--	--	--	--	--	--	--
Cluster-26537.44949	0	248.836616515255	-Inf	2.631e-18	2.7268e-14	2503	596295817	XP_007227068.1	918	1.7e-96	hypothetical protein PRUPE_ppa000495mg [Prunus persica]>gi|462424004|gb|EMJ28267.1| hypothetical protein PRUPE_ppa000495mg [Prunus persica]	694393201	XM_009373777.1	278	3.26744e-141	PREDICTED: Pyrus x bretschneideri DEAD-box ATP-dependent RNA helicase 46 (LOC103961244), mRNA	K12823	DDX5, DBP2	ATP-dependent RNA helicase DDX5/DBP2	http://www.genome.jp/dbget-bin/www_bget?ko:K12823	Q9SQV1	703	2.0e-72	DEAD-box ATP-dependent RNA helicase 40 OS=Arabidopsis thaliana GN=RH40 PE=2 SV=1	PF00270//PF00397	DEAD/DEAH box helicase//WW domain	--	--	GO:0005515//GO:0003676//GO:0005524	protein binding//nucleic acid binding//ATP binding	--	--	KOG0331	ATP-dependent RNA helicase
Cluster-26537.46809	11457.8638226952	149.987202328826	6.2554	2.7325e-18	2.7268e-14	1327	349844870	AEQ19904.1	190	2.4e-12	dehydrin 2 [Vitis yeshanensis]>gi|384979223|gb|AFI38956.1| dehydrin 2 [Vitis yeshanensis]	29565322	AJ555332.1	226	1.37964e-112	Betula pubescens partial dhn2 gene for dehydrin, exons 1-2	--	--	--	--	P46524	130	3.0e-06	Dehydrin COR410 OS=Triticum aestivum GN=COR410 PE=2 SV=1	PF00257//PF02724	Dehydrin//CDC45-like protein	GO:0009415//GO:0006950//GO:0050896//GO:0006270	response to water//response to stress//response to stimulus//DNA replication initiation	--	--	--	--	--	--
Cluster-26537.50988	12.331632330751	740.346422366876	-5.9078	4.0667e-18	3.7199e-14	4574	225433442	XP_002285674.1	4245	0.0e+00	PREDICTED: non-lysosomal glucosylceramidase [Vitis vinifera]	568881737	XM_006493646.1	1372	0	PREDICTED: Citrus sinensis non-lysosomal glucosylceramidase-like (LOC102614613), transcript variant X1, mRNA	K17108	GBA2	non-lysosomal glucosylceramidase	http://www.genome.jp/dbget-bin/www_bget?ko:K17108	Q69ZF3	851	2.6e-89	Non-lysosomal glucosylceramidase OS=Mus musculus GN=Gba2 PE=1 SV=2	PF00547//PF04685//PF08219	Urease, gamma subunit//Protein of unknown function, DUF608//Outer membrane protein TOM13	GO:0043419//GO:0005975//GO:0006687//GO:0006665//GO:0006807	urea catabolic process//carbohydrate metabolic process//glycosphingolipid metabolic process//sphingolipid metabolic process//nitrogen compound metabolic process	GO:0004348//GO:0016151	glucosylceramidase activity//nickel cation binding	GO:0005741//GO:0016021	mitochondrial outer membrane//integral component of membrane	KOG2119	Predicted bile acid beta-glucosidase
Cluster-26537.8530	143.946654043331	0	Inf	6.1148e-18	5.1632e-14	393	848914696	XP_012855224.1	232	9.3e-18	PREDICTED: uncharacterized protein LOC105974654 [Erythranthe guttatus]>gi|604303075|gb|EYU22600.1| hypothetical protein MIMGU_mgv1a008092mg [Erythranthe guttata]	--	--	--	--	--	--	--	--	--	--	--	--	--	--	--	--	--	--	--	--	--	--	--
Cluster-26537.57961	0	127.831101742281	-Inf	1.7485e-17	1.371e-13	2487	694423052	XP_009339346.1	2323	2.0e-259	PREDICTED: polycomb group protein EMBRYONIC FLOWER 2-like isoform X4 [Pyrus x bretschneideri]	645239631	XM_008227998.1	869	0	PREDICTED: Prunus mume polycomb group protein EMBRYONIC FLOWER 2 (LOC103325812), transcript variant X3, mRNA	--	--	--	--	Q8L6Y4	1897	7.1e-211	Polycomb group protein EMBRYONIC FLOWER 2 OS=Arabidopsis thaliana GN=EMF2 PE=1 SV=2	PF00140	Sigma-70 factor, region 1.2	GO:0006352//GO:0006355	DNA-templated transcription, initiation//regulation of transcription, DNA-templated	GO:0003700//GO:0016987//GO:0003677	transcription factor activity, sequence-specific DNA binding//sigma factor activity//DNA binding	GO:0005667	transcription factor complex	--	--
Cluster-26537.34423	244.542210649194	0	Inf	4.1776e-17	3.0571e-13	2006	645239451	XP_008226132.1	1545	2.7e-169	PREDICTED: uncharacterized protein LOC103325727 [Prunus mume]	645239450	XM_008227910.1	503	0	PREDICTED: Prunus mume uncharacterized LOC103325727 (LOC103325727), mRNA	--	--	--	--	--	--	--	--	PF02163	Peptidase family M50	GO:0006508	proteolysis	GO:0004222	metalloendopeptidase activity	--	--	--	--
Cluster-26537.63955	0	118.67339720641	-Inf	6.1354e-17	4.2092e-13	1120	694327016	XP_009354391.1	193	8.9e-13	PREDICTED: protein transport protein Sec31A-like isoform X1 [Pyrus x bretschneideri]	593264809	XM_007134521.1	55	1.32692e-17	Phaseolus vulgaris hypothetical protein (PHAVU_010G0590000g) mRNA, partial cds	K14005	SEC31	protein transport protein SEC31	http://www.genome.jp/dbget-bin/www_bget?ko:K14005	Q8L611	135	6.6e-07	Protein transport protein SEC31 homolog B OS=Arabidopsis thaliana GN=SEC31B PE=1 SV=1	--	--	--	--	--	--	--	--	--	--
Cluster-26537.77256	123.427957890162	0	Inf	8.1949e-17	5.2914e-13	1071	590694406	XP_007044600.1	260	1.5e-20	Nodulin MtN21 /EamA-like transporter family protein [Theobroma cacao]>gi|508708535|gb|EOY00432.1| Nodulin MtN21 /EamA-like transporter family protein [Theobroma cacao]	--	--	--	--	--	--	--	--	--	F4I5D5	230	6.1e-18	WAT1-related protein At1g70260 OS=Arabidopsis thaliana GN=At1g70260 PE=2 SV=1	PF07545//PF08022	Vestigial/Tondu family//FAD-binding domain	GO:0055114//GO:0006355	oxidation-reduction process//regulation of transcription, DNA-templated	GO:0016491	oxidoreductase activity	GO:0005634	nucleus	--	--
Cluster-26537.23363	0	115.712576297863	-Inf	9.5885e-17	5.8473e-13	1806	694440319	XP_009346984.1	1707	4.0e-188	PREDICTED: apurinic endonuclease-redox protein isoform X3 [Pyrus x bretschneideri]	571440833	XM_003518105.2	493	0	PREDICTED: Glycine max apurinic endonuclease-redox protein-like (LOC100776653), transcript variant X1, mRNA	K01142	E3.1.11.2, xthA	exodeoxyribonuclease III	http://www.genome.jp/dbget-bin/www_bget?ko:K01142	P45951	1454	1.2e-159	DNA-(apurinic or apyrimidinic site) lyase, chloroplastic OS=Arabidopsis thaliana GN=ARP PE=1 SV=2	--	--	--	--	--	--	--	--	KOG1294	Apurinic/apyrimidinic endonuclease and related enzymes
Cluster-26537.34666	0	113.816257049087	-Inf	1.1576e-16	6.6876e-13	2128	595999717	XP_007218011.1	1709	2.7e-188	hypothetical protein PRUPE_ppa005815mg [Prunus persica]>gi|462414473|gb|EMJ19210.1| hypothetical protein PRUPE_ppa005815mg [Prunus persica]	595999716	XM_007217949.1	551	0	Prunus persica hypothetical protein (PRUPE_ppa005815mg) mRNA, complete cds	K12190	VPS36, EAP45	ESCRT-II complex subunit VPS36	http://www.genome.jp/dbget-bin/www_bget?ko:K12190	Q9FF81	1446	1.2e-158	Vacuolar protein sorting-associated protein 36 OS=Arabidopsis thaliana GN=VPS36 PE=1 SV=1	PF11605	Vacuolar protein sorting protein 36 Vps36	--	--	GO:0032266//GO:0043130	phosphatidylinositol-3-phosphate binding//ubiquitin binding	--	--	KOG2760	Vacuolar sorting protein VPS36
Cluster-26537.59839	0.318700939794922	130.502074638643	-8.6777	1.6288e-16	8.9393e-13	1993	302143188	CBI20483.3	1595	4.3e-175	unnamed protein product [Vitis vinifera]	590607890	XM_007021053.1	288	7.15659e-147	Theobroma cacao Delta-cadinene synthase isozyme A, putative (TCM_031134) mRNA, complete cds	K15803	GERD	(-)-germacrene D synthase	http://www.genome.jp/dbget-bin/www_bget?ko:K15803	Q6Q3H3	1585	8.6e-175	(-)-germacrene D synthase OS=Vitis vinifera GN=VIT_19s0014g04930 PE=1 SV=1	PF03936//PF01397	Terpene synthase family, metal binding domain//Terpene synthase, N-terminal domain	GO:0008152	metabolic process	GO:0016829//GO:0000287//GO:0010333	lyase activity//magnesium ion binding//terpene synthase activity	--	--	--	--
Cluster-26537.42793	8.19523676192134	426.350810348853	-5.7011	2.025e-16	1.0585e-12	919	--	--	--	--	--	--	--	--	--	--	--	--	--	--	--	--	--	--	--	--	--	--	--	--	--	--	--	--
Cluster-26537.43993	1.22872297892959	155.200020108889	-6.9808	1.0767e-15	5.372e-12	724	--	--	--	--	--	--	--	--	--	--	--	--	--	--	--	--	--	--	--	--	--	--	--	--	--	--	--	--
Cluster-26537.58863	150.945507075609	0	Inf	1.6324e-15	7.7908e-12	2703	731405827	XP_002274319.3	2549	1.4e-285	PREDICTED: putative E3 ubiquitin-protein ligase LIN [Vitis vinifera]	590621803	XM_007024811.1	391	0	Theobroma cacao Transducin/WD40 repeat-like superfamily protein, putative (TCM_029331) mRNA, complete cds	--	--	--	--	D1FP53	511	4.0e-50	Putative E3 ubiquitin-protein ligase LIN OS=Medicago truncatula GN=LIN PE=2 SV=1	--	--	--	--	--	--	--	--	--	--
Cluster-26537.63577	736.085291823267	22.9893187280772	5.0008	5.2203e-15	2.3876e-11	3562	590670890	XP_007038184.1	3964	0.0e+00	TUDOR-SN protein 1 isoform 1 [Theobroma cacao]>gi|508775429|gb|EOY22685.1| TUDOR-SN protein 1 isoform 1 [Theobroma cacao]	590670889	XM_007038122.1	1299	0	Theobroma cacao TUDOR-SN protein 1 isoform 1 (TCM_014786) mRNA, complete cds	K15979	SND1	staphylococcal nuclease domain-containing protein 1	http://www.genome.jp/dbget-bin/www_bget?ko:K15979	Q78PY7	947	1.5e-100	Staphylococcal nuclease domain-containing protein 1 OS=Mus musculus GN=Snd1 PE=1 SV=1	--	--	--	--	--	--	--	--	KOG2039	Transcriptional coactivator p100
Cluster-26537.66503	0	112.830433229467	-Inf	5.5935e-15	2.4559e-11	1531	645222022	XP_008246397.1	1382	1.6e-150	PREDICTED: cyclin-H1-1 [Prunus mume]	645222021	XM_008248175.1	608	0	PREDICTED: Prunus mume cyclin-H1-1 (LOC103344576), mRNA	K06634	CCNH	cyclin H	http://www.genome.jp/dbget-bin/www_bget?ko:K06634	Q8W5S1	1070	3.5e-115	Cyclin-H1-1 OS=Arabidopsis thaliana GN=CYCH1-1 PE=1 SV=1	PF00382//PF01857//PF07904	Transcription factor TFIIB repeat//Retinoblastoma-associated protein B domain//Chromatin modification-related protein EAF7	GO:0051726//GO:0006355	regulation of cell cycle//regulation of transcription, DNA-templated	GO:0017025	TBP-class protein binding	GO:0043189//GO:0005634	H4/H2A histone acetyltransferase complex//nucleus	KOG2496	Cdk activating kinase (CAK)/RNA polymerase II transcription initiation/nucleotide excision repair factor TFIIH/TFIIK, cyclin H subunit
Cluster-26537.51767	934.40769522145	0	Inf	1.098e-14	4.6356e-11	1081	802742645	XP_012087361.1	761	1.2e-78	PREDICTED: nuclear transcription factor Y subunit C-2 [Jatropha curcas]>gi|643711566|gb|KDP25073.1| hypothetical protein JCGZ_22608 [Jatropha curcas]	595864503	XM_007211723.1	331	4.77978e-171	Prunus persica hypothetical protein (PRUPE_ppa009720mg) mRNA, complete cds	K08066	NFYC	nuclear transcription factor Y, gamma	http://www.genome.jp/dbget-bin/www_bget?ko:K08066	Q8LCG7	600	7.7e-61	Nuclear transcription factor Y subunit C-2 OS=Arabidopsis thaliana GN=NFYC2 PE=2 SV=2	PF00125	Core histone H2A/H2B/H3/H4	--	--	GO:0003677	DNA binding	--	--	KOG1657	CCAAT-binding factor, subunit C (HAP5)
Cluster-26537.49393	50.4322262272082	1336.60237748952	-4.7281	2.9758e-14	1.2098e-10	6171	645274339	XP_008242296.1	3370	0.0e+00	PREDICTED: phosphoinositide phosphatase SAC3 [Prunus mume]>gi|645274341|ref|XP_008242297.1| PREDICTED: phosphoinositide phosphatase SAC3 [Prunus mume]	731406205	XM_002277368.3	1125	0	PREDICTED: Vitis vinifera phosphoinositide phosphatase SAC3 (LOC100242326), mRNA	--	--	--	--	Q7XZU2	2597	1.2e-291	Phosphoinositide phosphatase SAC3 OS=Arabidopsis thaliana GN=SAC3 PE=2 SV=1	PF05374//PF02383//PF13606//PF00023//PF04333	Mu-Conotoxin//SacI homology domain//Ankyrin repeat//Ankyrin repeat//MlaA lipoprotein	GO:0006810//GO:0009405	transport//pathogenesis	GO:0042578//GO:0019871//GO:0005515	phosphoric ester hydrolase activity//sodium channel inhibitor activity//protein binding	GO:0016020//GO:0005576	membrane//extracellular region	KOG1888	Putative phosphoinositide phosphatase
Cluster-26537.41834	0	135.634668021796	-Inf	4.1419e-14	1.6237e-10	2440	--	--	--	--	--	--	--	--	--	--	--	--	--	--	--	--	--	--	PF02209//PF04595	Villin headpiece domain//Poxvirus I6-like family	GO:0016032//GO:0007010	viral process//cytoskeleton organization	GO:0003779	actin binding	--	--	--	--
Cluster-26537.54120	1117.42056485139	14.231483022143	6.2949	9.391e-14	3.5546e-10	4566	225433442	XP_002285674.1	4245	0.0e+00	PREDICTED: non-lysosomal glucosylceramidase [Vitis vinifera]	568881737	XM_006493646.1	1372	0	PREDICTED: Citrus sinensis non-lysosomal glucosylceramidase-like (LOC102614613), transcript variant X1, mRNA	K17108	GBA2	non-lysosomal glucosylceramidase	http://www.genome.jp/dbget-bin/www_bget?ko:K17108	Q69ZF3	851	2.6e-89	Non-lysosomal glucosylceramidase OS=Mus musculus GN=Gba2 PE=1 SV=2	PF00547//PF04685//PF08219	Urease, gamma subunit//Protein of unknown function, DUF608//Outer membrane protein TOM13	GO:0006807//GO:0006665//GO:0043419//GO:0006687//GO:0005975	nitrogen compound metabolic process//sphingolipid metabolic process//urea catabolic process//glycosphingolipid metabolic process//carbohydrate metabolic process	GO:0016151//GO:0004348	nickel cation binding//glucosylceramidase activity	GO:0016021//GO:0005741	integral component of membrane//mitochondrial outer membrane	KOG2119	Predicted bile acid beta-glucosidase
Cluster-26537.69285	1.54392439284964	127.039154734949	-6.3625	9.918e-14	3.6289e-10	1042	728842515	KHG21958.1	965	2.5e-102	3-ketoacyl-CoA synthase 11 -like protein [Gossypium arboreum]	743774562	XM_010919336.1	54	4.42969e-17	PREDICTED: Elaeis guineensis 3-ketoacyl-CoA synthase 11-like (LOC105042214), mRNA	K15397	KCS	3-ketoacyl-CoA synthase	http://www.genome.jp/dbget-bin/www_bget?ko:K15397	O48780	897	2.7e-95	3-ketoacyl-CoA synthase 11 OS=Arabidopsis thaliana GN=KCS11 PE=2 SV=1	PF08392//PF08545	FAE1/Type III polyketide synthase-like protein//3-Oxoacyl-[acyl-carrier-protein (ACP)] synthase III	GO:0006633//GO:0042967	fatty acid biosynthetic process//acyl-carrier-protein biosynthetic process	GO:0016747//GO:0004315	transferase activity, transferring acyl groups other than amino-acyl groups//3-oxoacyl-[acyl-carrier-protein] synthase activity	GO:0005835//GO:0016020	fatty acid synthase complex//membrane	--	--
Cluster-26537.44109	2097.01204982074	83.546446535844	4.6496	1.611e-13	5.7044e-10	2711	728847119	KHG26562.1	1858	1.8e-205	Phosphoenolpyruvate carboxykinase [ATP] -like protein [Gossypium arboreum]	568823960	XM_006466312.1	817	0	PREDICTED: Citrus sinensis phosphoenolpyruvate carboxykinase [ATP]-like (LOC102629129), mRNA	K01610	E4.1.1.49, pckA	phosphoenolpyruvate carboxykinase (ATP)	http://www.genome.jp/dbget-bin/www_bget?ko:K01610	Q9T074	1760	6.0e-195	Phosphoenolpyruvate carboxykinase [ATP] OS=Arabidopsis thaliana GN=PCKA PE=1 SV=1	PF01293	Phosphoenolpyruvate carboxykinase	GO:0015976//GO:0006094//GO:0006099	carbon utilization//gluconeogenesis//tricarboxylic acid cycle	GO:0004612//GO:0005524	phosphoenolpyruvate carboxykinase (ATP) activity//ATP binding	--	--	--	--
Cluster-26537.74995	0	74.0190114443402	-Inf	1.7516e-13	6.0085e-10	1964	590698000	XP_007045596.1	815	1.2e-84	DHHC-type zinc finger family protein isoform 2 [Theobroma cacao]>gi|508709531|gb|EOY01428.1| DHHC-type zinc finger family protein isoform 2 [Theobroma cacao]	720068963	XM_010278984.1	215	2.6835e-106	PREDICTED: Nelumbo nucifera protein S-acyltransferase 11 (LOC104611781), mRNA	K18932	ZDHHC	palmitoyltransferase	http://www.genome.jp/dbget-bin/www_bget?ko:K18932	Q9LIH7	666	3.1e-68	Protein S-acyltransferase 11 OS=Arabidopsis thaliana GN=PAT11 PE=2 SV=1	PF01529	DHHC palmitoyltransferase	--	--	GO:0008270	zinc ion binding	--	--	KOG1313	DHHC-type Zn-finger proteins
Cluster-26537.27754	0	72.3451977067942	-Inf	2.2969e-13	7.6401e-10	1315	255560315	XP_002521174.1	1142	9.5e-123	catalytic, putative [Ricinus communis]>gi|223539621|gb|EEF41205.1| catalytic, putative [Ricinus communis]	731413583	XM_002265970.2	167	8.58287e-80	PREDICTED: Vitis vinifera uncharacterized LOC100256822 (LOC100256822), transcript variant X4, mRNA	--	--	--	--	--	--	--	--	--	--	--	--	--	--	--	--	--	--
Cluster-26537.51946	0	69.4228240186926	-Inf	4.3056e-13	1.3503e-09	2506	590564218	XP_007009599.1	916	2.9e-96	Ankyrin repeat-containing-like protein [Theobroma cacao]>gi|508726512|gb|EOY18409.1| Ankyrin repeat-containing-like protein [Theobroma cacao]	--	--	--	--	--	--	--	--	--	Q6AWW5	225	5.4e-17	Ankyrin repeat-containing protein At5g02620 OS=Arabidopsis thaliana GN=At5g02620 PE=1 SV=1	PF13606//PF06687//PF00023//PF00032	Ankyrin repeat//SUR7/PalI family//Ankyrin repeat//Cytochrome b(C-terminal)/b6/petD	GO:0006118	obsolete electron transport	GO:0009055//GO:0005515//GO:0016491	electron carrier activity//protein binding//oxidoreductase activity	GO:0005886//GO:0016020	plasma membrane//membrane	--	--
Cluster-26537.66248	0.633902353714973	91.1397625804891	-7.1677	4.1944e-13	1.3503e-09	2066	302143188	CBI20483.3	1302	4.2e-141	unnamed protein product [Vitis vinifera]	568837963	XM_006472924.1	209	6.11591e-103	PREDICTED: Citrus sinensis (-)-germacrene D synthase-like (LOC102612857), mRNA	K15803	GERD	(-)-germacrene D synthase	http://www.genome.jp/dbget-bin/www_bget?ko:K15803	Q6Q3H3	1298	1.7e-141	(-)-germacrene D synthase OS=Vitis vinifera GN=VIT_19s0014g04930 PE=1 SV=1	PF03936//PF01397	Terpene synthase family, metal binding domain//Terpene synthase, N-terminal domain	GO:0008152	metabolic process	GO:0000287//GO:0010333//GO:0016829	magnesium ion binding//terpene synthase activity//lyase activity	--	--	--	--
Cluster-26537.67226	136.669025316171	2.55436874756414	5.7416	5.7703e-13	1.7594e-09	853	--	--	--	--	--	645235531	XM_008226093.1	44	1.30366e-11	PREDICTED: Prunus mume imidazoleglycerol-phosphate dehydratase (LOC103324058), mRNA	--	--	--	--	--	--	--	--	PF01797	Transposase IS200 like	GO:0006313	transposition, DNA-mediated	GO:0004803//GO:0003677	transposase activity//DNA binding	--	--	--	--
Cluster-9104.0	0.630402827840103	87.7506284377944	-7.121	5.9352e-13	1.7608e-09	1726	--	--	--	--	--	--	--	--	--	--	--	--	--	--	--	--	--	--	--	--	--	--	--	--	--	--	--	--
Cluster-26537.40620	13.2007513543054	358.705273226712	-4.7641	7.3851e-13	2.1333e-09	1099	802633306	XP_012077406.1	1151	7.2e-124	PREDICTED: aquaporin TIP4-1 [Jatropha curcas]>gi|643724985|gb|KDP34186.1| hypothetical protein JCGZ_07757 [Jatropha curcas]	764539429	XM_004291138.2	280	1.09032e-142	PREDICTED: Fragaria vesca subsp. vesca aquaporin TIP4-1 (LOC101303768), mRNA	K09873	TIP	aquaporin TIP	http://www.genome.jp/dbget-bin/www_bget?ko:K09873	O82316	1056	1.0e-113	Aquaporin TIP4-1 OS=Arabidopsis thaliana GN=TIP4-1 PE=2 SV=1	PF00230	Major intrinsic protein	GO:0006810	transport	GO:0005215	transporter activity	GO:0016020	membrane	--	--
Cluster-26537.22188	69.0415813555096	0	Inf	1.1003e-12	3.0969e-09	741	470115108	XP_004293745.1	574	3.9e-57	PREDICTED: uncharacterized protein C12B10.15c [Fragaria vesca subsp. vesca]	--	--	--	--	--	K10745	RNASEH2C	ribonuclease H2 subunit C	http://www.genome.jp/dbget-bin/www_bget?ko:K10745	Q10448	126	4.9e-06	Uncharacterized protein C12B10.15c OS=Schizosaccharomyces pombe (strain 972 / ATCC 24843) GN=SPAC12B10.15c PE=4 SV=1	--	--	--	--	--	--	--	--	--	--
Cluster-26537.7233	355.800518000228	13.1866269568101	4.7539	1.1393e-12	3.1264e-09	1309	502079960	XP_004486419.1	552	2.4e-54	PREDICTED: uncharacterized protein LOC101511910 [Cicer arietinum]>gi|502079963|ref|XP_004486420.1| PREDICTED: uncharacterized protein LOC101511910 [Cicer arietinum]	645269831	XM_008241957.1	285	2.16647e-145	PREDICTED: Prunus mume vesicle transport protein SEC20 (LOC103338720), mRNA	K08497	SEC20	protein transport protein SEC20	http://www.genome.jp/dbget-bin/www_bget?ko:K08497	Q6QD59	149	1.8e-08	Vesicle transport protein SEC20 OS=Mus musculus GN=Bnip1 PE=2 SV=1	PF03554	UL73 viral envelope glycoprotein	--	--	--	--	GO:0019031	viral envelope	--	--
Cluster-26537.38310	0	232.665990620141	-Inf	1.9199e-12	5.1401e-09	1600	641858630	KDO77352.1	771	1.2e-79	hypothetical protein CISIN_1g003814mg [Citrus sinensis]	--	--	--	--	--	--	--	--	--	--	--	--	--	PF13606//PF00023	Ankyrin repeat//Ankyrin repeat	--	--	GO:0005515	protein binding	--	--	--	--
Cluster-26537.60646	0	62.038033902921	-Inf	2.4208e-12	6.3268e-09	1425	645219151	XP_008234257.1	465	3.3e-44	PREDICTED: F-box protein At2g26160-like [Prunus mume]	571552658	XM_006603595.1	53	2.19628e-16	PREDICTED: Glycine max uncharacterized LOC100499995 (LOC100499995), transcript variant X4, mRNA	--	--	--	--	Q1PEZ8	126	9.3e-06	F-box protein At2g26160 OS=Arabidopsis thaliana GN=At2g26160 PE=2 SV=1	PF08046//PF12937//PF00646	IlvGEDA operon leader peptide//F-box-like//F-box domain	GO:0009082	branched-chain amino acid biosynthetic process	GO:0005515	protein binding	--	--	--	--
Cluster-26537.25882	0	59.9922209709842	-Inf	4.5496e-12	1.1614e-08	3741	645239657	XP_008226232.1	2968	0.0e+00	PREDICTED: ubiquitin carboxyl-terminal hydrolase 15 isoform X1 [Prunus mume]>gi|645239660|ref|XP_008226233.1| PREDICTED: ubiquitin carboxyl-terminal hydrolase 15 isoform X1 [Prunus mume]>gi|645239662|ref|XP_008226234.1| PREDICTED: ubiquitin carboxyl-terminal hydrolase 15 isoform X1 [Prunus mume]	645239656	XM_008228010.1	924	0	PREDICTED: Prunus mume ubiquitin carboxyl-terminal hydrolase 15 (LOC103325824), transcript variant X1, mRNA	K11855	USP36_42	ubiquitin carboxyl-terminal hydrolase 36/42	http://www.genome.jp/dbget-bin/www_bget?ko:K11855	Q9FPS9	1728	4.2e-191	Ubiquitin carboxyl-terminal hydrolase 15 OS=Arabidopsis thaliana GN=UBP15 PE=2 SV=2	PF00443//PF15499//PF12125	Ubiquitin carboxyl-terminal hydrolase//Ubiquitin-specific peptidase-like, SUMO isopeptidase//D domain of beta-TrCP	GO:0016579	protein deubiquitination	GO:0070140//GO:0032183//GO:0046983//GO:0036459	SUMO-specific isopeptidase activity//SUMO binding//protein dimerization activity//ubiquitinyl hydrolase activity	--	--	--	--
Cluster-26537.29080	0.315201413920052	69.22844116414	-7.7789	4.7702e-12	1.19e-08	597	731371413	XP_010648914.1	384	3.4e-35	PREDICTED: uncharacterized protein LOC100260982 [Vitis vinifera]>gi|731371417|ref|XP_010648918.1| PREDICTED: uncharacterized protein LOC100260982 [Vitis vinifera]>gi|731371421|ref|XP_010648922.1| PREDICTED: uncharacterized protein LOC100260982 [Vitis vinifera]>gi|731371425|ref|XP_010648925.1| PREDICTED: uncharacterized protein LOC100260982 [Vitis vinifera]>gi|731371429|ref|XP_010648930.1| PREDICT…	--	--	--	--	--	--	--	--	--	Q25338	136	2.7e-07	Delta-latroinsectotoxin-Lt1a OS=Latrodectus tredecimguttatus PE=1 SV=1	PF13606//PF00023	Ankyrin repeat//Ankyrin repeat	--	--	GO:0005515	protein binding	--	--	--	--
Cluster-26537.6255	89.8909554544831	1.09472946324177	6.3595	5.0807e-12	1.2393e-08	905	--	--	--	--	--	--	--	--	--	--	--	--	--	--	--	--	--	--	--	--	--	--	--	--	--	--	--	--
Cluster-26537.47905	62.3227692927327	0	Inf	5.6032e-12	1.3371e-08	1895	595796324	XP_007201135.1	1661	9.0e-183	hypothetical protein PRUPE_ppa016992mg, partial [Prunus persica]>gi|462396535|gb|EMJ02334.1| hypothetical protein PRUPE_ppa016992mg, partial [Prunus persica]	595794070	XM_007200722.1	220	4.2993e-109	Prunus persica hypothetical protein (PRUPE_ppa024053mg) mRNA, complete cds	K16296	SCPL-I	serine carboxypeptidase-like clade I	http://www.genome.jp/dbget-bin/www_bget?ko:K16296	Q9C7Z9	1095	5.4e-118	Serine carboxypeptidase-like 18 OS=Arabidopsis thaliana GN=SCPL18 PE=2 SV=2	PF00326//PF00450	Prolyl oligopeptidase family//Serine carboxypeptidase	GO:0006508	proteolysis	GO:0004185//GO:0008236	serine-type carboxypeptidase activity//serine-type peptidase activity	--	--	--	--
Cluster-26537.57298	535.883124175249	28.1650756675268	4.2499	8.3932e-12	1.9602e-08	1505	743786254	XP_011027220.1	764	7.4e-79	PREDICTED: stem-specific protein TSJT1-like [Populus euphratica]	596288985	XM_007225963.1	279	5.41107e-142	Prunus persica hypothetical protein (PRUPE_ppa010420mg) mRNA, complete cds	--	--	--	--	P24805	182	3.2e-12	Stem-specific protein TSJT1 OS=Nicotiana tabacum GN=TSJT1 PE=2 SV=1	PF06910//PF04147	Male enhanced antigen 1 (MEA1)//Nop14-like family	GO:0007283	spermatogenesis	--	--	GO:0032040	small-subunit processome	--	--
Cluster-26537.54682	21.4016134698129	426.933818841511	-4.3182	1.04e-11	2.3784e-08	2583	731419016	XP_010660874.1	806	1.7e-83	PREDICTED: uncharacterized protein LOC104881667 [Vitis vinifera]	--	--	--	--	--	--	--	--	--	--	--	--	--	PF13606//PF00023	Ankyrin repeat//Ankyrin repeat	--	--	GO:0005515	protein binding	--	--	--	--
Cluster-26537.58512	57.8629167776441	0	Inf	1.6084e-11	3.6032e-08	2411	--	--	--	--	--	657963461	XM_008375121.1	77	1.70999e-29	PREDICTED: Malus x domestica splicing factor U2af small subunit B-like (LOC103436674), transcript variant X6, mRNA	--	--	--	--	--	--	--	--	--	--	--	--	--	--	--	--	--	--
Cluster-26537.39046	29.9368911854734	535.395011359414	-4.1606	1.9728e-11	4.331e-08	1784	731417920	XP_010660485.1	1093	6.2e-117	PREDICTED: probable receptor-like protein kinase At1g67000 [Vitis vinifera]	645279119	XM_008246333.1	307	1.75243e-157	PREDICTED: Prunus mume probable receptor-like protein kinase At1g67000 (LOC103342695), mRNA	K04733	IRAK4	interleukin-1 receptor-associated kinase 4	http://www.genome.jp/dbget-bin/www_bget?ko:K04733	Q3ECH2	820	3.9e-86	Probable receptor-like protein kinase At1g67000 OS=Arabidopsis thaliana GN=At1g67000 PE=2 SV=2	PF00069//PF07714	Protein kinase domain//Protein tyrosine kinase	GO:0006468	protein phosphorylation	GO:0005524//GO:0004672	ATP binding//protein kinase activity	--	--	--	--
Cluster-26537.56559	3331.03758979583	148.814927687294	4.4844	2.7073e-11	5.8271e-08	1694	590588895	XP_007016311.1	1400	1.5e-152	Highly ABA-induced PP2C gene 2 isoform 1 [Theobroma cacao]>gi|508786674|gb|EOY33930.1| Highly ABA-induced PP2C gene 2 isoform 1 [Theobroma cacao]	595824779	XM_007205231.1	348	2.68487e-180	Prunus persica hypothetical protein (PRUPE_ppa006696mg) mRNA, complete cds	K14497	PP2C	protein phosphatase 2C	http://www.genome.jp/dbget-bin/www_bget?ko:K14497	Q9FIF5	1058	9.4e-114	Probable protein phosphatase 2C 78 OS=Arabidopsis thaliana GN=At5g59220 PE=2 SV=1	PF00481	Protein phosphatase 2C	--	--	GO:0003824	catalytic activity	--	--	--	--
Cluster-26537.46010	0	52.2294944430402	-Inf	3.9949e-11	8.4329e-08	1256	743939189	XP_011014045.1	1090	9.7e-117	PREDICTED: plant intracellular Ras-group-related LRR protein 7 [Populus euphratica]>gi|743939191|ref|XP_011014047.1| PREDICTED: plant intracellular Ras-group-related LRR protein 7 [Populus euphratica]	802653349	XM_012224964.1	404	0	PREDICTED: Jatropha curcas plant intracellular Ras-group-related LRR protein 7 (LOC105640601), mRNA	--	--	--	--	B9F655	836	3.9e-88	Plant intracellular Ras-group-related LRR protein 7 OS=Oryza sativa subsp. japonica GN=IRL7 PE=2 SV=1	PF13855//PF00560	Leucine rich repeat//Leucine Rich Repeat	--	--	GO:0005515	protein binding	--	--	KOG0619	FOG: Leucine rich repeat
Cluster-26537.43952	750.449812314145	0	Inf	4.1054e-11	8.5026e-08	3492	758375749	AJO70152.1	4096	0.0e+00	disproportionating enzyme 2 [Camellia sinensis]	758375748	KP053399.1	1392	0	Camellia sinensis disproportionating enzyme 2 mRNA, complete cds	K00705	malQ	4-alpha-glucanotransferase	http://www.genome.jp/dbget-bin/www_bget?ko:K00705	Q8RXD9	3655	0.0e+00	4-alpha-glucanotransferase DPE2 OS=Arabidopsis thaliana GN=DPE2 PE=1 SV=1	PF00686//PF02446	Starch binding domain//4-alpha-glucanotransferase	GO:0005982//GO:0005985//GO:0005975	starch metabolic process//sucrose metabolic process//carbohydrate metabolic process	GO:0004134//GO:2001070	4-alpha-glucanotransferase activity//starch binding	--	--	--	--
Cluster-26537.39416	3.46721555312057	118.43543820976	-5.0942	5.2418e-11	1.0655e-07	2275	--	--	--	--	--	--	--	--	--	--	--	--	--	--	--	--	--	--	--	--	--	--	--	--	--	--	--	--
Cluster-26537.38618	1.26080565568021	77.5419327636442	-5.9426	6.5409e-11	1.3054e-07	773	--	--	--	--	--	--	--	--	--	--	--	--	--	--	--	--	--	--	--	--	--	--	--	--	--	--	--	--
Cluster-4256.0	52.5325715408377	0	Inf	6.8947e-11	1.3515e-07	1325	694352959	XP_009358001.1	558	5.0e-55	PREDICTED: uncharacterized protein LOC103948676 isoform X2 [Pyrus x bretschneideri]	255582093	XM_002531796.1	180	5.13277e-87	Ricinus communis 2-heptaprenyl-1,4-naphthoquinone methyltransferase, putative, mRNA	K00574	cfa	cyclopropane-fatty-acyl-phospholipid synthase	http://www.genome.jp/dbget-bin/www_bget?ko:K00574	P31049	216	3.2e-16	Probable fatty acid methyltransferase OS=Pseudomonas putida PE=3 SV=1	PF01728//PF08123//PF04816//PF05401//PF05891//PF02390//PF01209//PF13465//PF05175//PF08241//PF01135//PF13912	FtsJ-like methyltransferase//Histone methylation protein DOT1//tRNA (adenine(22)-N(1))-methyltransferase//Nodulation protein S (NodS)//AdoMet dependent proline di-methyltransferase//Putative methyltransferase//ubiE/COQ5 methyltransferase family//Zinc-finger double domain//Methyltransferase small domain//Methyltransferase domain//Protein-L-isoaspartate(D-aspartate) O-methyltransferase (PCMT)//C2H2…	GO:0046500//GO:0006479//GO:0032259//GO:0009451//GO:0006400//GO:0006464//GO:0008033//GO:0006480//GO:0009312//GO:0009877//GO:0008152//GO:0006554	S-adenosylmethionine metabolic process//protein methylation//methylation//RNA modification//tRNA modification//cellular protein modification process//tRNA processing//N-terminal protein amino acid methylation//oligosaccharide biosynthetic process//nodulation//metabolic process//lysine catabolic process	GO:0018024//GO:0008757//GO:0004719//GO:0046872//GO:0016429//GO:0008168//GO:0008176	histone-lysine N-methyltransferase activity//S-adenosylmethionine-dependent methyltransferase activity//protein-L-isoaspartate (D-aspartate) O-methyltransferase activity//metal ion binding//tRNA (adenine-N1-)-methyltransferase activity//methyltransferase activity//tRNA (guanine-N7-)-methyltransferase activity	--	--	--	--
Cluster-26537.75651	0	49.3549798443204	-Inf	7.8707e-11	1.5157e-07	1921	645261441	XP_008236294.1	1661	9.1e-183	PREDICTED: serine carboxypeptidase-like 14 [Prunus mume]	595794070	XM_007200722.1	220	4.3594e-109	Prunus persica hypothetical protein (PRUPE_ppa024053mg) mRNA, complete cds	K16296	SCPL-I	serine carboxypeptidase-like clade I	http://www.genome.jp/dbget-bin/www_bget?ko:K16296	Q9C7Z9	1095	5.5e-118	Serine carboxypeptidase-like 18 OS=Arabidopsis thaliana GN=SCPL18 PE=2 SV=2	PF00326//PF00450	Prolyl oligopeptidase family//Serine carboxypeptidase	GO:0006508	proteolysis	GO:0008236//GO:0004185	serine-type peptidase activity//serine-type carboxypeptidase activity	--	--	--	--
Cluster-26537.46816	31252.4162374218	2289.41059386588	3.7709	9.0684e-11	1.7162e-07	1362	349844870	AEQ19904.1	190	2.4e-12	dehydrin 2 [Vitis yeshanensis]>gi|384979223|gb|AFI38956.1| dehydrin 2 [Vitis yeshanensis]	29565322	AJ555332.1	258	2.30501e-130	Betula pubescens partial dhn2 gene for dehydrin, exons 1-2	--	--	--	--	--	--	--	--	PF00257	Dehydrin	GO:0009415//GO:0006950//GO:0050896	response to water//response to stress//response to stimulus	--	--	--	--	--	--
Cluster-26537.14879	49.6791305333051	0	Inf	1.5221e-10	2.8319e-07	1131	--	--	--	--	--	--	--	--	--	--	--	--	--	--	--	--	--	--	--	--	--	--	--	--	--	--	--	--
Cluster-26537.35230	0	46.638288677669	-Inf	1.6699e-10	3.0551e-07	2780	147843192	CAN78447.1	1395	9.2e-152	hypothetical protein VITISV_026810 [Vitis vinifera]	--	--	--	--	--	--	--	--	--	--	--	--	--	PF00665	Integrase core domain	GO:0015074	DNA integration	--	--	--	--	--	--
Cluster-26537.67728	0	47.0091357165312	-Inf	1.7116e-10	3.08e-07	890	657985241	XP_008384724.1	399	9.2e-37	PREDICTED: uncharacterized protein LOC103447304 [Malus domestica]	--	--	--	--	--	--	--	--	--	F4I9E1	207	2.4e-15	Protein NUCLEAR FUSION DEFECTIVE 4 OS=Arabidopsis thaliana GN=NFD4 PE=3 SV=1	PF07690//PF02079	Major Facilitator Superfamily//Nuclear transition protein 1	GO:0055085//GO:0007283	transmembrane transport//spermatogenesis	GO:0003677	DNA binding	GO:0005634//GO:0016021//GO:0000786	nucleus//integral component of membrane//nucleosome	--	--
Cluster-26537.56536	0	84.1051644428115	-Inf	1.9407e-10	3.4359e-07	1076	--	--	--	--	--	--	--	--	--	--	--	--	--	--	--	--	--	--	--	--	--	--	--	--	--	--	--	--
Cluster-25635.1	0	53.4184473792168	-Inf	3.6089e-10	6.2879e-07	1189	565364592	XP_006349005.1	1475	2.1e-161	PREDICTED: heat shock cognate 70 kDa protein-like [Solanum tuberosum]	423293161	JQ655740.1	754	0	Frankliniella occidentalis heat shock protein 70 cognate mRNA, complete cds	K03283	HSPA1_8	heat shock 70kDa protein 1/8	http://www.genome.jp/dbget-bin/www_bget?ko:K03283	Q9U639	1711	1.3e-189	Heat shock 70 kDa protein cognate 4 OS=Manduca sexta PE=2 SV=1	PF02782	FGGY family of carbohydrate kinases, C-terminal domain	GO:0005975	carbohydrate metabolic process	GO:0016773	phosphotransferase activity, alcohol group as acceptor	--	--	KOG0101	Molecular chaperones HSP70/HSC70, HSP70 superfamily
Cluster-26537.39466	0	43.521118240116	-Inf	4.0949e-10	7.0233e-07	747	--	--	--	--	--	--	--	--	--	--	--	--	--	--	--	--	--	--	--	--	--	--	--	--	--	--	--	--
Cluster-26537.62302	536.177761272099	12.4726760040654	5.4259	4.4463e-10	7.5087e-07	1491	743831113	XP_011023965.1	553	2.1e-54	PREDICTED: neurofilament medium polypeptide [Populus euphratica]	694400177	XM_009376912.1	240	2.56512e-120	PREDICTED: Pyrus x bretschneideri neurofilament medium polypeptide-like (LOC103964032), transcript variant X4, mRNA	--	--	--	--	Q9SZN7	136	6.8e-07	Heavy metal-associated isoprenylated plant protein 26 OS=Arabidopsis thaliana GN=HIPP26 PE=1 SV=1	PF00403	Heavy-metal-associated domain	GO:0030001	metal ion transport	GO:0046872	metal ion binding	--	--	--	--
Cluster-26537.63878	75.2947986779071	0	Inf	4.8108e-10	8.0011e-07	3108	571466389	XP_003530281.2	945	1.6e-99	PREDICTED: UPF0420 protein C16orf58 homolog [Glycine max]	802750766	XM_012232479.1	370	0	PREDICTED: Jatropha curcas protein root UVB sensitive 5 (LOC105646601), mRNA	--	--	--	--	B6IDH3	814	3.4e-85	Protein root UVB sensitive 5 OS=Arabidopsis thaliana GN=RUS5 PE=2 SV=1	--	--	--	--	--	--	--	--	--	--
Cluster-26537.53152	3.68062617603806	121.469719204477	-5.0445	5.0015e-10	8.1942e-07	411	--	--	--	--	--	--	--	--	--	--	--	--	--	--	--	--	--	--	--	--	--	--	--	--	--	--	--	--
Cluster-26537.47099	9493.51698777788	772.682666509622	3.619	5.1399e-10	8.2971e-07	3728	255539334	XP_002510732.1	2149	4.6e-239	hmg-CoA reductase, putative [Ricinus communis]>gi|223551433|gb|EEF52919.1| hmg-CoA reductase, putative [Ricinus communis]	614119730	KJ452334.1	1716	0	Betula platyphylla 3-hydroxy-3-methyl glutaryl coenzyme a reductase mRNA, complete cds	K00021	HMGCR	hydroxymethylglutaryl-CoA reductase (NADPH)	http://www.genome.jp/dbget-bin/www_bget?ko:K00021	P29057	2104	1.1e-234	3-hydroxy-3-methylglutaryl-coenzyme A reductase 1 OS=Hevea brasiliensis GN=HMGR1 PE=2 SV=1	PF00368//PF00080	Hydroxymethylglutaryl-coenzyme A reductase//Copper/zinc superoxide dismutase (SODC)	GO:0015936//GO:0008299//GO:0055114//GO:0006694//GO:0006801	coenzyme A metabolic process//isoprenoid biosynthetic process//oxidation-reduction process//steroid biosynthetic process//superoxide metabolic process	GO:0046872//GO:0050662//GO:0050661//GO:0004420	metal ion binding//coenzyme binding//NADP binding//hydroxymethylglutaryl-CoA reductase (NADPH) activity	GO:0016021	integral component of membrane	KOG2480	3-hydroxy-3-methylglutaryl-CoA (HMG-CoA) reductase
Cluster-26537.72586	0	43.053493014327	-Inf	5.6974e-10	9.0637e-07	3433	--	--	--	--	--	--	--	--	--	--	--	--	--	--	--	--	--	--	PF14991	Protein melan-A	--	--	--	--	GO:0042470	melanosome	--	--
Cluster-26537.69013	3.15201413920051	95.5109254532138	-4.9213	5.8046e-10	9.1023e-07	754	593785459	XP_007155770.1	427	4.4e-40	hypothetical protein PHAVU_003G230100g [Phaseolus vulgaris]>gi|561029124|gb|ESW27764.1| hypothetical protein PHAVU_003G230100g [Phaseolus vulgaris]	255574679	XM_002528203.1	241	3.52791e-121	Ricinus communis conserved hypothetical protein, mRNA	--	--	--	--	Q93ZB1	407	1.3e-38	Protein LOL1 OS=Arabidopsis thaliana GN=LOL1 PE=2 SV=1	PF02150	RNA polymerases M/15 Kd subunit	GO:0006351//GO:0006144//GO:0006206	transcription, DNA-templated//purine nucleobase metabolic process//pyrimidine nucleobase metabolic process	GO:0003899//GO:0003677	DNA-directed RNA polymerase activity//DNA binding	GO:0005730	nucleolus	--	--
Cluster-26537.40406	0	42.7380070239569	-Inf	6.3439e-10	9.8079e-07	5873	91983984	YP_567068.1	4711	0.0e+00	RNA polymerase beta subunit (chloroplast) [Vitis vinifera]>gi|595789587|ref|YP_009019783.1| RNA polymerase beta subunit (chloroplast) [Vitis rotundifolia]>gi|122242805|sp|Q0ZJ28.1|RPOB_VITVI RecName: Full=DNA-directed RNA polymerase subunit beta; AltName: Full=PEP; AltName: Full=Plastid-encoded RNA polymerase subunit beta; Short=RNA polymerase subunit beta>gi|91701642|gb|ABE47526.1| RNA polymeras…	329317472	HQ901200.1	2824	0	Gossypium barbadense cultivar Kaiyuan chloroplast, complete genome	K03043	rpoB	DNA-directed RNA polymerase subunit beta	http://www.genome.jp/dbget-bin/www_bget?ko:K03043	Q2L8Z9	4878	0.0e+00	DNA-directed RNA polymerase subunit beta OS=Gossypium hirsutum GN=rpoB PE=3 SV=1	PF10385//PF04563//PF10596//PF00562//PF04565//PF04561	RNA polymerase beta subunit external 1 domain//RNA polymerase beta subunit//U6-snRNA interacting domain of PrP8//RNA polymerase Rpb2, domain 6//RNA polymerase Rpb2, domain 3//RNA polymerase Rpb2, domain 2	GO:0006351//GO:0006206//GO:0006144	transcription, DNA-templated//pyrimidine nucleobase metabolic process//purine nucleobase metabolic process	GO:0032549//GO:0017070//GO:0003677//GO:0003899	ribonucleoside binding//U6 snRNA binding//DNA binding//DNA-directed RNA polymerase activity	GO:0009507//GO:0005730	chloroplast//nucleolus	KOG0214	RNA polymerase II, second largest subunit
Cluster-26537.20177	0	42.6103905925936	-Inf	6.9083e-10	1.0437e-06	4594	657989668	XP_008387045.1	3637	0.0e+00	PREDICTED: sarcoplasmic/endoplasmic reticulum calcium ATPase 1-like [Malus domestica]	645219343	XM_008237048.1	1299	0	PREDICTED: Prunus mume calcium-transporting ATPase 1-like (LOC103334108), transcript variant X1, mRNA	K01531	E3.6.3.2, mgtA, mgtB	Mg2+-importing ATPase	http://www.genome.jp/dbget-bin/www_bget?ko:K01531	P0ABB8	1500	1.4e-164	Magnesium-transporting ATPase, P-type 1 OS=Escherichia coli (strain K12) GN=mgtA PE=1 SV=1	PF02449//PF00122//PF00150	Beta-galactosidase//E1-E2 ATPase//Cellulase (glycosyl hydrolase family 5)	GO:0006012//GO:0006687//GO:0006027//GO:0005975//GO:0046486	galactose metabolic process//glycosphingolipid metabolic process//glycosaminoglycan catabolic process//carbohydrate metabolic process//glycerolipid metabolic process	GO:0004553//GO:0004565//GO:0000166//GO:0046872	hydrolase activity, hydrolyzing O-glycosyl compounds//beta-galactosidase activity//nucleotide binding//metal ion binding	GO:0009341	beta-galactosidase complex	KOG0202	Ca2+ transporting ATPase
Cluster-26537.37096	47.3492852902866	633.366913804351	-3.7416	6.941e-10	1.0437e-06	1046	--	--	--	--	--	--	--	--	--	--	--	--	--	--	--	--	--	--	--	--	--	--	--	--	--	--	--	--
Cluster-26537.63150	0	42.3585058704558	-Inf	7.123e-10	1.0566e-06	4369	731387634	XP_010649325.1	3143	0.0e+00	PREDICTED: protein FAR1-RELATED SEQUENCE 5-like isoform X3 [Vitis vinifera]	731387633	XM_010651023.1	1072	0	PREDICTED: Vitis vinifera protein FAR1-RELATED SEQUENCE 5-like (LOC100263583), transcript variant X4, mRNA	--	--	--	--	Q9SZL8	2386	2.5e-267	Protein FAR1-RELATED SEQUENCE 5 OS=Arabidopsis thaliana GN=FRS5 PE=2 SV=1	PF06105//PF04434	Aph-1 protein//SWIM zinc finger	GO:0016485//GO:0043085	protein processing//positive regulation of catalytic activity	GO:0008270	zinc ion binding	GO:0016021	integral component of membrane	--	--
Cluster-26537.60623	2.18832532418922	77.9425385451119	-5.1545	1.0256e-09	1.501e-06	1472	567877953	XP_006431535.1	467	2.0e-44	hypothetical protein CICLE_v10003979mg, partial [Citrus clementina]>gi|557533657|gb|ESR44775.1| hypothetical protein CICLE_v10003979mg, partial [Citrus clementina]	--	--	--	--	--	--	--	--	--	--	--	--	--	--	--	--	--	--	--	--	--	--	--
Cluster-9005.0	0	40.9932152605356	-Inf	1.2005e-09	1.7339e-06	667	--	--	--	--	--	--	--	--	--	--	--	--	--	--	--	--	--	--	--	--	--	--	--	--	--	--	--	--
Cluster-26537.74412	42.2113535211484	0	Inf	1.3724e-09	1.9565e-06	2468	743872920	XP_011034263.1	1568	7.1e-172	PREDICTED: cation/calcium exchanger 2-like [Populus euphratica]>gi|743872924|ref|XP_011034264.1| PREDICTED: cation/calcium exchanger 2-like [Populus euphratica]	595819979	XM_007204520.1	277	1.15851e-140	Prunus persica hypothetical protein (PRUPE_ppa003500mg) mRNA, complete cds	K13754	SLC24A6, NCKX6	solute carrier family 24 (sodium/potassium/calcium exchanger), member 6	http://www.genome.jp/dbget-bin/www_bget?ko:K13754	Q9FKP2	1219	2.9e-132	Cation/calcium exchanger 2 OS=Arabidopsis thaliana GN=CCX2 PE=3 SV=1	PF03742//PF01699	PetN//Sodium/calcium exchanger protein	GO:0055085//GO:0017004//GO:0006118	transmembrane transport//cytochrome complex assembly//obsolete electron transport	GO:0045158	electron transporter, transferring electrons within cytochrome b6/f complex of photosystem II activity	GO:0016021//GO:0009512	integral component of membrane//cytochrome b6f complex	KOG2399	K+-dependent Na+:Ca2+ antiporter
Cluster-26537.69281	2.75660603340392	84.8147785914028	-4.9434	1.5289e-09	2.1516e-06	569	502123131	XP_004498007.1	863	9.2e-91	PREDICTED: 3-ketoacyl-CoA synthase 11-like [Cicer arietinum]	703114495	XM_010102367.1	129	4.77525e-59	Morus notabilis 3-ketoacyl-CoA synthase 1 partial mRNA	K15397	KCS	3-ketoacyl-CoA synthase	http://www.genome.jp/dbget-bin/www_bget?ko:K15397	Q5XEP9	801	2.0e-84	3-ketoacyl-CoA synthase 17 OS=Arabidopsis thaliana GN=KCS17 PE=2 SV=2	PF08392//PF08541	FAE1/Type III polyketide synthase-like protein//3-Oxoacyl-[acyl-carrier-protein (ACP)] synthase III C terminal	GO:0006633//GO:0008610	fatty acid biosynthetic process//lipid biosynthetic process	GO:0016747	transferase activity, transferring acyl groups other than amino-acyl groups	GO:0016020	membrane	--	--
Cluster-26537.27123	65.3939072033444	1.45963928432236	5.4855	1.7843e-09	2.4793e-06	624	593790318	XP_007158198.1	746	3.7e-77	hypothetical protein PHAVU_002G132400g [Phaseolus vulgaris]>gi|561031613|gb|ESW30192.1| hypothetical protein PHAVU_002G132400g [Phaseolus vulgaris]	568834673	XM_006471374.1	183	5.04731e-89	PREDICTED: Citrus sinensis isoflavone reductase homolog (LOC102608287), mRNA	--	--	--	--	P52581	713	3.5e-74	Isoflavone reductase homolog OS=Lupinus albus PE=2 SV=1	PF00106//PF01370//PF01073//PF01118//PF01113//PF02737	short chain dehydrogenase//NAD dependent epimerase/dehydratase family//3-beta hydroxysteroid dehydrogenase/isomerase family//Semialdehyde dehydrogenase, NAD binding domain//Dihydrodipicolinate reductase, N-terminus//3-hydroxyacyl-CoA dehydrogenase, NAD binding domain	GO:0008152//GO:0009089//GO:0009085//GO:0006694//GO:0006554//GO:0006574//GO:0055114//GO:0006631//GO:0008207//GO:0008209//GO:0006550//GO:0006552//GO:0008210//GO:0006568//GO:0006633//GO:0018874	metabolic process//lysine biosynthetic process via diaminopimelate//lysine biosynthetic process//steroid biosynthetic process//lysine catabolic process//valine catabolic process//oxidation-reduction process//fatty acid metabolic process//C21-steroid hormone metabolic process//androgen metabolic process//isoleucine catabolic process//leucine catabolic process//estrogen metabolic process//tryptopha…	GO:0003854//GO:0008839//GO:0016491//GO:0003824//GO:0016616//GO:0016620//GO:0003857//GO:0050662//GO:0051287	3-beta-hydroxy-delta5-steroid dehydrogenase activity//4-hydroxy-tetrahydrodipicolinate reductase//oxidoreductase activity//catalytic activity//oxidoreductase activity, acting on the CH-OH group of donors, NAD or NADP as acceptor//oxidoreductase activity, acting on the aldehyde or oxo group of donors, NAD or NADP as acceptor//3-hydroxyacyl-CoA dehydrogenase activity//coenzyme binding//NAD binding	--	--	--	--
Cluster-10544.2	0	39.1498288568253	-Inf	2.0264e-09	2.7805e-06	1628	--	--	--	--	--	--	--	--	--	--	--	--	--	--	--	--	--	--	--	--	--	--	--	--	--	--	--	--
Cluster-26537.53697	53.5842403664088	634.818348541233	-3.5665	2.2151e-09	3.0019e-06	2090	764563459	XP_011461616.1	501	3.2e-48	PREDICTED: mediator of RNA polymerase II transcription subunit 15a isoform X2 [Fragaria vesca subsp. vesca]	802602268	XM_012217716.1	290	5.80646e-148	PREDICTED: Jatropha curcas mediator of RNA polymerase II transcription subunit 15a (LOC105634799), transcript variant X2, mRNA	K14972	PAXIP1, PTIP	PAX-interacting protein 1	http://www.genome.jp/dbget-bin/www_bget?ko:K14972	F4I171	259	5.2e-21	Mediator of RNA polymerase II transcription subunit 15a OS=Arabidopsis thaliana GN=MED15A PE=1 SV=1	PF16987	KIX domain	GO:0006355	regulation of transcription, DNA-templated	GO:0003712	transcription cofactor activity	GO:0005667	transcription factor complex	--	--
Cluster-26537.77662	223.913815580707	0	Inf	2.546e-09	3.4082e-06	4131	568864106	XP_006485449.1	2376	2.4e-265	PREDICTED: uncharacterized protein LOC102621413 [Citrus sinensis]	--	--	--	--	--	--	--	--	--	P0C2F6	507	1.8e-49	Putative ribonuclease H protein At1g65750 OS=Arabidopsis thaliana GN=At1g65750 PE=3 SV=1	--	--	--	--	--	--	--	--	--	--
Cluster-26537.36458	293.782079161061	20.3120303913334	3.8543	2.6002e-09	3.4387e-06	7246	802778344	XP_012091123.1	5936	0.0e+00	PREDICTED: E3 ubiquitin-protein ligase SHPRH [Jatropha curcas]	590570574	XM_007011315.1	1191	0	Theobroma cacao Zinc ion binding,DNA binding,helicases,ATP binding,nucleic acid binding isoform 1 (TCM_045563) mRNA, complete cds	K15710	SHPRH	E3 ubiquitin-protein ligase SHPRH	http://www.genome.jp/dbget-bin/www_bget?ko:K15710	Q7TPQ3	791	3.7e-82	E3 ubiquitin-protein ligase SHPRH OS=Mus musculus GN=Shprh PE=1 SV=1	PF01176//PF07354//PF13639//PF14634//PF06925//PF00628//PF00097//PF00176	Translation initiation factor 1A / IF-1//Zona-pellucida-binding protein (Sp38)//Ring finger domain//zinc-RING finger domain//Monogalactosyldiacylglycerol (MGDG) synthase//PHD-finger//Zinc finger, C3HC4 type (RING finger)//SNF2 family N-terminal domain	GO:0006446//GO:0006413//GO:0007339//GO:0009247	regulation of translational initiation//translational initiation//binding of sperm to zona pellucida//glycolipid biosynthetic process	GO:0046872//GO:0003743//GO:0003723//GO:0005524//GO:0016758//GO:0008270//GO:0005515	metal ion binding//translation initiation factor activity//RNA binding//ATP binding//transferase activity, transferring hexosyl groups//zinc ion binding//protein binding	GO:0005576//GO:0005840	extracellular region//ribosome	KOG0298	DEAD box-containing helicase-like transcription factor/DNA repair protein
Cluster-26537.39245	208.917204901976	13.5164168952679	3.9501	3.4313e-09	4.4839e-06	960	--	--	--	--	--	--	--	--	--	--	--	--	--	--	--	--	--	--	--	--	--	--	--	--	--	--	--	--
Cluster-26537.48312	0	36.8423619139811	-Inf	4.2895e-09	5.5394e-06	1448	731371413	XP_010648914.1	427	8.5e-40	PREDICTED: uncharacterized protein LOC100260982 [Vitis vinifera]>gi|731371417|ref|XP_010648918.1| PREDICTED: uncharacterized protein LOC100260982 [Vitis vinifera]>gi|731371421|ref|XP_010648922.1| PREDICTED: uncharacterized protein LOC100260982 [Vitis vinifera]>gi|731371425|ref|XP_010648925.1| PREDICTED: uncharacterized protein LOC100260982 [Vitis vinifera]>gi|731371429|ref|XP_010648930.1| PREDICT…	--	--	--	--	--	--	--	--	--	--	--	--	--	PF13606//PF00023	Ankyrin repeat//Ankyrin repeat	--	--	GO:0005515	protein binding	--	--	--	--
Cluster-26537.47751	180.61041017619	1878.18645840275	-3.3784	4.9891e-09	6.3679e-06	3179	700190338	KGN45571.1	2172	8.4e-242	hypothetical protein Csa_7G452260 [Cucumis sativus]	590619646	XM_007024292.1	193	7.4184e-94	Theobroma cacao Leucine-rich repeat transmembrane protein kinase protein, putative (TCM_028924) mRNA, complete cds	--	--	--	--	O64483	1767	1.1e-195	Senescence-induced receptor-like serine/threonine-protein kinase OS=Arabidopsis thaliana GN=SIRK PE=2 SV=1	PF13855//PF00560//PF00069//PF07714	Leucine rich repeat//Leucine Rich Repeat//Protein kinase domain//Protein tyrosine kinase	GO:0006468	protein phosphorylation	GO:0005515//GO:0004672//GO:0005524	protein binding//protein kinase activity//ATP binding	--	--	--	--
Cluster-26537.50608	135.42881719492	1414.74939647098	-3.3849	5.5014e-09	6.9412e-06	1034	--	--	--	--	--	--	--	--	--	--	--	--	--	--	--	--	--	--	--	--	--	--	--	--	--	--	--	--
Cluster-26537.60728	2214.71014437634	208.788170592132	3.407	7.4837e-09	9.3349e-06	1316	702434862	XP_010069751.1	1506	5.9e-165	PREDICTED: galactinol synthase 2-like [Eucalyptus grandis]>gi|629092196|gb|KCW58191.1| hypothetical protein EUGRSUZ_H00906 [Eucalyptus grandis]	596109067	XM_007221426.1	445	0	Prunus persica hypothetical protein (PRUPE_ppa007982mg) mRNA, complete cds	K18819	GOLS	inositol 3-alpha-galactosyltransferase	http://www.genome.jp/dbget-bin/www_bget?ko:K18819	O22893	1427	1.2e-156	Galactinol synthase 1 OS=Arabidopsis thaliana GN=GOLS1 PE=1 SV=1	PF01501	Glycosyl transferase family 8	--	--	GO:0016757	transferase activity, transferring glycosyl groups	--	--	--	--
Cluster-26537.29714	0	34.9353742420386	-Inf	8.1674e-09	1.0073e-05	1530	--	--	--	--	--	--	--	--	--	--	--	--	--	--	--	--	--	--	--	--	--	--	--	--	--	--	--	--
Cluster-26537.12373	0	34.8319575580985	-Inf	8.2904e-09	1.0111e-05	707	633913084	KDD76767.1	514	3.4e-50	ribosomal protein L13e [Helicosporidium sp. ATCC 50920]	--	--	--	--	--	K02873	RP-L13e, RPL13	large subunit ribosomal protein L13e	http://www.genome.jp/dbget-bin/www_bget?ko:K02873	Q962U1	736	8.5e-77	60S ribosomal protein L13 OS=Spodoptera frugiperda GN=RpL13 PE=2 SV=1	PF01294	Ribosomal protein L13e	GO:0042254//GO:0006412	ribosome biogenesis//translation	GO:0003735	structural constituent of ribosome	GO:0005840//GO:0005622	ribosome//intracellular	KOG3295	60S Ribosomal protein L13
Cluster-26537.11914	36.7652193898399	0	Inf	8.5938e-09	1.0366e-05	565	--	--	--	--	--	--	--	--	--	--	--	--	--	--	--	--	--	--	--	--	--	--	--	--	--	--	--	--
Cluster-26537.37638	20.1935831055012	253.256660195028	-3.6486	9.2093e-09	1.087e-05	825	568850584	XP_006478990.1	603	1.9e-60	PREDICTED: extensin-2-like, partial [Citrus sinensis]	568850583	XM_006478927.1	171	3.17064e-82	PREDICTED: Citrus sinensis extensin-2-like (LOC102608242), partial mRNA	--	--	--	--	--	--	--	--	PF04554	Extensin-like region	GO:0009664//GO:0042546	plant-type cell wall organization//cell wall biogenesis	GO:0005199	structural constituent of cell wall	GO:0005618	cell wall	--	--
Cluster-26537.54600	19.2342853008729	683.23558670999	-5.1506	9.1872e-09	1.087e-05	748	--	--	--	--	--	--	--	--	--	--	--	--	--	--	--	--	--	--	PF02074//PF06009	Carboxypeptidase Taq (M32) metallopeptidase//Laminin Domain II	GO:0006508//GO:0007155	proteolysis//cell adhesion	GO:0004181	metallocarboxypeptidase activity	--	--	--	--
Cluster-26537.57101	62.1573174992702	1.61206590407408	5.2689	9.7354e-09	1.1368e-05	520	--	--	--	--	--	823194660	XM_012636937.1	81	2.09089e-32	PREDICTED: Gossypium raimondii glycine-rich protein A3 (LOC105804355), transcript variant X2, mRNA	--	--	--	--	--	--	--	--	PF08165	FerA (NUC095) domain	--	--	--	--	GO:0016021	integral component of membrane	--	--
Cluster-26537.44353	0	310.16336250542	-Inf	1.0055e-08	1.1618e-05	948	--	--	--	--	--	687814710	KM349827.1	896	0	Scirtothrips dorsalis chromosome 1 mitochondrion, complete sequence	--	--	--	--	--	--	--	--	--	--	--	--	--	--	--	--	--	--
Cluster-26537.46144	2152.11701928605	0	Inf	1.05e-08	1.2006e-05	2668	720062602	XP_010275511.1	1506	1.2e-164	PREDICTED: phosphoenolpyruvate carboxykinase [ATP] [Nelumbo nucifera]	703132374	XM_010106807.1	596	0	Morus notabilis Phosphoenolpyruvate carboxylase partial mRNA	K01610	E4.1.1.49, pckA	phosphoenolpyruvate carboxykinase (ATP)	http://www.genome.jp/dbget-bin/www_bget?ko:K01610	Q9T074	1341	2.3e-146	Phosphoenolpyruvate carboxykinase [ATP] OS=Arabidopsis thaliana GN=PCKA PE=1 SV=1	PF01293//PF03324	Phosphoenolpyruvate carboxykinase//Herpesvirus DNA helicase/primase complex associated protein	GO:0019079//GO:0006099//GO:0015976//GO:0006094	viral genome replication//tricarboxylic acid cycle//carbon utilization//gluconeogenesis	GO:0005524//GO:0004612	ATP binding//phosphoenolpyruvate carboxykinase (ATP) activity	--	--	--	--
Cluster-26537.21720	0	83.1999957904713	-Inf	1.1622e-08	1.3151e-05	1078	595906428	XP_007214128.1	641	9.7e-65	hypothetical protein PRUPE_ppa018010mg [Prunus persica]>gi|462409993|gb|EMJ15327.1| hypothetical protein PRUPE_ppa018010mg [Prunus persica]	595906427	XM_007214066.1	131	7.20359e-60	Prunus persica hypothetical protein (PRUPE_ppa018010mg) mRNA, complete cds	--	--	--	--	Q9FMC8	421	4.4e-40	Transcription repressor OFP13 OS=Arabidopsis thaliana GN=OFP13 PE=2 SV=1	--	--	--	--	--	--	--	--	--	--
Cluster-26537.60146	196.443722281054	7.88679827265222	4.6385	1.331e-08	1.4908e-05	1235	658014313	XP_008342477.1	569	2.5e-56	PREDICTED: wall-associated receptor kinase-like 22 [Malus domestica]	--	--	--	--	--	--	--	--	--	Q8VYA3	430	4.5e-41	Wall-associated receptor kinase-like 10 OS=Arabidopsis thaliana GN=WAKL10 PE=2 SV=1	PF08488//PF07645//PF13947	Wall-associated kinase//Calcium-binding EGF domain//Wall-associated receptor kinase galacturonan-binding	GO:0016310//GO:0009069	phosphorylation//serine family amino acid metabolic process	GO:0004674//GO:0030247//GO:0005509	protein serine/threonine kinase activity//polysaccharide binding//calcium ion binding	GO:0016021	integral component of membrane	--	--
Cluster-26537.51734	0	33.4061607994029	-Inf	1.6212e-08	1.7976e-05	2598	694431232	XP_009343054.1	1090	2.0e-116	PREDICTED: TMV resistance protein N-like [Pyrus x bretschneideri]	731440901	XM_003635087.2	57	2.4201e-18	PREDICTED: Vitis vinifera uncharacterized LOC100853815 (LOC100853815), mRNA	--	--	--	--	Q40392	509	6.6e-50	TMV resistance protein N OS=Nicotiana glutinosa GN=N PE=1 SV=1	PF00560//PF13855	Leucine Rich Repeat//Leucine rich repeat	--	--	GO:0005515	protein binding	--	--	--	--
Cluster-26537.39055	90.971663813875	897.220149808672	-3.302	1.9706e-08	2.1631e-05	2330	728849644	KHG29087.1	1818	6.9e-201	putative amino acid permease 7 [Gossypium arboreum]	595823984	XM_007205102.1	545	0	Prunus persica hypothetical protein (PRUPE_ppa005467mg) mRNA, complete cds	--	--	--	--	Q9FF99	1334	1.3e-145	Probable amino acid permease 7 OS=Arabidopsis thaliana GN=AAP7 PE=2 SV=1	PF03222	Tryptophan/tyrosine permease family	GO:0003333	amino acid transmembrane transport	--	--	--	--	--	--
Cluster-26537.39488	420.12077635138	2.91927856864473	7.169	2.019e-08	2.1942e-05	1078	566176089	XP_006381475.1	556	6.9e-55	hypothetical protein POPTR_0006s13180g [Populus trichocarpa]>gi|550336178|gb|ERP59272.1| hypothetical protein POPTR_0006s13180g [Populus trichocarpa]	597591651	KJ193885.1	119	3.3753e-53	Corylus avellana microsatellite BR249 sequence	--	--	--	--	--	--	--	--	--	--	--	--	--	--	--	--	--	--
Cluster-26537.30031	25.6995741727634	283.031193195768	-3.4611	2.2199e-08	2.389e-05	430	--	--	--	--	--	--	--	--	--	--	--	--	--	--	--	--	--	--	--	--	--	--	--	--	--	--	--	--
Cluster-26537.41923	22.8274011926533	262.047223252458	-3.521	2.3118e-08	2.4401e-05	768	565398200	XP_006364666.1	571	9.0e-57	PREDICTED: uncharacterized protein LOC102596521 isoform X2 [Solanum tuberosum]	590655511	XM_007033947.1	162	2.96305e-77	Theobroma cacao Uncharacterized protein isoform 1 (TCM_020081) mRNA, complete cds	--	--	--	--	--	--	--	--	PF04554	Extensin-like region	GO:0009664//GO:0042546	plant-type cell wall organization//cell wall biogenesis	GO:0005199	structural constituent of cell wall	GO:0005618	cell wall	--	--
Cluster-26537.62617	0	32.6178493169934	-Inf	2.3109e-08	2.4401e-05	2156	590672638	XP_007038667.1	1937	1.0e-214	Single-stranded DNA endonuclease family protein [Theobroma cacao]>gi|508775912|gb|EOY23168.1| Single-stranded DNA endonuclease family protein [Theobroma cacao]	731423419	XM_002263304.3	403	0	PREDICTED: Vitis vinifera flap endonuclease GEN-like 2 (LOC100256642), mRNA	K15338	GEN1, GEN	flap endonuclease GEN	http://www.genome.jp/dbget-bin/www_bget?ko:K15338	Q9M2Z3	1511	3.5e-166	Flap endonuclease GEN-like 2 OS=Arabidopsis thaliana GN=GEN2 PE=2 SV=2	PF01393//PF00867//PF13374//PF00752	Chromo shadow domain//XPG I-region//Tetratricopeptide repeat//XPG N-terminal domain	GO:0006281	DNA repair	GO:0005515//GO:0004518	protein binding//nuclease activity	GO:0005634	nucleus	KOG2520	5'-3' exonuclease
Cluster-26537.37646	15.5996573122495	190.365150109235	-3.6092	2.9199e-08	3.0275e-05	2515	823141261	XP_012470449.1	729	1.4e-74	PREDICTED: RING-H2 finger protein ATL20-like [Gossypium raimondii]>gi|763751600|gb|KJB18988.1| hypothetical protein B456_003G079300 [Gossypium raimondii]	--	--	--	--	--	--	--	--	--	P0CH01	478	2.5e-46	Putative RING-H2 finger protein ATL21A OS=Arabidopsis thaliana GN=ATL21A PE=3 SV=1	PF13947//PF12861//PF04689//PF00097//PF00628//PF12678//PF14634//PF13639//PF12906//PF17123//PF17122	Wall-associated receptor kinase galacturonan-binding//Anaphase-promoting complex subunit 11 RING-H2 finger//DNA binding protein S1FA//Zinc finger, C3HC4 type (RING finger)//PHD-finger//RING-H2 zinc finger//zinc-RING finger domain//Ring finger domain//RING-variant domain//RING-like zinc finger//Zinc-finger	GO:0006355//GO:0016567	regulation of transcription, DNA-templated//protein ubiquitination	GO:0046872//GO:0008270//GO:0003677//GO:0004842//GO:0030247//GO:0005515	metal ion binding//zinc ion binding//DNA binding//ubiquitin-protein transferase activity//polysaccharide binding//protein binding	GO:0005634//GO:0005680	nucleus//anaphase-promoting complex	--	--
Cluster-26537.9378	0.299160075544742	43.8438188052636	-7.1953	2.9236e-08	3.0275e-05	2050	629087642	KCW53999.1	1803	3.3e-199	hypothetical protein EUGRSUZ_J03194, partial [Eucalyptus grandis]	731403890	XM_010656938.1	623	0	PREDICTED: Vitis vinifera protein STRUBBELIG-RECEPTOR FAMILY 5 (LOC100254729), transcript variant X2, mRNA	--	--	--	--	Q6R2K1	1393	1.6e-152	Protein STRUBBELIG-RECEPTOR FAMILY 5 OS=Arabidopsis thaliana GN=SRF5 PE=2 SV=1	PF13855//PF05808//PF07714//PF00069//PF00560	Leucine rich repeat//Podoplanin//Protein tyrosine kinase//Protein kinase domain//Leucine Rich Repeat	GO:0006468	protein phosphorylation	GO:0004672//GO:0005524//GO:0005515	protein kinase activity//ATP binding//protein binding	GO:0016021	integral component of membrane	--	--
Cluster-26537.34422	50.4919526022302	0	Inf	3.1676e-08	3.2496e-05	2039	645239451	XP_008226132.1	1545	2.7e-169	PREDICTED: uncharacterized protein LOC103325727 [Prunus mume]	645239450	XM_008227910.1	503	0	PREDICTED: Prunus mume uncharacterized LOC103325727 (LOC103325727), mRNA	--	--	--	--	--	--	--	--	PF02163	Peptidase family M50	GO:0006508	proteolysis	GO:0004222	metalloendopeptidase activity	--	--	--	--
Cluster-26537.19347	1147.15139891061	70.0520347120378	4.0335	5.0283e-08	5.1107e-05	1446	590694406	XP_007044600.1	1122	2.2e-120	Nodulin MtN21 /EamA-like transporter family protein [Theobroma cacao]>gi|508708535|gb|EOY00432.1| Nodulin MtN21 /EamA-like transporter family protein [Theobroma cacao]	--	--	--	--	--	--	--	--	--	F4I5D5	958	3.2e-102	WAT1-related protein At1g70260 OS=Arabidopsis thaliana GN=At1g70260 PE=2 SV=1	PF00892//PF08022	EamA-like transporter family//FAD-binding domain	GO:0055114	oxidation-reduction process	GO:0016491	oxidoreductase activity	GO:0016020//GO:0016021	membrane//integral component of membrane	--	--
Cluster-26537.54683	5.35842403664088	98.227077523499	-4.1962	5.371e-08	5.3597e-05	2591	731419016	XP_010660874.1	806	1.7e-83	PREDICTED: uncharacterized protein LOC104881667 [Vitis vinifera]	--	--	--	--	--	--	--	--	--	--	--	--	--	--	--	--	--	--	--	--	--	--	--
Cluster-26537.67586	0.598320151089485	99.0908082346381	-7.3717	5.3683e-08	5.3597e-05	518	--	--	--	--	--	--	--	--	--	--	--	--	--	--	--	--	--	--	--	--	--	--	--	--	--	--	--	--
Cluster-26537.41582	2.69244067990268	65.2743632032646	-4.5995	5.6656e-08	5.6027e-05	1940	645254967	XP_008233281.1	1403	7.6e-153	PREDICTED: vacuolar protein-sorting-associated protein 33 homolog [Prunus mume]	645254966	XM_008235059.1	1100	0	PREDICTED: Prunus mume vacuolar protein-sorting-associated protein 33 homolog (LOC103332334), mRNA	--	--	--	--	Q94KJ7	1209	3.3e-131	Vacuolar protein-sorting-associated protein 33 homolog OS=Arabidopsis thaliana GN=VPS33 PE=1 SV=1	PF00156//PF00995	Phosphoribosyl transferase domain//Sec1 family	GO:0009116//GO:0016192//GO:0006904	nucleoside metabolic process//vesicle-mediated transport//vesicle docking involved in exocytosis	--	--	--	--	KOG1302	Vacuolar sorting protein VPS33/slp1 (Sec1 family)
Cluster-26537.30058	23.9954583439566	252.052990724963	-3.3929	6.5138e-08	6.384e-05	364	--	--	--	--	--	--	--	--	--	--	--	--	--	--	--	--	--	--	PF04554	Extensin-like region	GO:0009664//GO:0042546	plant-type cell wall organization//cell wall biogenesis	GO:0005199	structural constituent of cell wall	GO:0005618	cell wall	--	--
Cluster-26537.72009	31.2103780086145	0	Inf	6.9349e-08	6.7366e-05	3630	731390764	XP_010650487.1	4091	0.0e+00	PREDICTED: pentatricopeptide repeat-containing protein At1g06710, mitochondrial isoform X2 [Vitis vinifera]	731390763	XM_010652185.1	1189	0	PREDICTED: Vitis vinifera pentatricopeptide repeat-containing protein At1g06710, mitochondrial (LOC100261818), transcript variant X5, mRNA	--	--	--	--	Q9M9X9	3230	0.0e+00	Pentatricopeptide repeat-containing protein At1g06710, mitochondrial OS=Arabidopsis thaliana GN=At1g06710 PE=3 SV=1	PF00637//PF04815//PF17049	Region in Clathrin and VPS//Sec23/Sec24 helical domain//ATPase expression protein 1	GO:0006888//GO:0016192//GO:0006886//GO:0006417	ER to Golgi vesicle-mediated transport//vesicle-mediated transport//intracellular protein transport//regulation of translation	GO:0045182	translation regulator activity	GO:0030127	COPII vesicle coat	--	--
Cluster-26537.59137	0	29.4826693709307	-Inf	7.8344e-08	7.5436e-05	1857	641826550	KDO45767.1	607	1.5e-60	hypothetical protein CISIN_1g027304mg [Citrus sinensis]	743917376	XM_011004370.1	149	1.23913e-69	PREDICTED: Populus euphratica glucosidase 2 subunit beta-like (LOC105109620), mRNA	K08288	PRKCSH	protein kinase C substrate 80K-H	http://www.genome.jp/dbget-bin/www_bget?ko:K08288	Q9FM96	393	1.3e-36	Glucosidase 2 subunit beta OS=Arabidopsis thaliana GN=PSL4 PE=2 SV=1	PF00057	Low-density lipoprotein receptor domain class A	--	--	GO:0005515	protein binding	--	--	KOG2397	Protein kinase C substrate, 80 KD protein, heavy chain
Cluster-26537.76446	31.3351265969067	0	Inf	9.0031e-08	8.5935e-05	1847	802697105	XP_012083480.1	316	8.0e-27	PREDICTED: F-box protein At4g00755 [Jatropha curcas]>gi|643717062|gb|KDP28688.1| hypothetical protein JCGZ_14459 [Jatropha curcas]	--	--	--	--	--	--	--	--	--	Q8LG03	216	4.4e-16	F-box protein At4g00755 OS=Arabidopsis thaliana GN=At4g00755 PE=2 SV=1	--	--	--	--	--	--	--	--	--	--
Cluster-26537.76306	0	28.772550489174	-Inf	1.0397e-07	9.8383e-05	1273	595974632	XP_007217782.1	1027	2.0e-109	hypothetical protein PRUPE_ppa020036mg [Prunus persica]>gi|462413932|gb|EMJ18981.1| hypothetical protein PRUPE_ppa020036mg [Prunus persica]	568134178	KF266058.1	56	4.20439e-18	Ziziphus jujuba microsatellite SSR558 sequence	--	--	--	--	Q9FL08	891	1.6e-94	WAT1-related protein At5g40240 OS=Arabidopsis thaliana GN=At5g40240 PE=2 SV=1	PF00892	EamA-like transporter family	--	--	--	--	GO:0016021//GO:0016020	integral component of membrane//membrane	--	--
Cluster-26537.76245	13.3850744753058	151.124103369764	-3.497	1.2278e-07	0.00011519	1527	590610147	XP_007021734.1	1750	3.5e-193	Curculin-like (mannose-binding) lectin family protein [Theobroma cacao]>gi|508721362|gb|EOY13259.1| Curculin-like (mannose-binding) lectin family protein [Theobroma cacao]	292786123	AK338310.1	63	6.50838e-22	Lotus japonicus cDNA, clone: LjFL2-017-AE10, HTC	--	--	--	--	Q39688	779	1.9e-81	Epidermis-specific secreted glycoprotein EP1 OS=Daucus carota GN=EP1 PE=1 SV=1	PF00954	S-locus glycoprotein domain	GO:0048544	recognition of pollen	--	--	--	--	--	--
Cluster-26537.55613	53.3644905784212	473.082981955094	-3.1481	1.2705e-07	0.00011637	2861	590666326	XP_007036946.1	2998	0.0e+00	STELAR K+ outward rectifier isoform 1 [Theobroma cacao]>gi|508774191|gb|EOY21447.1| STELAR K+ outward rectifier isoform 1 [Theobroma cacao]	590666325	XM_007036884.1	870	0	Theobroma cacao STELAR K+ outward rectifier isoform 1 (TCM_013007) mRNA, complete cds	--	--	--	--	Q9M8S6	2543	1.0e-285	Potassium channel SKOR OS=Arabidopsis thaliana GN=SKOR PE=1 SV=1	PF01529//PF00023//PF00520//PF13606	DHHC palmitoyltransferase//Ankyrin repeat//Ion transport protein//Ankyrin repeat	GO:0055085//GO:0006811	transmembrane transport//ion transport	GO:0005515//GO:0005216//GO:0008270	protein binding//ion channel activity//zinc ion binding	GO:0016020	membrane	--	--
Cluster-26537.6902	29.7067092320188	0	Inf	1.2538e-07	0.00011637	891	723434764	AIX92146.1	365	8.0e-33	cinnamoyl-CoA reductase 1 [Betula platyphylla]	--	--	--	--	--	--	--	--	--	Q9S9N9	130	2.0e-06	Cinnamoyl-CoA reductase 1 OS=Arabidopsis thaliana GN=CCR1 PE=1 SV=1	--	--	--	--	--	--	--	--	--	--
Cluster-26537.73513	66.9899027261112	2.04865503026161	5.0312	1.2721e-07	0.00011637	767	--	--	--	--	--	--	--	--	--	--	--	--	--	--	--	--	--	--	--	--	--	--	--	--	--	--	--	--
Cluster-26537.55138	142.121828983891	1155.6145018726	-3.0235	1.2998e-07	0.00011791	1352	734367243	KHN18281.1	370	3.2e-33	Ankyrin-2 [Glycine soja]	--	--	--	--	--	--	--	--	--	--	--	--	--	PF00023//PF13606	Ankyrin repeat//Ankyrin repeat	--	--	GO:0005515	protein binding	--	--	--	--
Cluster-26537.69284	0.945604241760154	40.9090854421012	-5.435	1.4527e-07	0.00013071	452	743859487	XP_011030604.1	334	1.6e-29	PREDICTED: 3-ketoacyl-CoA synthase 11-like [Populus euphratica]	--	--	--	--	--	K15397	KCS	3-ketoacyl-CoA synthase	http://www.genome.jp/dbget-bin/www_bget?ko:K15397	O48780	275	1.6e-23	3-ketoacyl-CoA synthase 11 OS=Arabidopsis thaliana GN=KCS11 PE=2 SV=1	PF04279//PF08392	Intracellular septation protein A//FAE1/Type III polyketide synthase-like protein	GO:0006633	fatty acid biosynthetic process	GO:0016747	transferase activity, transferring acyl groups other than amino-acyl groups	GO:0016021//GO:0016020	integral component of membrane//membrane	--	--
Cluster-26537.73121	0.637401879589843	77.9967831103748	-6.9351	1.5181e-07	0.00013548	1582	571544861	XP_003551937.2	914	3.1e-96	PREDICTED: spermidine hydroxycinnamoyl transferase-like [Glycine max]	--	--	--	--	--	K13065	E2.3.1.133, HCT	shikimate O-hydroxycinnamoyltransferase	http://www.genome.jp/dbget-bin/www_bget?ko:K13065	O64470	744	2.3e-77	Spermidine hydroxycinnamoyl transferase OS=Arabidopsis thaliana GN=SHT PE=1 SV=1	PF02458	Transferase family	--	--	GO:0016747	transferase activity, transferring acyl groups other than amino-acyl groups	--	--	--	--
Cluster-26537.43909	516.085300828268	60.4962434363919	3.0927	1.6231e-07	0.00014368	729	802627382	XP_012076664.1	609	3.4e-61	PREDICTED: multiprotein-bridging factor 1c [Jatropha curcas]>gi|643724450|gb|KDP33651.1| hypothetical protein JCGZ_07222 [Jatropha curcas]	764505404	XM_011460576.1	198	2.72734e-97	PREDICTED: Fragaria vesca subsp. vesca multiprotein-bridging factor 1c (LOC105349828), mRNA	K03627	MBF1	putative transcription factor	http://www.genome.jp/dbget-bin/www_bget?ko:K03627	Q9LV58	568	2.7e-57	Multiprotein-bridging factor 1c OS=Arabidopsis thaliana GN=MBF1C PE=1 SV=1	PF13413//PF01381//PF13443//PF12844//PF09190	Helix-turn-helix domain//Helix-turn-helix//Cro/C1-type HTH DNA-binding domain//Helix-turn-helix domain//DALR domain	GO:0006534//GO:0006423	cysteine metabolic process//cysteinyl-tRNA aminoacylation	GO:0004817//GO:0000166//GO:0043565//GO:0005524//GO:0003677	cysteine-tRNA ligase activity//nucleotide binding//sequence-specific DNA binding//ATP binding//DNA binding	GO:0005737	cytoplasm	KOG3398	Transcription factor MBF1
Cluster-26537.11429	0	84.1277073015408	-Inf	1.7326e-07	0.00015215	822	657388623	KEH30519.1	438	2.5e-41	NBS-LRR type disease resistance protein [Medicago truncatula]	--	--	--	--	--	--	--	--	--	A7XGN8	248	3.8e-20	Disease susceptibility protein LOV1 OS=Arabidopsis thaliana GN=LOV1 PE=1 SV=1	PF00931//PF04104//PF02050//PF15185//PF00322//PF06009	NB-ARC domain//Eukaryotic and archaeal DNA primase, large subunit//Flagellar FliJ protein//Bcl-2-modifying factor, apoptosis//Endothelin family//Laminin Domain II	GO:0019229//GO:0006915//GO:0006351//GO:0006935//GO:0071973//GO:0007155//GO:0006269	regulation of vasoconstriction//apoptotic process//transcription, DNA-templated//chemotaxis//bacterial-type flagellum-dependent cell motility//cell adhesion//DNA replication, synthesis of RNA primer	GO:0043531//GO:0003896//GO:0003774	ADP binding//DNA primase activity//motor activity	GO:0005657//GO:0009288//GO:0005576//GO:0016020//GO:0005730	replication fork//bacterial-type flagellum//extracellular region//membrane//nucleolus	--	--
Cluster-26537.60096	163.819854276918	15.6984990641084	3.3834	1.7851e-07	0.00015551	849	147860003	CAN81044.1	550	2.7e-54	hypothetical protein VITISV_006762 [Vitis vinifera]	658060842	XM_008368039.1	132	1.56354e-60	PREDICTED: Malus x domestica transcription factor PCL1-like (LOC103429909), transcript variant X4, mRNA	--	--	--	--	Q9LTH4	378	3.3e-35	Transcription factor BOA OS=Arabidopsis thaliana GN=BOA PE=2 SV=1	--	--	--	--	--	--	--	--	--	--
Cluster-26537.44922	36.878565428646	323.528627519735	-3.133	1.834e-07	0.00015851	1765	--	--	--	--	--	--	--	--	--	--	--	--	--	--	--	--	--	--	--	--	--	--	--	--	--	--	--	--
Cluster-26537.64103	28.4257757682116	0	Inf	2.0681e-07	0.00017736	2285	596125915	XP_007221914.1	1725	4.1e-190	hypothetical protein PRUPE_ppa026837mg [Prunus persica]>gi|462418850|gb|EMJ23113.1| hypothetical protein PRUPE_ppa026837mg [Prunus persica]	747067668	XM_011082265.1	61	1.26964e-20	PREDICTED: Sesamum indicum uncharacterized LOC105163796 (LOC105163796), mRNA	--	--	--	--	--	--	--	--	--	--	--	--	--	--	--	--	--	--
Cluster-26537.5136	28.1543294964204	0	Inf	2.3261e-07	0.00019793	863	802751399	XP_012088010.1	926	6.9e-98	PREDICTED: ultraviolet-B receptor UVR8 isoform X1 [Jatropha curcas]	657991185	XM_008389595.1	235	8.79269e-118	PREDICTED: Malus x domestica ultraviolet-B receptor UVR8 (LOC103450267), transcript variant X8, mRNA	--	--	--	--	--	--	--	--	PF01733	Nucleoside transporter	GO:0006810//GO:0015858	transport//nucleoside transport	GO:0005337	nucleoside transmembrane transporter activity	GO:0016021	integral component of membrane	KOG1426	FOG: RCC1 domain
Cluster-26537.61609	55.094638278862	2.42687882676681	4.5047	2.3556e-07	0.0001989	1776	224121414	XP_002318576.1	524	5.9e-51	hypothetical protein POPTR_0012s05990g [Populus trichocarpa]>gi|222859249|gb|EEE96796.1| hypothetical protein POPTR_0012s05990g [Populus trichocarpa]	566197017	XM_002318540.2	279	6.40862e-142	Populus trichocarpa hypothetical protein (POPTR_0012s05990g) mRNA, complete cds	K05863	SLC25A4S, ANT	solute carrier family 25 (mitochondrial adenine nucleotide translocator), member 4/5/6/31	http://www.genome.jp/dbget-bin/www_bget?ko:K05863	Q8LB08	481	8.0e-47	ADP,ATP carrier protein ER-ANT1 OS=Arabidopsis thaliana GN=ER-ANT1 PE=2 SV=2	--	--	GO:0048364//GO:0051503//GO:0055085//GO:0048316//GO:0006810	root development//adenine nucleotide transport//transmembrane transport//seed development//transport	GO:0005215	transporter activity	GO:0005743//GO:0016021//GO:0005789	mitochondrial inner membrane//integral component of membrane//endoplasmic reticulum membrane	KOG0749	Mitochondrial ADP/ATP carrier proteins
Cluster-26537.59160	0	82.0563842110825	-Inf	2.6119e-07	0.00021886	2658	729464760	XP_010526154.1	326	8.0e-28	PREDICTED: calcineurin B-like protein 10 isoform X2 [Tarenaya hassleriana]	158508736	AC213010.1	66	2.4593e-23	Populus trichocarpa clone POP004-C07, complete sequence	K06268	PPP3R, CNB	serine/threonine-protein phosphatase 2B regulatory subunit	http://www.genome.jp/dbget-bin/www_bget?ko:K06268	Q3HRN8	308	1.4e-26	Calcineurin B-like protein 9 OS=Oryza sativa subsp. japonica GN=CBL9 PE=2 SV=2	PF15178//PF13202//PF13499//PF13405//PF00961//PF13833//PF00036	Mitochondrial import receptor subunit TOM5 homolog//EF hand//EF-hand domain pair//EF-hand domain//LAGLIDADG endonuclease//EF-hand domain pair//EF hand	--	--	GO:0004519//GO:0005509	endonuclease activity//calcium ion binding	GO:0005742	mitochondrial outer membrane translocase complex	--	--
Cluster-26537.16864	22.0480576360283	208.580918092958	-3.2419	2.6403e-07	0.00021956	993	--	--	--	--	--	--	--	--	--	--	--	--	--	--	--	--	--	--	--	--	--	--	--	--	--	--	--	--
Cluster-26537.63916	69.4669463103455	3.8689581697778	4.1663	2.7716e-07	0.00022875	1390	802692524	XP_012082984.1	1554	1.7e-170	PREDICTED: peptide chain release factor 1-like, mitochondrial [Jatropha curcas]>gi|643716702|gb|KDP28328.1| hypothetical protein JCGZ_14099 [Jatropha curcas]	566203682	XM_002320909.2	627	0	Populus trichocarpa hypothetical protein (POPTR_0014s10930g) mRNA, complete cds	K02835	prfA, MTRF1, MRF1	peptide chain release factor 1	http://www.genome.jp/dbget-bin/www_bget?ko:K02835	Q2RWE1	858	1.2e-90	Peptide chain release factor 1 OS=Rhodospirillum rubrum (strain ATCC 11170 / ATH 1.1.1 / DSM 467 / LMG 4362 / NCIB 8255 / S1) GN=prfA PE=3 SV=1	PF06156//PF02815//PF00472//PF03462	Protein of unknown function (DUF972)//MIR domain//RF-1 domain//PCRF domain	GO:0006449//GO:0006260//GO:0006415	regulation of translational termination//DNA replication//translational termination	GO:0016149//GO:0003747	translation release factor activity, codon specific//translation release factor activity	GO:0005737//GO:0018444//GO:0016020//GO:0005840	cytoplasm//translation release factor complex//membrane//ribosome	KOG2726	Mitochondrial polypeptide chain release factor
Cluster-26537.37162	0	26.2942335231696	-Inf	2.8797e-07	0.0002359	413	743866116	XP_011032370.1	213	1.6e-15	PREDICTED: G-type lectin S-receptor-like serine/threonine-protein kinase RLK1 [Populus euphratica]	--	--	--	--	--	--	--	--	--	P17801	131	7.1e-07	Putative receptor protein kinase ZmPK1 OS=Zea mays GN=PK1 PE=2 SV=2	--	--	--	--	--	--	--	--	--	--
Cluster-25710.0	0	26.0576770849835	-Inf	3.0024e-07	0.00024233	2131	732558995	AIZ74337.1	1600	1.2e-175	eukaryotic initiation factor 4A-II-like protein, partial [Pinus massoniana]	645002403	XM_008216147.1	385	0	PREDICTED: Nasonia vitripennis eukaryotic initiation factor 4A-I (LOC100117124), mRNA	K03257	EIF4A	translation initiation factor 4A	http://www.genome.jp/dbget-bin/www_bget?ko:K03257	P10630	1599	2.2e-176	Eukaryotic initiation factor 4A-II OS=Mus musculus GN=Eif4a2 PE=2 SV=2	PF00579//PF00270//PF08052//PF04851//PF05204//PF01743//PF07652//PF08043//PF08361//PF00004	tRNA synthetases class I (W and Y)//DEAD/DEAH box helicase//PyrBI operon leader peptide//Type III restriction enzyme, res subunit//Homing endonuclease//Poly A polymerase head domain//Flavivirus DEAD domain//Xin repeat//MAATS-type transcriptional repressor, C-terminal region//ATPase family associated with various cellular activities (AAA)	GO:0006396//GO:0030036//GO:0006418//GO:0019079//GO:0030908//GO:0019856	RNA processing//actin cytoskeleton organization//tRNA aminoacylation for protein translation//viral genome replication//protein splicing//pyrimidine nucleobase biosynthetic process	GO:0004812//GO:0016787//GO:0003779//GO:0003723//GO:0005524//GO:0000166//GO:0003676//GO:0016779//GO:0004519//GO:0003677//GO:0008026	aminoacyl-tRNA ligase activity//hydrolase activity//actin binding//RNA binding//ATP binding//nucleotide binding//nucleic acid binding//nucleotidyltransferase activity//endonuclease activity//DNA binding//ATP-dependent helicase activity	GO:0030054	cell junction	KOG0327	Translation initiation factor 4F, helicase subunit (eIF-4A) and related helicases
Cluster-26537.36758	6.30402827840103	85.4948870185206	-3.7615	2.9983e-07	0.00024233	2076	--	--	--	--	--	--	--	--	--	--	--	--	--	--	--	--	--	--	PF01726	LexA DNA binding domain	GO:0006508	proteolysis	GO:0004252	serine-type endopeptidase activity	--	--	--	--
Cluster-26537.21581	1428.08131895005	188.616365401059	2.9206	3.1086e-07	0.00024726	1034	359473283	XP_002269605.2	769	1.3e-79	PREDICTED: homeobox-leucine zipper protein HAT5 [Vitis vinifera]>gi|296086435|emb|CBI32024.3| unnamed protein product [Vitis vinifera]	--	--	--	--	--	K09338	HD-ZIP	homeobox-leucine zipper protein	http://www.genome.jp/dbget-bin/www_bget?ko:K09338	P46668	313	1.4e-27	Homeobox-leucine zipper protein ATHB-6 OS=Arabidopsis thaliana GN=ATHB-6 PE=1 SV=1	PF05920//PF00046//PF02183//PF06156	Homeobox KN domain//Homeobox domain//Homeobox associated leucine zipper//Protein of unknown function (DUF972)	GO:0006260//GO:0006355	DNA replication//regulation of transcription, DNA-templated	GO:0003700//GO:0043565//GO:0003677	transcription factor activity, sequence-specific DNA binding//sequence-specific DNA binding//DNA binding	GO:0005667	transcription factor complex	--	--
Cluster-26537.49524	83.5446283249523	668.937140718592	-3.0013	3.087e-07	0.00024726	1101	694375379	XP_009364387.1	1300	3.8e-141	PREDICTED: expansin-A4 [Pyrus x bretschneideri]	13898654	AF350939.1	421	0	AF350939 Prunus cerasus expansin (EXP4) mRNA, complete cds	--	--	--	--	Q38865	1230	6.9e-134	Expansin-A6 OS=Arabidopsis thaliana GN=EXPA6 PE=2 SV=2	--	--	--	--	--	--	--	--	--	--
Cluster-26537.70965	0	87.5462219642416	-Inf	3.4295e-07	0.00027083	754	571541376	XP_006601748.1	254	5.1e-20	PREDICTED: NBS-LRR disease-resistance protein scn3r1 isoform X1 [Glycine max]	--	--	--	--	--	--	--	--	--	Q9SX38	130	1.7e-06	Putative disease resistance protein At1g50180 OS=Arabidopsis thaliana GN=At1g50180 PE=3 SV=2	--	--	--	--	--	--	--	--	--	--
Cluster-26537.47367	61.185538337591	567.18185208037	-3.2125	3.8417e-07	0.00030121	310	--	--	--	--	--	148807132	EF640660.1	42	5.70548e-11	Prunus dulcis clone Pdbcs-L7 putative extensin mRNA, partial cds	--	--	--	--	--	--	--	--	--	--	--	--	--	--	--	--	--	--
Cluster-26537.70964	0	73.8887137884189	-Inf	4.7884e-07	0.00037278	1184	571549977	XP_006603027.1	341	6.5e-30	PREDICTED: putative disease resistance protein At1g50180-like [Glycine max]	--	--	--	--	--	--	--	--	--	Q8W1E0	136	5.4e-07	Late blight resistance protein R1-A OS=Solanum demissum GN=R1A PE=3 SV=1	PF13855	Leucine rich repeat	--	--	GO:0005515	protein binding	--	--	--	--
Cluster-26537.37794	27.1045262327009	421.731310058843	-3.9597	5.2304e-07	0.00040432	1181	255555477	XP_002518775.1	616	8.4e-62	conserved hypothetical protein [Ricinus communis]>gi|223542156|gb|EEF43700.1| conserved hypothetical protein [Ricinus communis]	764562634	XM_004294768.2	180	4.55981e-87	PREDICTED: Fragaria vesca subsp. vesca protein PLANT CADMIUM RESISTANCE 2-like (LOC101297709), mRNA	--	--	--	--	B6TZ45	475	2.6e-46	Cell number regulator 1 OS=Zea mays GN=CNR1 PE=2 SV=1	--	--	--	--	--	--	--	--	--	--
Cluster-26537.5313	25.9142980383949	0	Inf	5.3965e-07	0.00041424	666	--	--	--	--	--	--	--	--	--	--	--	--	--	--	--	--	--	--	--	--	--	--	--	--	--	--	--	--
Cluster-28999.2	1.57600706960026	42.3392546772496	-4.7476	5.6824e-07	0.00043316	1343	--	--	--	--	--	--	--	--	--	--	--	--	--	--	--	--	--	--	--	--	--	--	--	--	--	--	--	--
Cluster-26537.44887	13.313323126178	135.012350155695	-3.3421	5.7777e-07	0.00043552	6586	645281239	XP_008245529.1	1427	4.3e-155	PREDICTED: LOW QUALITY PROTEIN: uncharacterized protein LOC103343662 [Prunus mume]	--	--	--	--	--	--	--	--	--	O00370	419	4.6e-39	LINE-1 retrotransposable element ORF2 protein OS=Homo sapiens PE=1 SV=1	PF00098	Zinc knuckle	--	--	GO:0003676//GO:0008270	nucleic acid binding//zinc ion binding	--	--	--	--
Cluster-26537.49493	230.591781390029	26.2863520323611	3.133	5.7928e-07	0.00043552	1935	568864718	XP_006485739.1	316	8.4e-27	PREDICTED: uncharacterized protein LOC102611993 [Citrus sinensis]	--	--	--	--	--	--	--	--	--	P42767	176	2.0e-11	Aquaporin PIP-type OS=Atriplex canescens PE=2 SV=1	PF05859//PF03137	Mis12 protein//Organic Anion Transporter Polypeptide (OATP) family	GO:0006810//GO:0007049//GO:0007067	transport//cell cycle//mitotic nuclear division	GO:0005215	transporter activity	GO:0005634//GO:0016020//GO:0000775	nucleus//membrane//chromosome, centromeric region	--	--
Cluster-26537.46834	54.1322059444398	2.69603610588319	4.3276	6.0245e-07	0.00044682	3121	645239375	XP_008226096.1	2109	1.7e-234	PREDICTED: LOW QUALITY PROTEIN: molybdenum cofactor sulfurase [Prunus mume]	694366229	XM_009363538.1	751	0	PREDICTED: Pyrus x bretschneideri molybdenum cofactor sulfurase (LOC103952011), transcript variant X4, mRNA	K15631	ABA3	molybdenum cofactor sulfurtransferase	http://www.genome.jp/dbget-bin/www_bget?ko:K15631	Q9C5X8	1857	3.9e-206	Molybdenum cofactor sulfurase OS=Arabidopsis thaliana GN=ABA3 PE=1 SV=1	PF03473	MOSC domain	--	--	GO:0030170//GO:0003824//GO:0030151	pyridoxal phosphate binding//catalytic activity//molybdenum ion binding	--	--	KOG2142	Molybdenum cofactor sulfurase
Cluster-26537.61099	44.9306991131319	1.61206590407408	4.8007	6.0138e-07	0.00044682	1534	--	--	--	--	--	--	--	--	--	--	--	--	--	--	--	--	--	--	--	--	--	--	--	--	--	--	--	--
Cluster-26537.53551	5.98882686448098	149.192213362067	-4.6388	6.1695e-07	0.00045451	1040	590610846	XP_007021935.1	1082	6.8e-116	Leucine-rich repeat transmembrane protein kinase [Theobroma cacao]>gi|508721563|gb|EOY13460.1| Leucine-rich repeat transmembrane protein kinase [Theobroma cacao]	590610845	XM_007021873.1	305	1.30431e-156	Theobroma cacao Leucine-rich repeat transmembrane protein kinase (TCM_032041) mRNA, complete cds	--	--	--	--	C0LGN2	907	1.9e-96	Probable leucine-rich repeat receptor-like serine/threonine-protein kinase At3g14840 OS=Arabidopsis thaliana GN=LRR-RLK PE=2 SV=1	PF13855//PF00560	Leucine rich repeat//Leucine Rich Repeat	--	--	GO:0005515	protein binding	--	--	--	--
Cluster-26537.75980	1.19664030217897	39.6490292785819	-5.0502	6.4058e-07	0.00046877	1344	590561488	XP_007008824.1	1537	1.5e-168	Transmembrane amino acid transporter family protein isoform 1 [Theobroma cacao]>gi|508725737|gb|EOY17634.1| Transmembrane amino acid transporter family protein isoform 1 [Theobroma cacao]	823254151	XM_012604264.1	335	3.57007e-173	PREDICTED: Gossypium raimondii putative sodium-coupled neutral amino acid transporter 7 (LOC105780133), mRNA	--	--	--	--	Q28HE5	294	2.9e-25	Probable sodium-coupled neutral amino acid transporter 6 OS=Xenopus tropicalis GN=slc38a6 PE=2 SV=1	--	--	--	--	--	--	--	--	KOG1305	Amino acid transporter protein
Cluster-26537.32803	504.618313917853	59.0016120891115	3.0964	7.4057e-07	0.00053835	2896	595860168	XP_007211092.1	2702	2.7e-303	hypothetical protein PRUPE_ppa001921mg [Prunus persica]>gi|462406827|gb|EMJ12291.1| hypothetical protein PRUPE_ppa001921mg [Prunus persica]	595860167	XM_007211030.1	806	0	Prunus persica hypothetical protein (PRUPE_ppa001921mg) mRNA, complete cds	K03517	nadA	quinolinate synthase	http://www.genome.jp/dbget-bin/www_bget?ko:K03517	Q9FGS4	2459	5.6e-276	Quinolinate synthase, chloroplastic OS=Arabidopsis thaliana GN=QS PE=1 SV=1	PF02445	Quinolinate synthetase A protein	GO:0009435	NAD biosynthetic process	GO:0051539//GO:0008987	4 iron, 4 sulfur cluster binding//quinolinate synthetase A activity	GO:0019804	obsolete quinolinate synthetase complex	--	--
Cluster-26537.43120	18.841485236443	209.964990835219	-3.4782	7.4731e-07	0.00053967	488	--	--	--	--	--	--	--	--	--	--	--	--	--	--	--	--	--	--	--	--	--	--	--	--	--	--	--	--
Cluster-26537.61951	3.14792766944886	55.1183486621472	-4.1301	7.701e-07	0.00054891	1643	134093250	YP_001109551.1	173	2.7e-10	hypothetical protein Poptr_cp073 [Populus trichocarpa]>gi|134093267|ref|YP_001109568.1| hypothetical protein Poptr_cp090 [Populus trichocarpa]>gi|133712112|gb|ABO36755.1| conserved hypothetical protein [Populus trichocarpa]>gi|133712129|gb|ABO36772.1| conserved hypothetical protein [Populus trichocarpa]	146261281	EF207453.1	143	2.3672e-66	Peridiscus lucidus inverted repeat B, partial sequence; chloroplast	--	--	--	--	Q6L3C8	140	2.6e-07	Uncharacterized protein ycf76 OS=Saccharum hybrid GN=ycf76-A PE=3 SV=1	--	--	--	--	--	--	--	--	--	--
Cluster-26537.77342	52.8558633014256	2.57930544651853	4.357	7.6883e-07	0.00054891	2900	645277383	XP_008243744.1	2912	0.0e+00	PREDICTED: G-type lectin S-receptor-like serine/threonine-protein kinase SD2-5 [Prunus mume]	645277382	XM_008245522.1	720	0	PREDICTED: Prunus mume G-type lectin S-receptor-like serine/threonine-protein kinase SD2-5 (LOC103341971), mRNA	--	--	--	--	Q8RWZ5	2147	8.5e-240	G-type lectin S-receptor-like serine/threonine-protein kinase SD2-5 OS=Arabidopsis thaliana GN=SD25 PE=1 SV=1	PF07714//PF00069	Protein tyrosine kinase//Protein kinase domain	GO:0006468	protein phosphorylation	GO:0004672//GO:0005524	protein kinase activity//ATP binding	--	--	--	--
Cluster-26537.42173	0.630402827840103	31.8636690536421	-5.6595	7.8092e-07	0.00055303	535	--	--	--	--	--	--	--	--	--	--	--	--	--	--	--	--	--	--	--	--	--	--	--	--	--	--	--	--
Cluster-26537.43252	0	24.1248892519894	-Inf	7.9103e-07	0.0005566	1330	590585045	XP_007015344.1	684	1.2e-69	Ca2+ antiporter/cation exchanger isoform 1 [Theobroma cacao]>gi|508785707|gb|EOY32963.1| Ca2+ antiporter/cation exchanger isoform 1 [Theobroma cacao]	657953667	XM_008365692.1	244	1.36342e-122	PREDICTED: Malus x domestica vesicle transport protein USE1-like (LOC103427621), mRNA	K08507	USE1	unconventional SNARE in the endoplasmic reticulum protein 1	http://www.genome.jp/dbget-bin/www_bget?ko:K08507	Q9NZ43	150	1.4e-08	Vesicle transport protein USE1 OS=Homo sapiens GN=USE1 PE=1 SV=2	PF05149	Paraflagellar rod protein	--	--	GO:0005516	calmodulin binding	GO:0031514	motile cilium	--	--
Cluster-26537.56507	12.9232579707221	125.962687801349	-3.285	8.2184e-07	0.0005746	2575	802742808	XP_012087382.1	2278	3.5e-254	PREDICTED: probable LRR receptor-like serine/threonine-protein kinase At1g56130 [Jatropha curcas]	645239401	XM_008227887.1	676	0	PREDICTED: Prunus mume probable LRR receptor-like serine/threonine-protein kinase At1g56130 (LOC103325706), mRNA	--	--	--	--	C0LGH2	1934	3.8e-215	Probable LRR receptor-like serine/threonine-protein kinase At1g56130 OS=Arabidopsis thaliana GN=At1g56130 PE=2 SV=2	PF07714//PF00069//PF12328//PF13855//PF01918	Protein tyrosine kinase//Protein kinase domain//Rpp20 subunit of nuclear RNase MRP and P//Leucine rich repeat//Alba	GO:0008033//GO:0006468//GO:0051252	tRNA processing//protein phosphorylation//regulation of RNA metabolic process	GO:0004672//GO:0003676//GO:0005515//GO:0005524//GO:0004526	protein kinase activity//nucleic acid binding//protein binding//ATP binding//ribonuclease P activity	GO:0005634//GO:0030677	nucleus//ribonuclease P complex	--	--
Cluster-26537.50935	22.081596603778	196.096909367893	-3.1507	1.0336e-06	0.00071807	532	567857424	XP_006421395.1	447	1.5e-42	hypothetical protein CICLE_v10004229mg [Citrus clementina]>gi|557523268|gb|ESR34635.1| hypothetical protein CICLE_v10004229mg [Citrus clementina]	--	--	--	--	--	K13420	FLS2	LRR receptor-like serine/threonine-protein kinase FLS2	http://www.genome.jp/dbget-bin/www_bget?ko:K13420	C0LGP4	270	6.9e-23	Probable LRR receptor-like serine/threonine-protein kinase At3g47570 OS=Arabidopsis thaliana GN=At3g47570 PE=2 SV=1	PF00560//PF13855	Leucine Rich Repeat//Leucine rich repeat	--	--	GO:0005515	protein binding	--	--	--	--
Cluster-26537.39117	0.315201413920052	27.4443597072029	-6.4441	1.1293e-06	0.00077476	353	--	--	--	--	--	--	--	--	--	--	--	--	--	--	--	--	--	--	--	--	--	--	--	--	--	--	--	--
Cluster-26537.51075	34.1854552120311	261.571881336924	-2.9358	1.1242e-06	0.00077476	533	567900168	XP_006442572.1	406	8.5e-38	hypothetical protein CICLE_v100188372mg, partial [Citrus clementina]>gi|557544834|gb|ESR55812.1| hypothetical protein CICLE_v100188372mg, partial [Citrus clementina]	--	--	--	--	--	K13420	FLS2	LRR receptor-like serine/threonine-protein kinase FLS2	http://www.genome.jp/dbget-bin/www_bget?ko:K13420	Q42371	246	4.2e-20	LRR receptor-like serine/threonine-protein kinase ERECTA OS=Arabidopsis thaliana GN=ERECTA PE=1 SV=1	PF13855//PF00560	Leucine rich repeat//Leucine Rich Repeat	--	--	GO:0005515	protein binding	--	--	--	--
Cluster-26537.19972	28.7971915439255	0.364909821080591	6.3022	1.153e-06	0.00077645	866	596170837	XP_007223117.1	725	1.4e-74	hypothetical protein PRUPE_ppa003769mg [Prunus persica]>gi|462420053|gb|EMJ24316.1| hypothetical protein PRUPE_ppa003769mg [Prunus persica]	731427763	XM_002285873.2	193	1.965e-94	PREDICTED: Vitis vinifera rop guanine nucleotide exchange factor 1-like (LOC100245496), mRNA	--	--	--	--	Q93ZY2	587	2.0e-59	Rop guanine nucleotide exchange factor 1 OS=Arabidopsis thaliana GN=ROPGEF1 PE=1 SV=2	PF03759	PRONE (Plant-specific Rop nucleotide exchanger)	GO:0043087	regulation of GTPase activity	GO:0005089	Rho guanyl-nucleotide exchange factor activity	--	--	--	--
Cluster-26537.46962	0	23.1109071033924	-Inf	1.1469e-06	0.00077645	807	648174121	AIC33060.1	259	1.4e-20	translationally controlled tumor protein [Panax ginseng]	294862568	GU969276.1	133	4.1232e-61	Helicoverpa armigera translational controlled tumor protein (TCTP) mRNA, complete cds	--	--	--	--	Q75VN3	655	2.4e-67	Translationally-controlled tumor protein homolog OS=Bombyx mori GN=Tctp PE=2 SV=1	PF00122//PF07569	E1-E2 ATPase//TUP1-like enhancer of split	GO:0006355	regulation of transcription, DNA-templated	GO:0046872//GO:0000166	metal ion binding//nucleotide binding	GO:0005634	nucleus	KOG1727	Microtubule-binding protein (translationally controlled tumor protein)
Cluster-26537.67735	4.66531214629858	12556.7105562499	-11.394	1.1487e-06	0.00077645	967	11762106	AAG40331.1	444	6.0e-42	major allergen variant Cor a 1.0404 [Corylus avellana]	--	--	--	--	--	--	--	--	--	P43180	421	3.9e-40	Major pollen allergen Bet v 1-G OS=Betula pendula GN=BETV1G PE=1 SV=2	PF00407	Pathogenesis-related protein Bet v I family	GO:0009607//GO:0006952	response to biotic stimulus//defense response	--	--	--	--	--	--
Cluster-26537.42888	47.5131635751754	347.613539173151	-2.8711	1.1859e-06	0.00079371	752	--	--	--	--	--	--	--	--	--	--	--	--	--	--	--	--	--	--	PF04178//PF00530	Got1/Sft2-like family//Scavenger receptor cysteine-rich domain	GO:0016192//GO:0007165	vesicle-mediated transport//signal transduction	GO:0005044	scavenger receptor activity	GO:0016020	membrane	--	--
Cluster-26537.66147	53.7143443923949	3.10088785323761	4.1146	1.1983e-06	0.00079717	385	--	--	--	--	--	--	--	--	--	--	--	--	--	--	--	--	--	--	--	--	--	--	--	--	--	--	--	--
Cluster-26537.15722	0	23.2825849163503	-Inf	1.2168e-06	0.00080464	1054	604318610	EYU30102.1	571	1.2e-56	hypothetical protein MIMGU_mgv1a024272mg, partial [Erythranthe guttata]	--	--	--	--	--	--	--	--	--	Q9LQU2	452	1.1e-43	Protein PLANT CADMIUM RESISTANCE 1 OS=Arabidopsis thaliana GN=PCR1 PE=1 SV=1	--	--	--	--	--	--	--	--	--	--
Cluster-26537.69192	1086.74548598152	163.565902838896	2.7321	1.2321e-06	0.00080984	1725	645277388	XP_008243746.1	1266	5.2e-137	PREDICTED: uncharacterized protein LOC103341974 [Prunus mume]	731370925	XM_003631185.2	164	5.2723e-78	PREDICTED: Vitis vinifera uncharacterized LOC100266416 (LOC100266416), mRNA	--	--	--	--	--	--	--	--	PF05431	Insecticidal Crystal Toxin, P42	GO:0009405	pathogenesis	--	--	--	--	--	--
Cluster-26537.17513	0	22.9984224099145	-Inf	1.2838e-06	0.00083884	1919	--	--	--	--	--	--	--	--	--	--	--	--	--	--	--	--	--	--	PF00319	SRF-type transcription factor (DNA-binding and dimerisation domain)	--	--	GO:0046983//GO:0003677	protein dimerization activity//DNA binding	--	--	--	--
Cluster-26537.55945	0	22.7206466884586	-Inf	1.354e-06	0.00087943	511	--	--	--	--	--	--	--	--	--	--	--	--	--	--	--	--	--	--	--	--	--	--	--	--	--	--	--	--
Cluster-15263.0	23.7169304275801	0	Inf	1.3772e-06	0.00088924	914	641838334	KDO57278.1	315	5.2e-27	hypothetical protein CISIN_1g002155mg [Citrus sinensis]	645257133	XM_008236051.1	104	6.20224e-45	PREDICTED: Prunus mume leucine-rich repeat receptor protein kinase EXS (LOC103333239), mRNA	--	--	--	--	Q9LYN8	296	1.2e-25	Leucine-rich repeat receptor protein kinase EMS1 OS=Arabidopsis thaliana GN=EMS1 PE=1 SV=1	--	--	--	--	--	--	--	--	--	--
Cluster-26537.19715	0	29.2054340549396	-Inf	1.4239e-06	0.00091404	1488	590711797	XP_007049209.1	1430	4.3e-156	GDSL-like Lipase/Acylhydrolase superfamily protein [Theobroma cacao]>gi|508701470|gb|EOX93366.1| GDSL-like Lipase/Acylhydrolase superfamily protein [Theobroma cacao]	743918935	XM_011005178.1	321	2.40193e-165	PREDICTED: Populus euphratica GDSL esterase/lipase At2g42990-like (LOC105110211), mRNA	--	--	--	--	Q67ZI9	1172	5.0e-127	GDSL esterase/lipase At2g42990 OS=Arabidopsis thaliana GN=At2g42990 PE=2 SV=1	PF00657	GDSL-like Lipase/Acylhydrolase	--	--	GO:0016788	hydrolase activity, acting on ester bonds	--	--	--	--
Cluster-26537.49242	16.9350443062201	148.044734039391	-3.1279	1.4581e-06	0.00093051	1839	731376700	XP_010656436.1	1258	4.7e-136	PREDICTED: ankyrin repeat-containing protein At5g02620-like [Vitis vinifera]	--	--	--	--	--	--	--	--	--	--	--	--	--	PF06324//PF04333//PF00023//PF13606	Pigment-dispersing hormone (PDH)//MlaA lipoprotein//Ankyrin repeat//Ankyrin repeat	GO:0009416//GO:0007165	response to light stimulus//signal transduction	GO:0005179//GO:0005515	hormone activity//protein binding	GO:0016020//GO:0005576	membrane//extracellular region	--	--
Cluster-26537.71693	89.1813583301737	3.54654498896298	4.6523	1.4988e-06	0.00095097	1300	645265331	XP_008238101.1	477	1.2e-45	PREDICTED: cadmium-induced protein AS8 [Prunus mume]>gi|645265334|ref|XP_008238102.1| PREDICTED: cadmium-induced protein AS8 [Prunus mume]	731386559	XM_010650633.1	210	1.05912e-103	PREDICTED: Vitis vinifera cadmium-induced protein AS8 (LOC100255321), transcript variant X4, mRNA	--	--	--	--	P42735	338	2.2e-30	Cadmium-induced protein AS8 OS=Arabidopsis thaliana GN=At4g19070 PE=2 SV=1	--	--	--	--	--	--	--	--	--	--
Cluster-26537.28092	16.9295015454694	149.092846097948	-3.1386	1.5229e-06	0.0009607	624	--	--	--	--	--	--	--	--	--	--	--	--	--	--	--	--	--	--	--	--	--	--	--	--	--	--	--	--
Cluster-26537.29358	0	48.483906738739	-Inf	1.5873e-06	0.00099565	1763	641850477	KDO69349.1	2054	2.2e-228	hypothetical protein CISIN_1g005655mg [Citrus sinensis]	595852411	XM_007210243.1	945	0	Prunus persica hypothetical protein (PRUPE_ppa002449mg) mRNA, complete cds	--	--	--	--	Q8TBB5	780	1.7e-81	Kelch domain-containing protein 4 OS=Homo sapiens GN=KLHDC4 PE=1 SV=1	PF01344//PF00420//PF07646//PF03872	Kelch motif//NADH-ubiquinone/plastoquinone oxidoreductase chain 4L//Kelch motif//Anti sigma-E protein RseA, N-terminal domain	GO:0055114//GO:0042773	oxidation-reduction process//ATP synthesis coupled electron transport	GO:0016651//GO:0016989//GO:0005515	oxidoreductase activity, acting on NAD(P)H//sigma factor antagonist activity//protein binding	--	--	KOG1230	Protein containing repeated kelch motifs
Cluster-26537.74656	0	22.1261076196366	-Inf	1.666e-06	0.001039	1614	731418561	XP_010660726.1	1296	1.6e-140	PREDICTED: uncharacterized protein LOC100256726 isoform X1 [Vitis vinifera]	568831755	XM_006470062.1	245	4.62215e-123	PREDICTED: Citrus sinensis uncharacterized LOC102630310 (LOC102630310), mRNA	K18730	GIGYF	PERQ amino acid-rich with GYF domain-containing protein	http://www.genome.jp/dbget-bin/www_bget?ko:K18730	--	--	--	--	--	--	--	--	--	--	--	--	--	--
Cluster-26537.72692	1.26080565568021	36.038181742155	-4.8371	1.7162e-06	0.0010643	1631	--	--	--	--	--	--	--	--	--	--	--	--	--	--	--	--	--	--	--	--	--	--	--	--	--	--	--	--
Cluster-26537.14987	37.248502775975	0	Inf	1.7489e-06	0.0010785	2651	568868112	XP_006487361.1	2588	4.1e-290	PREDICTED: subtilisin-like protease SDD1-like isoform X1 [Citrus sinensis]	566166933	XM_002305420.2	801	0	Populus trichocarpa hypothetical protein (POPTR_0004s16850g) mRNA, complete cds	--	--	--	--	Q9MAP7	1516	1.1e-166	Subtilisin-like protease SBT3.5 OS=Arabidopsis thaliana GN=SBT3.5 PE=1 SV=1	PF00082//PF00472	Subtilase family//RF-1 domain	GO:0006415//GO:0006508//GO:0006449	translational termination//proteolysis//regulation of translational termination	GO:0003747//GO:0004252	translation release factor activity//serine-type endopeptidase activity	GO:0005840//GO:0018444	ribosome//translation release factor complex	--	--
Cluster-26537.27465	534.37804848313	60.2198715824979	3.1495	1.8189e-06	0.0011154	1301	720026453	XP_010264261.1	527	1.9e-51	PREDICTED: small heat shock protein, chloroplastic-like [Nelumbo nucifera]	703073934	XM_010091379.1	77	9.1113e-30	Morus notabilis hypothetical protein partial mRNA	K13993	HSP20	HSP20 family protein	http://www.genome.jp/dbget-bin/www_bget?ko:K13993	P11890	387	4.6e-36	Small heat shock protein, chloroplastic OS=Oxybasis rubra GN=HSP23 PE=2 SV=1	PF11590	DNA polymerase catalytic subunit Pol	GO:0051252//GO:0006260	regulation of RNA metabolic process//DNA replication	GO:0003887//GO:0004523	DNA-directed DNA polymerase activity//RNA-DNA hybrid ribonuclease activity	GO:0042575	DNA polymerase complex	--	--
Cluster-17238.0	0	22.1119301821148	-Inf	1.8315e-06	0.0011169	540	224082650	XP_002306780.1	534	1.2e-52	hypothetical protein POPTR_0005s23280g [Populus trichocarpa]>gi|743867279|ref|XP_011032690.1| PREDICTED: 40S ribosomal protein S18-like [Populus euphratica]>gi|118481499|gb|ABK92692.1| unknown [Populus trichocarpa]>gi|222856229|gb|EEE93776.1| hypothetical protein POPTR_0005s23280g [Populus trichocarpa]	15213823	AF400215.1	183	4.32871e-89	Spodoptera frugiperda ribosomal protein S18 mRNA, complete cds	K02964	RP-S18e, RPS18	small subunit ribosomal protein S18e	http://www.genome.jp/dbget-bin/www_bget?ko:K02964	Q962R1	637	2.0e-65	40S ribosomal protein S18 OS=Spodoptera frugiperda GN=RpS18 PE=2 SV=1	PF00416//PF02879	Ribosomal protein S13/S18//Phosphoglucomutase/phosphomannomutase, alpha/beta/alpha domain II	GO:0005975//GO:0042254//GO:0006412	carbohydrate metabolic process//ribosome biogenesis//translation	GO:0003735//GO:0003723	structural constituent of ribosome//RNA binding	GO:0005773//GO:0005840//GO:0005618//GO:0005622//GO:0005730//GO:0005886//GO:0022627	vacuole//ribosome//cell wall//intracellular//nucleolus//plasma membrane//cytosolic small ribosomal subunit	KOG3311	Ribosomal protein S18
Cluster-5867.0	0	21.9857176183135	-Inf	1.8775e-06	0.0011386	1469	590631387	XP_007027548.1	898	2.1e-94	Uncharacterized protein TCM_022371 [Theobroma cacao]>gi|508716153|gb|EOY08050.1| Uncharacterized protein TCM_022371 [Theobroma cacao]	--	--	--	--	--	--	--	--	--	Q9LI74	218	2.1e-16	Protein CHUP1, chloroplastic OS=Arabidopsis thaliana GN=CHUP1 PE=1 SV=1	PF03449//PF05929//PF01496//PF06733//PF00573	Transcription elongation factor, N-terminal//Phage capsid scaffolding protein (GPO) serine peptidase//V-type ATPase 116kDa subunit family//DEAD_2//Ribosomal protein L4/L1 family	GO:0032784//GO:0006412//GO:0015992//GO:0042254//GO:0019069//GO:0015991	regulation of DNA-templated transcription, elongation//translation//proton transport//ribosome biogenesis//viral capsid assembly//ATP hydrolysis coupled proton transport	GO:0004003//GO:0003735//GO:0003677//GO:0015078//GO:0005524	ATP-dependent DNA helicase activity//structural constituent of ribosome//DNA binding//hydrogen ion transmembrane transporter activity//ATP binding	GO:0005840//GO:0005657//GO:0033179	ribosome//replication fork//proton-transporting V-type ATPase, V0 domain	--	--
Cluster-26537.18423	0	23.4401209640859	-Inf	1.9237e-06	0.0011602	551	734369581	KHN19144.1	195	2.6e-13	Disease resistance protein RPP13 [Glycine soja]	--	--	--	--	--	--	--	--	--	Q6L3Z0	133	5.6e-07	Putative late blight resistance protein homolog R1B-13 OS=Solanum demissum GN=R1B-13 PE=3 SV=1	PF13855	Leucine rich repeat	--	--	GO:0005515	protein binding	--	--	--	--
Cluster-12172.0	0	21.8131763432584	-Inf	1.9427e-06	0.0011653	850	545709854	XP_005707236.1	466	1.5e-44	elongation factor EF-1 beta subunit [Galdieria sulphuraria]>gi|452823708|gb|EME30716.1| elongation factor EF-1 beta subunit [Galdieria sulphuraria]	194756693	XM_001960575.1	133	4.35256e-61	Drosophila ananassae GF11416 (Dana\GF11416), mRNA	K03232	EEF1B	elongation factor 1-beta	http://www.genome.jp/dbget-bin/www_bget?ko:K03232	P29522	726	1.5e-75	Elongation factor 1-beta' OS=Bombyx mori PE=1 SV=2	PF00736	EF-1 guanine nucleotide exchange domain	GO:0006414//GO:0006448	translational elongation//regulation of translational elongation	GO:0003746	translation elongation factor activity	GO:0005840//GO:0005853	ribosome//eukaryotic translation elongation factor 1 complex	KOG1668	Elongation factor 1 beta/delta chain
Cluster-26537.10497	107.309039061657	704.824158940718	-2.7155	1.9702e-06	0.0011754	2703	731387889	XP_010649413.1	2306	2.1e-257	PREDICTED: G-type lectin S-receptor-like serine/threonine-protein kinase RLK1 isoform X1 [Vitis vinifera]>gi|731387891|ref|XP_010649414.1| PREDICTED: G-type lectin S-receptor-like serine/threonine-protein kinase RLK1 isoform X2 [Vitis vinifera]	645218725	XM_008233904.1	364	0	PREDICTED: Prunus mume G-type lectin S-receptor-like serine/threonine-protein kinase RLK1 (LOC103331282), mRNA	--	--	--	--	Q9FLV4	900	3.1e-95	G-type lectin S-receptor-like serine/threonine-protein kinase At5g24080 OS=Arabidopsis thaliana GN=At5g24080 PE=2 SV=1	PF00954//PF07714//PF00069	S-locus glycoprotein domain//Protein tyrosine kinase//Protein kinase domain	GO:0048544//GO:0006468	recognition of pollen//protein phosphorylation	GO:0005524//GO:0004672	ATP binding//protein kinase activity	--	--	--	--
Cluster-26537.51865	52.7609889693373	0	Inf	2.0203e-06	0.0011923	4525	657989668	XP_008387045.1	2775	1.0e-311	PREDICTED: sarcoplasmic/endoplasmic reticulum calcium ATPase 1-like [Malus domestica]	658006753	XM_008340324.1	956	0	PREDICTED: Malus x domestica calcium-transporting ATPase 1-like (LOC103401611), mRNA	--	--	--	--	P0ABB8	1329	9.5e-145	Magnesium-transporting ATPase, P-type 1 OS=Escherichia coli (strain K12) GN=mgtA PE=1 SV=1	PF02449//PF00122//PF00150	Beta-galactosidase//E1-E2 ATPase//Cellulase (glycosyl hydrolase family 5)	GO:0046486//GO:0006012//GO:0006027//GO:0005975//GO:0006687	glycerolipid metabolic process//galactose metabolic process//glycosaminoglycan catabolic process//carbohydrate metabolic process//glycosphingolipid metabolic process	GO:0000166//GO:0046872//GO:0004565//GO:0004553	nucleotide binding//metal ion binding//beta-galactosidase activity//hydrolase activity, hydrolyzing O-glycosyl compounds	GO:0009341	beta-galactosidase complex	KOG0202	Ca2+ transporting ATPase
Cluster-26537.76405	2.69244067990268	48.7258956615413	-4.1777	2.0196e-06	0.0011923	656	--	--	--	--	--	--	--	--	--	--	--	--	--	--	--	--	--	--	--	--	--	--	--	--	--	--	--	--
Cluster-26537.40283	462.985079796864	64.9925958461526	2.8326	2.2327e-06	0.0013036	1617	590643238	XP_007030748.1	1259	3.2e-136	A_TM021B04.11 protein [Theobroma cacao]>gi|508719353|gb|EOY11250.1| A_TM021B04.11 protein [Theobroma cacao]	731416782	XR_787493.1	438	0	PREDICTED: Vitis vinifera uncharacterized LOC100267587 (LOC100267587), transcript variant X2, misc_RNA	--	--	--	--	--	--	--	--	PF02163	Peptidase family M50	GO:0006508	proteolysis	GO:0004222	metalloendopeptidase activity	--	--	--	--
Cluster-26537.46287	135.504467690743	882.142712056435	-2.7027	2.2287e-06	0.0013036	812	590671769	XP_007038423.1	558	3.1e-55	Plant invertase/pectin methylesterase inhibitor superfamily protein [Theobroma cacao]>gi|508775668|gb|EOY22924.1| Plant invertase/pectin methylesterase inhibitor superfamily protein [Theobroma cacao]	--	--	--	--	--	--	--	--	--	P17407	452	8.4e-44	21 kDa protein OS=Daucus carota PE=2 SV=1	PF04043	Plant invertase/pectin methylesterase inhibitor	--	--	GO:0004857	enzyme inhibitor activity	--	--	--	--
Cluster-26537.26521	0	21.8641649152977	-Inf	2.3172e-06	0.0013458	2205	731388272	XP_002271698.2	1607	1.9e-176	PREDICTED: protein FAR1-RELATED SEQUENCE 11 isoform X2 [Vitis vinifera]>gi|296083285|emb|CBI22921.3| unnamed protein product [Vitis vinifera]	596278776	XM_007225146.1	573	0	Prunus persica hypothetical protein (PRUPE_ppa002003mg) mRNA, complete cds	--	--	--	--	Q9SY66	1026	6.3e-110	Protein FAR1-RELATED SEQUENCE 11 OS=Arabidopsis thaliana GN=FRS11 PE=2 SV=1	PF02532	Photosystem II reaction centre I protein (PSII 4.8 kDa protein)	GO:0015979	photosynthesis	GO:0008270	zinc ion binding	GO:0009523//GO:0016020//GO:0009539	photosystem II//membrane//photosystem II reaction center	KOG1782	Small Nuclear ribonucleoprotein splicing factor
Cluster-26537.69522	0	22.1489034994979	-Inf	2.4726e-06	0.0014285	2049	333408635	AEF32138.1	673	3.6e-68	MADS-box protein, partial [Betula platyphylla]	333408634	JF721402.1	670	0	Betula platyphylla MADS-box protein (MADS15) mRNA, partial cds	--	--	--	--	Q9FKK2	296	2.6e-25	Agamous-like MADS-box protein AGL62 OS=Arabidopsis thaliana GN=AGL62 PE=1 SV=1	PF00319	SRF-type transcription factor (DNA-binding and dimerisation domain)	--	--	GO:0046983//GO:0003677	protein dimerization activity//DNA binding	--	--	--	--
Cluster-26537.31891	2.5000272122344	44.7223595067546	-4.161	2.5001e-06	0.0014368	392	--	--	--	--	--	--	--	--	--	--	--	--	--	--	--	--	--	--	--	--	--	--	--	--	--	--	--	--
Cluster-26537.57434	130.777616676371	860.619504999532	-2.7183	2.5299e-06	0.001442	334	657985251	XP_008384730.1	301	7.9e-26	PREDICTED: peroxidase 4-like isoform X2 [Malus domestica]	--	--	--	--	--	K00430	E1.11.1.7	peroxidase	http://www.genome.jp/dbget-bin/www_bget?ko:K00430	A7NY33	279	4.0e-24	Peroxidase 4 OS=Vitis vinifera GN=GSVIVT00023967001 PE=1 SV=1	PF00141	Peroxidase	GO:0006979//GO:0006804//GO:0055114	response to oxidative stress//obsolete peroxidase reaction//oxidation-reduction process	GO:0004601//GO:0020037	peroxidase activity//heme binding	--	--	--	--
Cluster-26537.62952	0	42.2476215906061	-Inf	2.5353e-06	0.001442	1699	568023601	ETL97656.1	333	7.9e-29	hypothetical protein L917_05098 [Phytophthora parasitica]	195134439	XM_002011609.1	122	1.15595e-54	Drosophila mojavensis GI10980 (Dmoj\GI10980), mRNA	K09272	SSRP1	structure-specific recognition protein 1	http://www.genome.jp/dbget-bin/www_bget?ko:K09272	Q24537	710	2.1e-73	High mobility group protein DSP1 OS=Drosophila melanogaster GN=Dsp1 PE=2 SV=1	PF04690//PF04961	YABBY protein//Formiminotransferase-cyclodeaminase	GO:0044237//GO:0007275	cellular metabolic process//multicellular organismal development	GO:0003824	catalytic activity	--	--	KOG0381	HMG box-containing protein
Cluster-26537.55666	10.4191442887361	109.527693616668	-3.394	2.5856e-06	0.001463	971	--	--	--	--	--	152926308	EU009618.1	97	5.14143e-41	Vitis vinifera retrotransposon V12, complete sequence	--	--	--	--	--	--	--	--	PF03854	P-11 zinc finger	--	--	GO:0008270//GO:0003723	zinc ion binding//RNA binding	--	--	--	--
Cluster-26537.53850	0	21.1005027475098	-Inf	2.6967e-06	0.001518	2336	694410255	XP_009379728.1	931	4.9e-98	PREDICTED: uncharacterized protein LOC103968115 [Pyrus x bretschneideri]	645222879	XM_008220143.1	334	2.2571e-172	PREDICTED: Prunus mume ammonium transporter 1 member 2 (LOC103318725), mRNA	K03320	amt, AMT, MEP	ammonium transporter, Amt family	http://www.genome.jp/dbget-bin/www_bget?ko:K03320	--	--	--	--	--	--	--	--	--	--	--	--	--	--
Cluster-26537.63839	239.974929502164	33.7777447897962	2.8287	2.7629e-06	0.0015474	1308	819321061	AKG50132.1	1188	4.4e-128	heat shock factor protein HSF24-like protein, partial [Betula luminifera]	819321060	KP245828.1	755	0	Betula luminifera heat shock factor protein HSF24-like protein (Hsf24) mRNA, partial cds	K09419	HSFF	heat shock transcription factor, other eukaryote	http://www.genome.jp/dbget-bin/www_bget?ko:K09419	P22335	790	8.7e-83	Heat shock factor protein HSF24 OS=Solanum peruvianum GN=HSF24 PE=2 SV=1	PF07412//PF02183//PF04977//PF00447	Geminin//Homeobox associated leucine zipper//Septum formation initiator//HSF-type DNA-binding	GO:0006275//GO:0006355//GO:0007049	regulation of DNA replication//regulation of transcription, DNA-templated//cell cycle	GO:0043565//GO:0003700	sequence-specific DNA binding//transcription factor activity, sequence-specific DNA binding	GO:0005634//GO:0005667	nucleus//transcription factor complex	--	--
Cluster-26537.61655	30.1186630272321	0.674009026470798	5.4817	2.8398e-06	0.0015823	1760	--	--	--	--	--	--	--	--	--	--	--	--	--	--	--	--	--	--	--	--	--	--	--	--	--	--	--	--
Cluster-26537.1508	0	21.2189246587693	-Inf	2.8916e-06	0.0016031	585	--	--	--	--	--	--	--	--	--	--	--	--	--	--	--	--	--	--	--	--	--	--	--	--	--	--	--	--
Cluster-26537.76244	1.79496045326845	62.5125850100561	-5.1221	3.0115e-06	0.0016612	1559	590610147	XP_007021734.1	1750	3.5e-193	Curculin-like (mannose-binding) lectin family protein [Theobroma cacao]>gi|508721362|gb|EOY13259.1| Curculin-like (mannose-binding) lectin family protein [Theobroma cacao]	292786123	AK338310.1	63	6.64797e-22	Lotus japonicus cDNA, clone: LjFL2-017-AE10, HTC	--	--	--	--	Q39688	779	1.9e-81	Epidermis-specific secreted glycoprotein EP1 OS=Daucus carota GN=EP1 PE=1 SV=1	PF00954	S-locus glycoprotein domain	GO:0048544	recognition of pollen	--	--	--	--	--	--
Cluster-26537.54348	24.168778536291	179.873822306777	-2.8958	3.1131e-06	0.0016986	2762	590596544	XP_007018362.1	2004	2.2e-222	Sucrose proton symporter [Theobroma cacao]>gi|508723690|gb|EOY15587.1| Sucrose proton symporter [Theobroma cacao]>gi|576866704|gb|AHH34927.1| sucrose transporter 4 [Theobroma cacao]	645224548	XM_008220942.1	699	0	PREDICTED: Prunus mume sucrose transport protein SUC4 (LOC103319407), transcript variant X2, mRNA	K15378	SLC45A1_2_4	solute carrier family 45, member 1/2/4	http://www.genome.jp/dbget-bin/www_bget?ko:K15378	Q9FE59	1808	1.7e-200	Sucrose transport protein SUC4 OS=Arabidopsis thaliana GN=SUC4 PE=1 SV=2	--	--	--	--	--	--	--	--	--	--
Cluster-26537.73839	71.6178718381539	937.976175465932	-3.7112	3.1259e-06	0.0016986	1484	359806061	NP_001240925.1	1440	3.0e-157	DNA-damage-repair/toleration protein DRT100-like precursor [Glycine max]>gi|223452540|gb|ACM89597.1| leucine rich repeat protein [Glycine max]	645216072	XM_008221120.1	358	0	PREDICTED: Prunus mume DNA-damage-repair/toleration protein DRT100 (LOC103319566), mRNA	--	--	--	--	Q00874	1065	1.3e-114	DNA-damage-repair/toleration protein DRT100 OS=Arabidopsis thaliana GN=DRT100 PE=2 SV=2	PF00560//PF13855	Leucine Rich Repeat//Leucine rich repeat	--	--	GO:0005515	protein binding	--	--	--	--
Cluster-26537.75981	3.48821270836979	60.3518948535148	-4.1128	3.1072e-06	0.0016986	1486	590561488	XP_007008824.1	1794	2.7e-198	Transmembrane amino acid transporter family protein isoform 1 [Theobroma cacao]>gi|508725737|gb|EOY17634.1| Transmembrane amino acid transporter family protein isoform 1 [Theobroma cacao]	694386944	XM_009370967.1	455	0	PREDICTED: Pyrus x bretschneideri probable sodium-coupled neutral amino acid transporter 6 (LOC103958671), mRNA	--	--	--	--	Q28HE5	368	8.5e-34	Probable sodium-coupled neutral amino acid transporter 6 OS=Xenopus tropicalis GN=slc38a6 PE=2 SV=1	PF03222	Tryptophan/tyrosine permease family	GO:0003333	amino acid transmembrane transport	--	--	--	--	--	--
Cluster-26537.16040	2.86830845815429	46.1634488771025	-4.0085	3.3677e-06	0.001821	1395	645224043	XP_008218920.1	908	1.4e-95	PREDICTED: formate dehydrogenase, mitochondrial-like isoform X1 [Prunus mume]	645224036	XM_008220696.1	337	2.86736e-174	PREDICTED: Prunus mume formate dehydrogenase, mitochondrial-like (LOC103319176), transcript variant X4, mRNA	--	--	--	--	O29445	194	1.2e-13	D-3-phosphoglycerate dehydrogenase OS=Archaeoglobus fulgidus (strain ATCC 49558 / VC-16 / DSM 4304 / JCM 9628 / NBRC 100126) GN=serA PE=3 SV=1	PF02826//PF07392//PF13241//PF03446//PF00389	D-isomer specific 2-hydroxyacid dehydrogenase, NAD binding domain//Cyclin-dependent kinase inhibitor 2a p19Arf N-terminus//Putative NAD(P)-binding//NAD binding domain of 6-phosphogluconate dehydrogenase//D-isomer specific 2-hydroxyacid dehydrogenase, catalytic domain	GO:0019521//GO:0007050//GO:0006098//GO:0008152//GO:0019354//GO:0055114//GO:0006779//GO:0008285//GO:0006915	D-gluconate metabolic process//cell cycle arrest//pentose-phosphate shunt//metabolic process//siroheme biosynthetic process//oxidation-reduction process//porphyrin-containing compound biosynthetic process//negative regulation of cell proliferation//apoptotic process	GO:0016616//GO:0004616//GO:0051287//GO:0043115	oxidoreductase activity, acting on the CH-OH group of donors, NAD or NADP as acceptor//phosphogluconate dehydrogenase (decarboxylating) activity//NAD binding//precorrin-2 dehydrogenase activity	--	--	KOG0068	D-3-phosphoglycerate dehydrogenase, D-isomer-specific 2-hydroxy acid dehydrogenase superfamily
Cluster-26537.18961	0	41.172432014002	-Inf	3.4477e-06	0.0018371	1891	225463055	XP_002268417.1	736	1.6e-75	PREDICTED: uncharacterized protein LOC100267143 [Vitis vinifera]>gi|296084555|emb|CBI25576.3| unnamed protein product [Vitis vinifera]	568821672	XM_006465214.1	131	1.28024e-59	PREDICTED: Citrus sinensis uncharacterized LOC102629207 (LOC102629207), mRNA	--	--	--	--	--	--	--	--	PF00335//PF03172//PF06320	Tetraspanin family//Sp100 domain//GCN5-like protein 1 (GCN5L1)	--	--	--	--	GO:0005634//GO:0031083//GO:0016021	nucleus//BLOC-1 complex//integral component of membrane	--	--
Cluster-26537.52597	9.46645840239072	123.845896843537	-3.7096	3.4462e-06	0.0018371	1882	641858630	KDO77352.1	859	8.9e-90	hypothetical protein CISIN_1g003814mg [Citrus sinensis]	--	--	--	--	--	--	--	--	--	--	--	--	--	PF02378//PF03261	Phosphotransferase system, EIIC//Cyclin-dependent kinase 5 activator protein	GO:0045859//GO:0009401//GO:0008643	regulation of protein kinase activity//phosphoenolpyruvate-dependent sugar phosphotransferase system//carbohydrate transport	GO:0008982//GO:0016534	protein-N(PI)-phosphohistidine-sugar phosphotransferase activity//cyclin-dependent protein kinase 5 activator activity	GO:0009357//GO:0016533//GO:0016020	protein-N(PI)-phosphohistidine-sugar phosphotransferase complex//cyclin-dependent protein kinase 5 holoenzyme complex//membrane	--	--
Cluster-26537.66488	65.5498123591399	4.91212298321596	3.7382	3.4179e-06	0.0018371	721	--	--	--	--	--	--	--	--	--	--	--	--	--	--	--	--	--	--	--	--	--	--	--	--	--	--	--	--
Cluster-26537.68886	8.1310714084201	82.8450174410257	-3.3489	3.5132e-06	0.001863	1271	645229815	XP_008221635.1	898	1.8e-94	PREDICTED: haloacid dehalogenase-like hydrolase domain-containing protein 3 [Prunus mume]	731373729	XM_002274366.2	382	0	PREDICTED: Vitis vinifera haloacid dehalogenase-like hydrolase domain-containing protein 3 (LOC100255046), transcript variant X2, mRNA	--	--	--	--	Q9BSH5	214	5.2e-16	Haloacid dehalogenase-like hydrolase domain-containing protein 3 OS=Homo sapiens GN=HDHD3 PE=1 SV=1	--	--	--	--	--	--	--	--	KOG3085	Predicted hydrolase (HAD superfamily)
Cluster-26537.14491	1.23572203067933	33.6911867679359	-4.7689	3.6584e-06	0.0019282	974	743891812	XP_011039456.1	229	5.2e-17	PREDICTED: uncharacterized protein LOC105136013 isoform X1 [Populus euphratica]	--	--	--	--	--	--	--	--	--	--	--	--	--	PF00628//PF07649	PHD-finger//C1-like domain	GO:0055114	oxidation-reduction process	GO:0005515//GO:0047134	protein binding//protein-disulfide reductase activity	--	--	--	--
Cluster-26537.28050	1.89120848352031	38.8020650821572	-4.3588	3.6714e-06	0.0019282	579	--	--	--	--	--	--	--	--	--	--	--	--	--	--	--	--	--	--	--	--	--	--	--	--	--	--	--	--
Cluster-26537.20095	76.9073398900905	0	Inf	3.7714e-06	0.0019713	2150	590571463	XP_007011602.1	2086	5.3e-232	Pentatricopeptide (PPR) repeat-containing protein / CBS domain-containing protein [Theobroma cacao]>gi|508781965|gb|EOY29221.1| Pentatricopeptide (PPR) repeat-containing protein / CBS domain-containing protein [Theobroma cacao]	590571462	XM_007011540.1	569	0	Theobroma cacao Pentatricopeptide (PPR) repeat-containing protein / CBS domain-containing protein (TCM_036822) mRNA, complete cds	--	--	--	--	Q8VYD6	1754	2.4e-194	Pentatricopeptide repeat-containing protein At5g10690 OS=Arabidopsis thaliana GN=CBSPPR1 PE=2 SV=1	PF05676	NADH-ubiquinone oxidoreductase B18 subunit (NDUFB7)	GO:0006120//GO:0006744//GO:0006118//GO:0006814//GO:0015992	mitochondrial electron transport, NADH to ubiquinone//ubiquinone biosynthetic process//obsolete electron transport//sodium ion transport//proton transport	GO:0003954//GO:0008137	NADH dehydrogenase activity//NADH dehydrogenase (ubiquinone) activity	GO:0005739	mitochondrion	--	--
Cluster-24394.0	21.4744339764729	0	Inf	3.9776e-06	0.0020595	2107	359489593	XP_003633947.1	2031	1.2e-225	PREDICTED: pentatricopeptide repeat-containing protein At5g08510 [Vitis vinifera]	731422085	XM_003633899.2	568	0	PREDICTED: Vitis vinifera pentatricopeptide repeat-containing protein At5g08510 (LOC100854090), mRNA	--	--	--	--	Q9FNN7	1605	4.4e-177	Pentatricopeptide repeat-containing protein At5g08510 OS=Arabidopsis thaliana GN=PCMP-E20 PE=2 SV=1	--	--	--	--	--	--	--	--	--	--
Cluster-26537.44043	78.0187350906836	607.136385335855	-2.9601	3.9716e-06	0.0020595	765	565398204	XP_006364668.1	571	9.0e-57	PREDICTED: uncharacterized protein LOC102596521 isoform X4 [Solanum tuberosum]	590655511	XM_007033947.1	178	3.76366e-86	Theobroma cacao Uncharacterized protein isoform 1 (TCM_020081) mRNA, complete cds	--	--	--	--	--	--	--	--	PF04554	Extensin-like region	GO:0009664//GO:0042546	plant-type cell wall organization//cell wall biogenesis	GO:0005199	structural constituent of cell wall	GO:0005618	cell wall	--	--
Cluster-26537.60836	12.3592635416691	108.54557535747	-3.1346	4.066e-06	0.0020873	1433	590638372	XP_007029374.1	732	3.6e-75	Cysteine/Histidine-rich C1 domain family protein, putative [Theobroma cacao]>gi|508717979|gb|EOY09876.1| Cysteine/Histidine-rich C1 domain family protein, putative [Theobroma cacao]	--	--	--	--	--	--	--	--	--	--	--	--	--	PF07649//PF00628//PF00130	C1-like domain//PHD-finger//Phorbol esters/diacylglycerol binding domain (C1 domain)	GO:0055114//GO:0035556	oxidation-reduction process//intracellular signal transduction	GO:0047134//GO:0005515	protein-disulfide reductase activity//protein binding	--	--	--	--
Cluster-26537.7143	150.999808763458	15.6393059446284	3.2713	4.0693e-06	0.0020873	539	694366285	XP_009361828.1	510	7.5e-50	PREDICTED: auxin-induced protein X15 [Pyrus x bretschneideri]	694366284	XM_009363553.1	161	7.33216e-77	PREDICTED: Pyrus x bretschneideri auxin-induced protein X15 (LOC103952025), mRNA	K14488	SAUR	SAUR family protein	http://www.genome.jp/dbget-bin/www_bget?ko:K14488	Q9LTV3	401	4.6e-38	Auxin-responsive protein SAUR72 OS=Arabidopsis thaliana GN=SAUR72 PE=2 SV=1	PF02519	Auxin responsive protein	GO:0009733	response to auxin	--	--	--	--	--	--
Cluster-26537.44798	26.8411135454526	211.83403732898	-2.9804	4.1366e-06	0.0021109	2727	802600604	XP_012073015.1	1658	2.9e-182	PREDICTED: serine/threonine-protein kinase Nek6 isoform X2 [Jatropha curcas]>gi|802600606|ref|XP_012073016.1| PREDICTED: serine/threonine-protein kinase Nek6 isoform X2 [Jatropha curcas]>gi|802600615|ref|XP_012073017.1| PREDICTED: serine/threonine-protein kinase Nek6 isoform X2 [Jatropha curcas]>gi|643729522|gb|KDP37354.1| hypothetical protein JCGZ_06808 [Jatropha curcas]	743817018	XM_011022015.1	532	0	PREDICTED: Populus euphratica serine/threonine-protein kinase Nek6-like (LOC105122730), mRNA	K08857	NEK	NIMA (never in mitosis gene a)-related kinase	http://www.genome.jp/dbget-bin/www_bget?ko:K08857	Q9LT35	1083	1.9e-116	Serine/threonine-protein kinase Nek6 OS=Arabidopsis thaliana GN=NEK6 PE=3 SV=1	PF07714//PF00069//PF06293//PF05557//PF13855	Protein tyrosine kinase//Protein kinase domain//Lipopolysaccharide kinase (Kdo/WaaP) family//Mitotic checkpoint protein//Leucine rich repeat	GO:0006468//GO:0007094	protein phosphorylation//mitotic spindle assembly checkpoint	GO:0005515//GO:0004672//GO:0016773//GO:0005524	protein binding//protein kinase activity//phosphotransferase activity, alcohol group as acceptor//ATP binding	GO:0016020	membrane	KOG0589	Serine/threonine protein kinase
Cluster-26537.47199	568.762657356099	0	Inf	4.1538e-06	0.0021109	2062	255561576	XP_002521798.1	1585	6.4e-174	Patellin-5, putative [Ricinus communis]>gi|223539011|gb|EEF40608.1| Patellin-5, putative [Ricinus communis]	764587199	XM_004299767.2	385	0	PREDICTED: Fragaria vesca subsp. vesca patellin-3 (LOC101297441), mRNA	--	--	--	--	Q56Z59	1371	5.8e-150	Patellin-3 OS=Arabidopsis thaliana GN=PATL3 PE=1 SV=2	PF07941	Potassium channel Kv1.4 tandem inactivation domain	GO:0006813	potassium ion transport	GO:0005249//GO:0030955	voltage-gated potassium channel activity//potassium ion binding	GO:0016021//GO:0008076	integral component of membrane//voltage-gated potassium channel complex	KOG1471	Phosphatidylinositol transfer protein SEC14 and related proteins
Cluster-10625.0	0	20.3298777169776	-Inf	4.1838e-06	0.0021164	908	--	--	--	--	--	--	--	--	--	--	--	--	--	--	--	--	--	--	--	--	--	--	--	--	--	--	--	--
Cluster-26537.29021	62.8627713917029	409.702559029914	-2.7043	4.2272e-06	0.0021187	1354	802645824	XP_012079377.1	1221	6.7e-132	PREDICTED: peroxidase 51 [Jatropha curcas]>gi|643722175|gb|KDP32054.1| hypothetical protein JCGZ_12515 [Jatropha curcas]	567866876	XM_006425998.1	283	2.9015e-144	Citrus clementina hypothetical protein (CICLE_v10026050mg) mRNA, complete cds	K00430	E1.11.1.7	peroxidase	http://www.genome.jp/dbget-bin/www_bget?ko:K00430	Q9SZE7	1097	2.3e-118	Peroxidase 51 OS=Arabidopsis thaliana GN=PER51 PE=2 SV=1	PF00141	Peroxidase	GO:0006804//GO:0055114//GO:0006979	obsolete peroxidase reaction//oxidation-reduction process//response to oxidative stress	GO:0020037//GO:0004601	heme binding//peroxidase activity	--	--	--	--
Cluster-26537.80152	0	41.0143555608015	-Inf	4.2116e-06	0.0021187	2163	596128222	XP_007222087.1	1210	2.0e-130	hypothetical protein PRUPE_ppa007579mg [Prunus persica]>gi|462419023|gb|EMJ23286.1| hypothetical protein PRUPE_ppa007579mg [Prunus persica]	--	--	--	--	--	K10268	FBXL2_20	F-box and leucine-rich repeat protein 2/20	http://www.genome.jp/dbget-bin/www_bget?ko:K10268	Q96IG2	285	5.2e-24	F-box/LRR-repeat protein 20 OS=Homo sapiens GN=FBXL20 PE=1 SV=2	PF13855//PF12937//PF00560//PF13516	Leucine rich repeat//F-box-like//Leucine Rich Repeat//Leucine Rich repeat	--	--	GO:0005515	protein binding	--	--	KOG4341	F-box protein containing LRR
Cluster-26537.18957	8.93230360480247	85.4587771632347	-3.2581	4.6401e-06	0.0022882	3416	255636107	ACU18398.1	732	8.6e-75	unknown [Glycine max]	568821672	XM_006465214.1	131	2.33073e-59	PREDICTED: Citrus sinensis uncharacterized LOC102629207 (LOC102629207), mRNA	--	--	--	--	--	--	--	--	PF06320//PF01365//PF03172	GCN5-like protein 1 (GCN5L1)//RIH domain//Sp100 domain	GO:0070588//GO:0006816	calcium ion transmembrane transport//calcium ion transport	GO:0005262	calcium channel activity	GO:0016020//GO:0005634//GO:0031083	membrane//nucleus//BLOC-1 complex	--	--
Cluster-26537.37043	3.38146610049332	49.5047252395141	-3.8718	4.636e-06	0.0022882	304	--	--	--	--	--	--	--	--	--	--	--	--	--	--	--	--	--	--	--	--	--	--	--	--	--	--	--	--
Cluster-26537.48402	3949.01941543835	669.777310780631	2.5597	4.6236e-06	0.0022882	1201	819320623	AKG50118.1	1419	6.6e-155	heat shock cognate 70 kDa-like protein, partial [Betula luminifera]	819320622	KP245814.1	925	0	Betula luminifera heat shock cognate 70 kDa-like protein (HSP70) mRNA, partial cds	K03283	HSPA1_8	heat shock 70kDa protein 1/8	http://www.genome.jp/dbget-bin/www_bget?ko:K03283	Q9LHA8	1372	2.6e-150	Probable mediator of RNA polymerase II transcription subunit 37c OS=Arabidopsis thaliana GN=MED37C PE=1 SV=1	PF02782	FGGY family of carbohydrate kinases, C-terminal domain	GO:0005975	carbohydrate metabolic process	GO:0016773	phosphotransferase activity, alcohol group as acceptor	--	--	KOG0101	Molecular chaperones HSP70/HSC70, HSP70 superfamily
Cluster-26537.78180	185.152042035724	26.7822251162953	2.7894	4.6487e-06	0.0022882	2559	731385994	XP_010648707.1	1888	5.8e-209	PREDICTED: aberrant root formation protein 4 isoform X1 [Vitis vinifera]	645225377	XM_008221330.1	519	0	PREDICTED: Prunus mume aberrant root formation protein 4 (LOC103319743), transcript variant X1, mRNA	--	--	--	--	Q84VX3	1245	2.9e-135	Aberrant root formation protein 4 OS=Arabidopsis thaliana GN=ALF4 PE=1 SV=2	PF05439	Jumping translocation breakpoint protein (JTB)	--	--	--	--	GO:0016021	integral component of membrane	--	--
Cluster-26537.26498	20.9999930665534	0	Inf	4.7635e-06	0.0023343	898	--	--	--	--	--	--	--	--	--	--	--	--	--	--	--	--	--	--	--	--	--	--	--	--	--	--	--	--
Cluster-22099.1	1.57600706960026	35.3603406446963	-4.4878	4.8349e-06	0.0023551	1571	731396637	XP_010652589.1	589	1.5e-58	PREDICTED: G-type lectin S-receptor-like serine/threonine-protein kinase B120 [Vitis vinifera]	--	--	--	--	--	--	--	--	--	Q9LW83	336	4.6e-30	G-type lectin S-receptor-like serine/threonine-protein kinase CES101 OS=Arabidopsis thaliana GN=CES101 PE=2 SV=2	--	--	--	--	--	--	--	--	--	--
Cluster-26537.55139	19.8576890769632	148.058048014816	-2.8984	4.849e-06	0.0023551	1206	--	--	--	--	--	--	--	--	--	--	--	--	--	--	--	--	--	--	--	--	--	--	--	--	--	--	--	--
Cluster-26537.10495	17.686556841517	135.832111632605	-2.9411	4.9656e-06	0.0024012	1189	731387889	XP_010649413.1	972	4.4e-103	PREDICTED: G-type lectin S-receptor-like serine/threonine-protein kinase RLK1 isoform X1 [Vitis vinifera]>gi|731387891|ref|XP_010649414.1| PREDICTED: G-type lectin S-receptor-like serine/threonine-protein kinase RLK1 isoform X2 [Vitis vinifera]	--	--	--	--	--	--	--	--	--	P17801	245	1.2e-19	Putative receptor protein kinase ZmPK1 OS=Zea mays GN=PK1 PE=2 SV=2	PF00954	S-locus glycoprotein domain	GO:0048544	recognition of pollen	--	--	--	--	--	--
Cluster-26537.26619	0.315201413920052	128.961473309041	-8.6765	5.1467e-06	0.0024622	1170	326492680	BAJ90196.1	967	1.7e-102	predicted protein [Hordeum vulgare subsp. vulgare]	645004213	XM_008210005.1	472	0	PREDICTED: Nasonia vitripennis elongation factor 1-alpha (EF-1a), transcript variant X9, mRNA	K03231	EEF1A	elongation factor 1-alpha	http://www.genome.jp/dbget-bin/www_bget?ko:K03231	P05303	1174	2.3e-127	Elongation factor 1-alpha 2 OS=Drosophila melanogaster GN=Ef1alpha100E PE=2 SV=2	PF02774//PF03144	Semialdehyde dehydrogenase, dimerisation domain//Elongation factor Tu domain 2	GO:0055114//GO:0000051//GO:0008652	oxidation-reduction process//obsolete urea cycle intermediate metabolic process//cellular amino acid biosynthetic process	GO:0046983//GO:0005525//GO:0003942//GO:0016620	protein dimerization activity//GTP binding//N-acetyl-gamma-glutamyl-phosphate reductase activity//oxidoreductase activity, acting on the aldehyde or oxo group of donors, NAD or NADP as acceptor	GO:0005737	cytoplasm	KOG0052	Translation elongation factor EF-1 alpha/Tu
Cluster-26537.75299	3.06976421244814	49.9618429159038	-4.0246	5.1592e-06	0.0024622	2403	743796033	XP_011003891.1	2635	1.3e-295	PREDICTED: potassium transporter 1 isoform X1 [Populus euphratica]	731391800	XM_010652583.1	839	0	PREDICTED: Vitis vinifera potassium transporter 1 (LOC100262109), mRNA	K03549	kup	KUP system potassium uptake protein	http://www.genome.jp/dbget-bin/www_bget?ko:K03549	O22397	2249	1.1e-251	Potassium transporter 1 OS=Arabidopsis thaliana GN=POT1 PE=1 SV=2	PF02705	K+ potassium transporter	GO:0071805//GO:0006813	potassium ion transmembrane transport//potassium ion transport	GO:0015079	potassium ion transmembrane transporter activity	GO:0016020	membrane	--	--
Cluster-26537.77786	34.4626440549831	1.28965272325927	4.74	5.1335e-06	0.0024622	1376	--	--	--	--	--	--	--	--	--	--	--	--	--	--	--	--	--	--	--	--	--	--	--	--	--	--	--	--
Cluster-26537.48639	176.239152427565	1713.02240967943	-3.2809	5.2073e-06	0.0024744	1422	566200333	XP_002319879.2	718	1.5e-73	WRKY transcription factor 70 family protein [Populus trichocarpa]>gi|550325360|gb|EEE95802.2| WRKY transcription factor 70 family protein [Populus trichocarpa]	590570540	XM_007011305.1	121	3.46544e-54	Theobroma cacao WRKY DNA-binding protein 70, putative isoform 1 (TCM_045556) mRNA, complete cds	--	--	--	--	Q9LY00	390	2.3e-36	Probable WRKY transcription factor 70 OS=Arabidopsis thaliana GN=WRKY70 PE=2 SV=1	PF03106	WRKY DNA -binding domain	GO:0006355	regulation of transcription, DNA-templated	GO:0003700//GO:0043565	transcription factor activity, sequence-specific DNA binding//sequence-specific DNA binding	GO:0005667	transcription factor complex	--	--
Cluster-7831.0	0	22.4992219881579	-Inf	5.2758e-06	0.0024962	606	743820035	XP_010931680.1	684	5.6e-70	PREDICTED: 60S ribosomal protein L18-2 [Elaeis guineensis]	702267962	XM_010044741.1	84	5.28933e-34	PREDICTED: Eucalyptus grandis 60S ribosomal protein L18-2 (LOC104432279), mRNA	K02883	RP-L18e, RPL18	large subunit ribosomal protein L18e	http://www.genome.jp/dbget-bin/www_bget?ko:K02883	Q56FG8	814	6.6e-86	60S ribosomal protein L18 OS=Lysiphlebus testaceipes GN=RpL18 PE=2 SV=1	--	--	--	--	--	--	--	--	KOG1714	60s ribosomal protein L18
Cluster-26537.5015	0.936561955134585	30.1755156957089	-5.0099	5.4344e-06	0.0025602	997	590690812	XP_007043610.1	998	3.6e-106	Sugar phosphate exchanger 2, putative [Theobroma cacao]>gi|508707545|gb|EOX99441.1| Sugar phosphate exchanger 2, putative [Theobroma cacao]	571493071	XM_003540865.2	90	4.11386e-37	PREDICTED: Glycine max uncharacterized LOC100815222 (LOC100815222), transcript variant X1, mRNA	--	--	--	--	--	--	--	--	PF01383	CpcD/allophycocyanin linker domain	--	--	--	--	GO:0030089	phycobilisome	--	--
Cluster-26537.80057	39.601527764079	2.06196900568622	4.2635	5.5523e-06	0.0026046	611	--	--	--	--	--	--	--	--	--	--	--	--	--	--	--	--	--	--	--	--	--	--	--	--	--	--	--	--
Cluster-26537.33598	7.4324167573271	75.4850375136425	-3.3443	5.6203e-06	0.0026252	965	674920119	CDY13083.1	595	1.9e-59	BnaA09g17340D [Brassica napus]	--	--	--	--	--	--	--	--	--	--	--	--	--	PF13606//PF00023	Ankyrin repeat//Ankyrin repeat	--	--	GO:0005515	protein binding	--	--	--	--
Cluster-26537.49241	0	19.7326574235977	-Inf	5.7323e-06	0.0026662	368	697120777	XP_009614358.1	275	9.0e-23	PREDICTED: uncharacterized protein LOC104107297 [Nicotiana tomentosiformis]	--	--	--	--	--	--	--	--	--	--	--	--	--	--	--	--	--	--	--	--	--	--	--
Cluster-26537.60210	108.421991590145	656.010356555721	-2.5971	5.7613e-06	0.0026684	1967	802539362	XP_012070652.1	980	8.6e-104	PREDICTED: UPF0481 protein At3g47200-like [Jatropha curcas]	--	--	--	--	--	--	--	--	--	Q9SD53	393	1.4e-36	UPF0481 protein At3g47200 OS=Arabidopsis thaliana GN=At3g47200 PE=2 SV=1	--	--	--	--	--	--	--	--	--	--
Cluster-20162.0	20.5113321053384	0	Inf	6.1699e-06	0.0028456	2439	702509860	XP_010040552.1	1225	4.2e-132	PREDICTED: uncharacterized protein LOC104429377 [Eucalyptus grandis]	--	--	--	--	--	--	--	--	--	P14381	372	4.8e-34	Transposon TX1 uncharacterized 149 kDa protein OS=Xenopus laevis PE=3 SV=1	--	--	--	--	--	--	--	--	--	--
Cluster-26537.36929	6.90022260177925	71.6665288195377	-3.3766	6.2791e-06	0.0028839	642	595833498	XP_007206684.1	222	2.2e-16	hypothetical protein PRUPE_ppa022042mg [Prunus persica]>gi|462402326|gb|EMJ07883.1| hypothetical protein PRUPE_ppa022042mg [Prunus persica]	--	--	--	--	--	--	--	--	--	Q9LZX1	194	5.5e-14	Protein LURP-one-related 15 OS=Arabidopsis thaliana GN=At5g01750 PE=1 SV=1	--	--	--	--	--	--	--	--	--	--
Cluster-26537.63102	42.046736450069	274.206175862647	-2.7052	6.4794e-06	0.0029634	586	--	--	--	--	--	--	--	--	--	--	--	--	--	--	--	--	--	--	--	--	--	--	--	--	--	--	--	--
Cluster-26537.29983	6.19465149177195	183.99578299102	-4.8925	6.9509e-06	0.0031659	988	--	--	--	--	--	--	--	--	--	--	--	--	--	--	--	--	--	--	--	--	--	--	--	--	--	--	--	--
Cluster-26537.62348	441.366314930398	0	Inf	7.1017e-06	0.0032103	5987	645275405	XP_008242799.1	5042	0.0e+00	PREDICTED: WD repeat-containing protein 11 [Prunus mume]	645275404	XM_008244577.1	1792	0	PREDICTED: Prunus mume WD repeat-containing protein 11 (LOC103341098), mRNA	--	--	--	--	Q8GW78	630	1.4e-63	Clp protease-related protein At4g12060, chloroplastic OS=Arabidopsis thaliana GN=At4g12060 PE=1 SV=1	PF02861//PF06390	Clp amino terminal domain, pathogenicity island component//Neuroendocrine-specific golgi protein P55 (NESP55)	GO:0019538//GO:0071107	protein metabolic process//response to parathyroid hormone	--	--	--	--	KOG1912	WD40 repeat protein
Cluster-26537.74852	42.5565376148182	0	Inf	7.1068e-06	0.0032103	1713	568883062	XP_006494319.1	1727	1.8e-190	PREDICTED: uncharacterized protein LOC102616086 isoform X3 [Citrus sinensis]	568883063	XM_006494257.1	555	0	PREDICTED: Citrus sinensis uncharacterized LOC102616086 (LOC102616086), transcript variant X4, mRNA	--	--	--	--	--	--	--	--	PF02450//PF07819//PF00064//PF07224	Lecithin:cholesterol acyltransferase//PGAP1-like protein//Neuraminidase//Chlorophyllase	GO:0006505//GO:0042967//GO:0015996//GO:0006687//GO:0006886//GO:0005975//GO:0015994//GO:0006629	GPI anchor metabolic process//acyl-carrier-protein biosynthetic process//chlorophyll catabolic process//glycosphingolipid metabolic process//intracellular protein transport//carbohydrate metabolic process//chlorophyll metabolic process//lipid metabolic process	GO:0047746//GO:0004308//GO:0008374//GO:0016788	chlorophyllase activity//exo-alpha-sialidase activity//O-acyltransferase activity//hydrolase activity, acting on ester bonds	GO:0055036//GO:0033644//GO:0016020	virion membrane//host cell membrane//membrane	--	--
Cluster-26537.62224	13.9959364388957	110.52794920404	-2.9813	7.2983e-06	0.0032833	2194	--	--	--	--	--	--	--	--	--	--	--	--	--	--	--	--	--	--	PF15745	AP-1 complex-associated regulatory protein	GO:0034315//GO:0048203//GO:2000146//GO:1900025	regulation of Arp2/3 complex-mediated actin nucleation//vesicle targeting, trans-Golgi to endosome//negative regulation of cell motility//negative regulation of substrate adhesion-dependent cell spreading	GO:0035650	AP-1 adaptor complex binding	--	--	--	--
Cluster-26537.11090	114.555454459188	12.4739533610614	3.1991	7.5023e-06	0.0033613	2622	567872905	XP_006429042.1	2522	1.8e-282	hypothetical protein CICLE_v10011092mg [Citrus clementina]>gi|568854328|ref|XP_006480782.1| PREDICTED: cation/H(+) antiporter 20-like [Citrus sinensis]>gi|557531099|gb|ESR42282.1| hypothetical protein CICLE_v10011092mg [Citrus clementina]	764601528	XM_004302684.2	378	0	PREDICTED: Fragaria vesca subsp. vesca cation/H(+) antiporter 20 (LOC101291638), mRNA	--	--	--	--	Q9M353	2269	5.5e-254	Cation/H(+) antiporter 20 OS=Arabidopsis thaliana GN=CHX20 PE=2 SV=1	PF00999//PF00582	Sodium/hydrogen exchanger family//Universal stress protein family	GO:0006950//GO:0006812//GO:0055085//GO:0006885	response to stress//cation transport//transmembrane transport//regulation of pH	GO:0015299	solute:proton antiporter activity	GO:0016021	integral component of membrane	--	--
Cluster-28497.0	0	31.0970026046639	-Inf	7.5881e-06	0.0033859	660	552819164	XP_005845356.1	674	8.8e-69	hypothetical protein CHLNCDRAFT_32281 [Chlorella variabilis]>gi|307105003|gb|EFN53254.1| hypothetical protein CHLNCDRAFT_32281 [Chlorella variabilis]	--	--	--	--	--	K02877	RP-L15e, RPL15	large subunit ribosomal protein L15e	http://www.genome.jp/dbget-bin/www_bget?ko:K02877	P30736	801	2.3e-84	60S ribosomal protein L15 OS=Chironomus tentans GN=RpL15 PE=3 SV=3	PF00827	Ribosomal L15	GO:0042254//GO:0006412	ribosome biogenesis//translation	GO:0003735	structural constituent of ribosome	GO:0030529//GO:0005840	intracellular ribonucleoprotein complex//ribosome	KOG1678	60s ribosomal protein L15
Cluster-26537.14724	5.99028315548002	63.4408725988899	-3.4047	7.7244e-06	0.0034328	1181	255588641	XP_002534670.1	1079	1.7e-115	Derlin-2, putative [Ricinus communis]>gi|223524794|gb|EEF27712.1| Derlin-2, putative [Ricinus communis]	255588640	XM_002534624.1	312	1.90788e-160	Ricinus communis Derlin-2, putative, mRNA	K13989	DERL2_3	Derlin-2/3	http://www.genome.jp/dbget-bin/www_bget?ko:K13989	Q8VZU9	747	7.6e-78	Derlin-1 OS=Arabidopsis thaliana GN=DER1 PE=2 SV=1	--	--	--	--	--	--	--	--	KOG0858	Predicted membrane protein
Cluster-26537.58078	47.6782628599102	3.31167980267166	3.8477	7.8267e-06	0.0034642	790	595846415	XP_007209128.1	721	3.7e-74	hypothetical protein PRUPE_ppa005546mg [Prunus persica]>gi|462404863|gb|EMJ10327.1| hypothetical protein PRUPE_ppa005546mg [Prunus persica]	703152488	XM_010112128.1	166	1.8238e-79	Morus notabilis Flavin-containing monooxygenase FMO GS-OX-like 3 partial mRNA	--	--	--	--	A8MRX0	619	3.5e-63	Flavin-containing monooxygenase FMO GS-OX5 OS=Arabidopsis thaliana GN=FMOGS-OX5 PE=2 SV=2	PF00743//PF07992//PF01266//PF00318	Flavin-binding monooxygenase-like//Pyridine nucleotide-disulphide oxidoreductase//FAD dependent oxidoreductase//Ribosomal protein S2	GO:0055114//GO:0042254//GO:0006412	oxidation-reduction process//ribosome biogenesis//translation	GO:0016491//GO:0050661//GO:0050660//GO:0004499//GO:0003735	oxidoreductase activity//NADP binding//flavin adenine dinucleotide binding//N,N-dimethylaniline monooxygenase activity//structural constituent of ribosome	GO:0005840//GO:0005622	ribosome//intracellular	--	--
Cluster-26537.71447	3.15201413920051	44.9918041702038	-3.8353	7.8923e-06	0.0034792	4442	645273087	XP_008241709.1	1820	7.7e-201	PREDICTED: auxilin-like protein 1 [Prunus mume]	566170974	XM_006383113.1	522	0	Populus trichocarpa trichohyalin-related family protein (POPTR_0005s12270g) mRNA, complete cds	--	--	--	--	Q9FWS1	586	1.3e-58	Auxilin-like protein 1 OS=Arabidopsis thaliana GN=AUL1 PE=2 SV=2	--	--	--	--	--	--	--	--	--	--
Cluster-26537.51577	1145.13779644958	208.225816547983	2.4593	8.2035e-06	0.0036019	6134	645274339	XP_008242296.1	3370	0.0e+00	PREDICTED: phosphoinositide phosphatase SAC3 [Prunus mume]>gi|645274341|ref|XP_008242297.1| PREDICTED: phosphoinositide phosphatase SAC3 [Prunus mume]	731406205	XM_002277368.3	1125	0	PREDICTED: Vitis vinifera phosphoinositide phosphatase SAC3 (LOC100242326), mRNA	--	--	--	--	Q7XZU2	2597	1.2e-291	Phosphoinositide phosphatase SAC3 OS=Arabidopsis thaliana GN=SAC3 PE=2 SV=1	PF04333//PF00023//PF13606//PF02383//PF05374	MlaA lipoprotein//Ankyrin repeat//Ankyrin repeat//SacI homology domain//Mu-Conotoxin	GO:0006810//GO:0009405	transport//pathogenesis	GO:0042578//GO:0019871//GO:0005515	phosphoric ester hydrolase activity//sodium channel inhibitor activity//protein binding	GO:0016020//GO:0005576	membrane//extracellular region	KOG1888	Putative phosphoinositide phosphatase
Cluster-26537.37826	106.95453397144	619.666671533502	-2.5345	9.3323e-06	0.0040768	1067	645247238	XP_008229741.1	687	4.4e-70	PREDICTED: UDP-glycosyltransferase 85A2-like [Prunus mume]	694443877	XM_009350215.1	42	2.12704e-10	PREDICTED: Pyrus x bretschneideri 7-deoxyloganetin glucosyltransferase-like (LOC103940141), mRNA	--	--	--	--	F8WKW1	560	3.3e-56	7-deoxyloganetin glucosyltransferase OS=Gardenia jasminoides GN=UGT85A24 PE=1 SV=1	--	--	--	--	--	--	--	--	--	--
Cluster-26537.70334	0	18.7907684750065	-Inf	9.3592e-06	0.0040768	1092	--	--	--	--	--	--	--	--	--	--	--	--	--	--	--	--	--	--	--	--	--	--	--	--	--	--	--	--
Cluster-17775.0	0	18.6924612190503	-Inf	9.5582e-06	0.0041236	1231	731406478	XP_010656175.1	372	1.7e-33	PREDICTED: EPIDERMAL PATTERNING FACTOR-like protein 5 [Vitis vinifera]	--	--	--	--	--	--	--	--	--	C4B8C4	171	4.9e-11	EPIDERMAL PATTERNING FACTOR-like protein 3 OS=Arabidopsis thaliana GN=EPFL3 PE=1 SV=1	--	--	--	--	--	--	--	--	--	--
Cluster-26537.50368	389.106691083126	63.5465922847885	2.6143	9.5477e-06	0.0041236	3166	764579578	XP_011463690.1	2371	7.0e-265	PREDICTED: protein BONZAI 1-like [Fragaria vesca subsp. vesca]	595852159	XM_007210195.1	893	0	Prunus persica hypothetical protein (PRUPE_ppa003355mg) mRNA, complete cds	--	--	--	--	Q5S1W2	2082	3.2e-232	Protein BONZAI 2 OS=Arabidopsis thaliana GN=BON2 PE=1 SV=2	PF00168	C2 domain	--	--	GO:0005515	protein binding	--	--	KOG1327	Copine
Cluster-26537.60436	553.485288225621	96.2252202653571	2.5241	9.5794e-06	0.0041236	5668	731436763	XP_010646765.1	1928	2.9e-213	PREDICTED: uncharacterized protein LOC100259633 [Vitis vinifera]	731436762	XM_010648463.1	334	5.52281e-172	PREDICTED: Vitis vinifera uncharacterized LOC100259633 (LOC100259633), mRNA	--	--	--	--	--	--	--	--	PF08107	Pleurocidin family	GO:0042742	defense response to bacterium	--	--	--	--	--	--
Cluster-26537.37598	20.1728904908833	143.406967292443	-2.8296	9.7498e-06	0.004176	1957	731333722	XP_010677875.1	469	1.5e-44	PREDICTED: uncharacterized protein LOC104893474 [Beta vulgaris subsp. vulgaris]	--	--	--	--	--	--	--	--	--	--	--	--	--	--	--	--	--	--	--	--	--	--	--
Cluster-26537.8778	19.4951504022041	0	Inf	9.7772e-06	0.004176	555	--	--	--	--	--	--	--	--	--	--	--	--	--	--	--	--	--	--	--	--	--	--	--	--	--	--	--	--
Cluster-26537.79371	241.948923194893	4.89328568490861	5.6278	1.0174e-05	0.0043285	993	567888936	XP_006436990.1	419	4.9e-39	hypothetical protein CICLE_v10032920mg [Citrus clementina]>gi|568863231|ref|XP_006485060.1| PREDICTED: uncharacterized protein LOC102617703 [Citrus sinensis]>gi|557539186|gb|ESR50230.1| hypothetical protein CICLE_v10032920mg [Citrus clementina]	--	--	--	--	--	--	--	--	--	--	--	--	--	--	--	--	--	--	--	--	--	--	--
Cluster-26537.41642	133.541425265259	766.153907290715	-2.5203	1.0505e-05	0.0044523	2054	590564218	XP_007009599.1	921	6.3e-97	Ankyrin repeat-containing-like protein [Theobroma cacao]>gi|508726512|gb|EOY18409.1| Ankyrin repeat-containing-like protein [Theobroma cacao]	--	--	--	--	--	--	--	--	--	Q6AWW5	225	4.5e-17	Ankyrin repeat-containing protein At5g02620 OS=Arabidopsis thaliana GN=At5g02620 PE=1 SV=1	PF06687//PF00023//PF13606//PF00032	SUR7/PalI family//Ankyrin repeat//Ankyrin repeat//Cytochrome b(C-terminal)/b6/petD	GO:0006118	obsolete electron transport	GO:0016491//GO:0005515//GO:0009055	oxidoreductase activity//protein binding//electron carrier activity	GO:0016020//GO:0005886	membrane//plasma membrane	--	--
Cluster-26537.73836	0	21.5615790054534	-Inf	1.0756e-05	0.004541	1212	225437481	XP_002274010.1	1717	1.8e-189	PREDICTED: cellulose synthase-like protein D5 [Vitis vinifera]	731395580	XM_002273974.2	577	0	PREDICTED: Vitis vinifera cellulose synthase-like protein D5 (LOC100243459), mRNA	K00770	E2.4.2.24	1,4-beta-D-xylan synthase	http://www.genome.jp/dbget-bin/www_bget?ko:K00770	Q9SRW9	1634	1.1e-180	Cellulose synthase-like protein D5 OS=Arabidopsis thaliana GN=CSLD5 PE=2 SV=1	PF03552	Cellulose synthase	GO:0006011//GO:0030244//GO:0005982//GO:0005985	UDP-glucose metabolic process//cellulose biosynthetic process//starch metabolic process//sucrose metabolic process	GO:0016760	cellulose synthase (UDP-forming) activity	GO:0016020	membrane	--	--
Cluster-26537.47769	4.18824105762639	134.614550800253	-5.0063	1.1022e-05	0.0046353	1055	595825034	XP_007205342.1	1277	1.7e-138	hypothetical protein PRUPE_ppa007057mg [Prunus persica]>gi|462400984|gb|EMJ06541.1| hypothetical protein PRUPE_ppa007057mg [Prunus persica]	23345024	AY135566.1	997	0	Betula pendula clone fad3 microsomal omega-3 fatty acid desaturase mRNA, complete cds	K10257	FAD8, desB	omega-3 fatty acid desaturase (delta-15 desaturase)	http://www.genome.jp/dbget-bin/www_bget?ko:K10257	P32291	1227	1.5e-133	Omega-3 fatty acid desaturase, endoplasmic reticulum OS=Vigna radiata var. radiata GN=ARG1 PE=2 SV=1	PF00487	Fatty acid desaturase	GO:0006629	lipid metabolic process	--	--	--	--	--	--
Cluster-26537.11044	41.2931585425104	2.25689226570372	4.1935	1.1195e-05	0.0046902	2262	694405898	XP_009377784.1	1235	2.7e-133	PREDICTED: UPF0420 protein C16orf58 homolog isoform X2 [Pyrus x bretschneideri]	568854838	XM_006480962.1	446	0	PREDICTED: Citrus sinensis UPF0420 protein C16orf58 homolog (LOC102629017), mRNA	--	--	--	--	B6IDH3	1015	1.2e-108	Protein root UVB sensitive 5 OS=Arabidopsis thaliana GN=RUS5 PE=2 SV=1	--	--	--	--	--	--	--	--	--	--
Cluster-26537.55822	0	18.2400034034462	-Inf	1.1628e-05	0.0048531	495	595835881	XP_007207148.1	144	1.9e-07	hypothetical protein PRUPE_ppa001201mg [Prunus persica]>gi|462402790|gb|EMJ08347.1| hypothetical protein PRUPE_ppa001201mg [Prunus persica]	--	--	--	--	--	--	--	--	--	--	--	--	--	--	--	--	--	--	--	--	--	--	--
Cluster-26537.68898	2065.79105718736	240.47877876802	3.1027	1.1763e-05	0.0048907	1159	823240198	XP_012452723.1	472	4.1e-45	PREDICTED: protein PHLOEM PROTEIN 2-LIKE A9-like [Gossypium raimondii]>gi|763800029|gb|KJB66984.1| hypothetical protein B456_010G168800 [Gossypium raimondii]	590621974	XM_007024858.1	42	2.31648e-10	Theobroma cacao Phloem protein 2-A10, putative (TCM_029383) mRNA, complete cds	--	--	--	--	Q9SA16	339	1.5e-30	Protein PHLOEM PROTEIN 2-LIKE A9 OS=Arabidopsis thaliana GN=PP2A9 PE=2 SV=1	--	--	--	--	--	--	--	--	--	--
Cluster-26537.31878	36.7859341418436	233.75408158637	-2.6678	1.2003e-05	0.0049719	1734	641858626	KDO77348.1	996	1.1e-105	hypothetical protein CISIN_1g003814mg [Citrus sinensis]>gi|641858627|gb|KDO77349.1| hypothetical protein CISIN_1g003814mg [Citrus sinensis]>gi|641858628|gb|KDO77350.1| hypothetical protein CISIN_1g003814mg [Citrus sinensis]>gi|641858629|gb|KDO77351.1| hypothetical protein CISIN_1g003814mg [Citrus sinensis]	--	--	--	--	--	--	--	--	--	--	--	--	--	PF13606//PF02378	Ankyrin repeat//Phosphotransferase system, EIIC	GO:0008643//GO:0009401	carbohydrate transport//phosphoenolpyruvate-dependent sugar phosphotransferase system	GO:0005515//GO:0008982	protein binding//protein-N(PI)-phosphohistidine-sugar phosphotransferase activity	GO:0016020//GO:0009357	membrane//protein-N(PI)-phosphohistidine-sugar phosphotransferase complex	--	--
Cluster-22814.0	1.2447643173049	56.2004654291961	-5.4966	1.2229e-05	0.0050464	623	657958074	XP_008370542.1	464	1.9e-44	PREDICTED: receptor-like protein 12 [Malus domestica]	--	--	--	--	--	--	--	--	--	Q9C9H7	228	6.1e-18	Receptor-like protein 12 OS=Arabidopsis thaliana GN=RLP12 PE=2 SV=2	PF13855//PF00560	Leucine rich repeat//Leucine Rich Repeat	--	--	GO:0005515	protein binding	--	--	--	--
Cluster-26537.64393	0.637401879589843	24.7959296695694	-5.2818	1.2394e-05	0.0050765	327	--	--	--	--	--	--	--	--	--	--	--	--	--	--	--	--	--	--	--	--	--	--	--	--	--	--	--	--
Cluster-26537.79868	19.1432754907404	0	Inf	1.236e-05	0.0050765	1019	--	--	--	--	--	--	--	--	--	--	--	--	--	--	--	--	--	--	--	--	--	--	--	--	--	--	--	--
Cluster-26537.21388	0	18.1180368055317	-Inf	1.318e-05	0.0053784	979	729329975	XP_010536327.1	204	4.1e-14	PREDICTED: golgin subfamily A member 6-like protein 22 isoform X2 [Tarenaya hassleriana]	--	--	--	--	--	K15223	UAF30, SPP27	upstream activation factor subunit UAF30	http://www.genome.jp/dbget-bin/www_bget?ko:K15223	O74503	152	6.2e-09	Upstream activation factor subunit spp27 OS=Schizosaccharomyces pombe (strain 972 / ATCC 24843) GN=spp27 PE=1 SV=1	PF08070//PF02724//PF02201	DTHCT (NUC029) region//CDC45-like protein//SWIB/MDM2 domain	GO:0006265//GO:0006270	DNA topological change//DNA replication initiation	GO:0005515//GO:0005524//GO:0003677//GO:0003918	protein binding//ATP binding//DNA binding//DNA topoisomerase type II (ATP-hydrolyzing) activity	GO:0005634	nucleus	KOG1946	RNA polymerase I transcription factor UAF
Cluster-27835.0	0	18.1008907591191	-Inf	1.323e-05	0.0053785	1726	--	--	--	--	--	--	--	--	--	--	--	--	--	--	--	--	--	--	--	--	--	--	--	--	--	--	--	--
Cluster-26537.52824	102.40016842702	580.099001319629	-2.5021	1.3878e-05	0.0056214	2250	694331895	XP_009356609.1	1681	5.1e-185	PREDICTED: GDSL esterase/lipase At4g10955-like [Pyrus x bretschneideri]	595960275	XM_007216811.1	551	0	Prunus persica hypothetical protein (PRUPE_ppa021273mg) mRNA, complete cds	--	--	--	--	Q680C0	350	1.6e-31	GDSL esterase/lipase At4g10955 OS=Arabidopsis thaliana GN=At4g10955 PE=2 SV=1	PF01764	Lipase (class 3)	GO:0006629	lipid metabolic process	--	--	--	--	--	--
Cluster-26537.51215	51.4522244842021	301.965735484986	-2.5531	1.4773e-05	0.0059617	4400	802604247	XP_012073523.1	3116	0.0e+00	PREDICTED: uncharacterized protein LOC105635137 [Jatropha curcas]>gi|802604249|ref|XP_012073524.1| PREDICTED: uncharacterized protein LOC105635137 [Jatropha curcas]>gi|643728773|gb|KDP36710.1| hypothetical protein JCGZ_08001 [Jatropha curcas]	566173681	XM_002307798.2	463	0	Populus trichocarpa hypothetical protein (POPTR_0005s28130g) mRNA, complete cds	--	--	--	--	F4K1J4	1020	6.2e-109	Histone-lysine N-methyltransferase ATXR7 OS=Arabidopsis thaliana GN=ATXR7 PE=2 SV=1	PF02213//PF00856	GYF domain//SET domain	--	--	GO:0005515	protein binding	--	--	KOG1080	Histone H3 (Lys4) methyltransferase complex, subunit SET1 and related methyltransferases
Cluster-26537.81281	0.897480226634227	27.1845578219572	-4.9208	1.5124e-05	0.0060812	2092	255576162	XP_002528975.1	2447	7.2e-274	l-ascorbate oxidase, putative [Ricinus communis]>gi|223531565|gb|EEF33394.1| l-ascorbate oxidase, putative [Ricinus communis]	595824242	XM_007205144.1	581	0	Prunus persica hypothetical protein (PRUPE_ppa005837mg) mRNA, complete cds	--	--	--	--	P24792	1565	1.9e-172	L-ascorbate oxidase OS=Cucurbita maxima GN=AAO PE=1 SV=2	PF04183//PF07731//PF00394//PF07732	IucA / IucC family//Multicopper oxidase//Multicopper oxidase//Multicopper oxidase	GO:0019852//GO:0019290//GO:0006826//GO:0006118//GO:0055114	L-ascorbic acid metabolic process//siderophore biosynthetic process//iron ion transport//obsolete electron transport//oxidation-reduction process	GO:0005507//GO:0008447//GO:0015343//GO:0016491	copper ion binding//L-ascorbate oxidase activity//siderophore transmembrane transporter activity//oxidoreductase activity	GO:0005576	extracellular region	--	--
Cluster-9051.0	0	49.132727354222	-Inf	1.5557e-05	0.0062321	2757	669148582	XP_008609853.1	1407	3.7e-153	hypothetical protein SDRG_05889 [Saprolegnia diclina VS20]>gi|530738190|gb|EQC36432.1| hypothetical protein SDRG_05889 [Saprolegnia diclina VS20]	768444185	XM_011565635.1	441	0	PREDICTED: Plutella xylostella polyadenylate-binding protein 1 (LOC105393824), mRNA	K13126	PABPC	polyadenylate-binding protein	http://www.genome.jp/dbget-bin/www_bget?ko:K13126	P61286	1898	6.1e-211	Polyadenylate-binding protein 1 OS=Bos taurus GN=PABPC1 PE=2 SV=1	PF00658//PF00076//PF16367	Poly-adenylate binding protein, unique domain//RNA recognition motif. (a.k.a. RRM, RBD, or RNP domain)//RNA recognition motif	--	--	GO:0003723//GO:0003676	RNA binding//nucleic acid binding	--	--	KOG0123	Polyadenylate-binding protein (RRM superfamily)
Cluster-26537.63806	19.4407573274902	131.082471942243	-2.7533	1.6471e-05	0.006565	3831	590709523	XP_007048577.1	1551	1.0e-169	Regulator of chromosome condensation (RCC1) family protein isoform 2 [Theobroma cacao]>gi|508700838|gb|EOX92734.1| Regulator of chromosome condensation (RCC1) family protein isoform 2 [Theobroma cacao]	590709522	XM_007048515.1	517	0	Theobroma cacao Regulator of chromosome condensation (RCC1) family protein isoform 2 (TCM_001623) mRNA, complete cds	--	--	--	--	Q9FN03	442	5.7e-42	Ultraviolet-B receptor UVR8 OS=Arabidopsis thaliana GN=UVR8 PE=1 SV=1	PF02209//PF04595	Villin headpiece domain//Poxvirus I6-like family	GO:0016032//GO:0007010	viral process//cytoskeleton organization	GO:0003779	actin binding	--	--	KOG1426	FOG: RCC1 domain
Cluster-26537.68491	13.990393678145	103.849894157137	-2.892	1.6528e-05	0.006565	1932	596293964	XP_007226756.1	1393	1.1e-151	hypothetical protein PRUPE_ppa018811mg [Prunus persica]>gi|462423692|gb|EMJ27955.1| hypothetical protein PRUPE_ppa018811mg [Prunus persica]	645280280	XM_008246894.1	131	1.30852e-59	PREDICTED: Prunus mume UPF0481 protein At3g47200-like (LOC103343228), mRNA	--	--	--	--	Q9SD53	448	5.8e-43	UPF0481 protein At3g47200 OS=Arabidopsis thaliana GN=At3g47200 PE=2 SV=1	--	--	--	--	--	--	--	--	--	--
Cluster-26537.75233	89.3465018896803	10.8001396235154	3.0484	1.6567e-05	0.006565	1906	225435020	XP_002284171.1	1855	2.9e-205	PREDICTED: uncharacterized protein LOC100262189 isoform X2 [Vitis vinifera]>gi|731392288|ref|XP_010651049.1| PREDICTED: uncharacterized protein LOC100262189 isoform X1 [Vitis vinifera]>gi|297746113|emb|CBI16169.3| unnamed protein product [Vitis vinifera]	731392289	XM_002284135.3	606	0	PREDICTED: Vitis vinifera uncharacterized LOC100262189 (LOC100262189), transcript variant X2, mRNA	--	--	--	--	O80644	1378	8.3e-151	ACT domain-containing protein ACR9 OS=Arabidopsis thaliana GN=ACR9 PE=2 SV=1	PF12937//PF01842//PF13291//PF00646	F-box-like//ACT domain//ACT domain//F-box domain	GO:0008152	metabolic process	GO:0005515//GO:0016597	protein binding//amino acid binding	--	--	--	--
Cluster-26537.50038	2.81172910027959	39.652573965237	-3.8179	1.7222e-05	0.0067961	571	--	--	--	--	--	--	--	--	--	--	--	--	--	--	--	--	--	--	PF07726	ATPase family associated with various cellular activities (AAA)	--	--	GO:0016887//GO:0005524	ATPase activity//ATP binding	--	--	--	--
Cluster-26537.72515	18.3857158436514	0	Inf	1.7274e-05	0.0067961	2470	658014605	XP_008342621.1	1768	4.6e-195	PREDICTED: LOW QUALITY PROTEIN: uncharacterized protein LOC103405397 [Malus domestica]	694413453	XM_009336712.1	999	0	PREDICTED: Pyrus x bretschneideri uncharacterized LOC103927767 (LOC103927767), mRNA	K10706	SETX, ALS4	senataxin	http://www.genome.jp/dbget-bin/www_bget?ko:K10706	--	--	--	--	--	--	--	--	--	--	--	--	--	--
Cluster-12376.1	0	50.6198580514907	-Inf	1.7364e-05	0.006807	1315	326493892	BAJ85408.1	1368	5.9e-149	predicted protein [Hordeum vulgare subsp. vulgare]	871214624	XM_005092442.2	166	3.08695e-79	PREDICTED: Aplysia californica 60S ribosomal protein L4 (LOC101848803), mRNA	K02930	RP-L4e, RPL4	large subunit ribosomal protein L4e	http://www.genome.jp/dbget-bin/www_bget?ko:K02930	P09180	1358	1.2e-148	60S ribosomal protein L4 OS=Drosophila melanogaster GN=RpL4 PE=1 SV=2	PF00573	Ribosomal protein L4/L1 family	GO:0006412//GO:0042254	translation//ribosome biogenesis	GO:0003735	structural constituent of ribosome	GO:0005840	ribosome	KOG1475	Ribosomal protein RPL1/RPL2/RL4L4
Cluster-26537.54800	3.78241696704062	45.4653666137744	-3.5874	1.7443e-05	0.0068136	1128	698521113	XP_009757369.1	151	6.7e-08	PREDICTED: uncharacterized protein LOC104210226 isoform X1 [Nicotiana sylvestris]>gi|698521115|ref|XP_009757370.1| PREDICTED: uncharacterized protein LOC104210226 isoform X1 [Nicotiana sylvestris]	--	--	--	--	--	--	--	--	--	--	--	--	--	PF02513	Spin/Ssty Family	GO:0007276	gamete generation	--	--	--	--	--	--
Cluster-5325.2	18.2573851366489	0	Inf	1.7822e-05	0.0069374	3199	698822877	XP_009844467.1	1132	3.3e-121	hypothetical protein H257_17381 [Aphanomyces astaci]>gi|574100458|gb|ETV66037.1| hypothetical protein H257_17381 [Aphanomyces astaci]	48675847	NM_031763.3	3184	0	Rattus norvegicus platelet-activating factor acetylhydrolase 1b, regulatory subunit 1 (Pafah1b1), mRNA >gnl|BL_ORD_ID|2697032 Rattus norvegicus platelet-activating factor acetylhydrolase, isoform Ib, alpha subunit 45kDa, mRNA (cDNA clone MGC:91446 IMAGE:7104733), complete cds	--	--	--	--	P63004	2196	2.0e-245	Platelet-activating factor acetylhydrolase IB subunit alpha OS=Rattus norvegicus GN=Pafah1b1 PE=1 SV=2	PF08513//PF00400//PF04508//PF16045	LisH//WD domain, G-beta repeat//Viral A-type inclusion protein repeat//LisH	GO:0016032	viral process	GO:0005515	protein binding	--	--	KOG0295	WD40 repeat-containing protein
Cluster-26537.9766	0	17.6286056725445	-Inf	1.792e-05	0.0069392	636	--	--	--	--	--	--	--	--	--	--	--	--	--	--	--	--	--	--	--	--	--	--	--	--	--	--	--	--
Cluster-26563.1	20.3305085102129	0	Inf	1.7954e-05	0.0069392	689	823154520	XP_012477137.1	600	3.5e-60	PREDICTED: 60S ribosomal protein L17-1-like isoform X2 [Gossypium raimondii]>gi|763759740|gb|KJB27071.1| hypothetical protein B456_004G276000 [Gossypium raimondii]	313569773	NM_001199343.1	686	0	Homo sapiens ribosomal protein L17 (RPL17), transcript variant 6, mRNA	K02880	RP-L17e, RPL17	large subunit ribosomal protein L17e	http://www.genome.jp/dbget-bin/www_bget?ko:K02880	Q5XTY7	889	1.5e-94	60S ribosomal protein L17 OS=Felis catus GN=RPL17 PE=2 SV=3	PF00237	Ribosomal protein L22p/L17e	GO:0042254//GO:0006412	ribosome biogenesis//translation	GO:0003735	structural constituent of ribosome	GO:0005840	ribosome	KOG3353	60S ribosomal protein L22
Cluster-26537.50899	2870.65561233995	550.107926064601	2.3836	1.8029e-05	0.006944	1297	211905341	ACJ11250.1	1568	3.7e-172	S-adenosyl-L-homocystein hydrolase [Gossypium hirsutum]	743936205	XM_011014188.1	571	0	PREDICTED: Populus euphratica adenosylhomocysteinase-like (LOC105116734), mRNA	K01251	E3.3.1.1, ahcY	adenosylhomocysteinase	http://www.genome.jp/dbget-bin/www_bget?ko:K01251	P50246	1539	1.2e-169	Adenosylhomocysteinase OS=Medicago sativa GN=SAHH PE=2 SV=1	PF02254//PF02737//PF07992//PF02882//PF00208//PF13241//PF07815//PF05221//PF02826	TrkA-N domain//3-hydroxyacyl-CoA dehydrogenase, NAD binding domain//Pyridine nucleotide-disulphide oxidoreductase//Tetrahydrofolate dehydrogenase/cyclohydrolase, NAD(P)-binding domain//Glutamate/Leucine/Phenylalanine/Valine dehydrogenase//Putative NAD(P)-binding//Abl-interactor HHR//S-adenosyl-L-homocysteine hydrolase//D-isomer specific 2-hydroxyacid dehydrogenase, NAD binding domain	GO:0006568//GO:0009396//GO:0006552//GO:0018874//GO:0006633//GO:0046487//GO:0006550//GO:0019354//GO:0055114//GO:0006631//GO:0006779//GO:0006813//GO:0006555//GO:0006574//GO:0006520//GO:0006554//GO:0006730	tryptophan metabolic process//folic acid-containing compound biosynthetic process//leucine catabolic process//benzoate metabolic process//fatty acid biosynthetic process//glyoxylate metabolic process//isoleucine catabolic process//siroheme biosynthetic process//oxidation-reduction process//fatty acid metabolic process//porphyrin-containing compound biosynthetic process//potassium ion transport//m…	GO:0051287//GO:0043115//GO:0003857//GO:0003824//GO:0016491//GO:0004013//GO:0004488	NAD binding//precorrin-2 dehydrogenase activity//3-hydroxyacyl-CoA dehydrogenase activity//catalytic activity//oxidoreductase activity//adenosylhomocysteinase activity//methylenetetrahydrofolate dehydrogenase (NADP+) activity	GO:0005737	cytoplasm	KOG1370	S-adenosylhomocysteine hydrolase
Cluster-26537.55160	46.3845877731926	273.005312818608	-2.5572	1.844e-05	0.0070774	843	590584019	XP_007015058.1	671	2.5e-68	LRR and NB-ARC domains-containing disease resistance protein, putative [Theobroma cacao]>gi|508785421|gb|EOY32677.1| LRR and NB-ARC domains-containing disease resistance protein, putative [Theobroma cacao]	225349065	FJ185394.1	238	1.84427e-119	Corylus avellana isolate cav.tr.F5R11.57 NBS-containing resistance-like protein gene, partial cds	--	--	--	--	Q9LRR4	490	3.4e-48	Putative disease resistance RPP13-like protein 1 OS=Arabidopsis thaliana GN=RPPL1 PE=3 SV=1	PF00448//PF00931//PF00005	SRP54-type protein, GTPase domain//NB-ARC domain//ABC transporter	GO:0006614	SRP-dependent cotranslational protein targeting to membrane	GO:0005525//GO:0005524//GO:0043531//GO:0016887	GTP binding//ATP binding//ADP binding//ATPase activity	--	--	--	--
Cluster-26537.67284	21.6309828382703	144.962682175362	-2.7445	1.8514e-05	0.0070809	5317	731428532	XP_002283946.2	1711	4.0e-188	PREDICTED: pentatricopeptide repeat-containing protein At5g27460 [Vitis vinifera]	568837012	XM_006472464.1	428	0	PREDICTED: Citrus sinensis chaperone protein dnaJ 1, mitochondrial-like (LOC102610865), transcript variant X1, mRNA	K03686	dnaJ	molecular chaperone DnaJ	http://www.genome.jp/dbget-bin/www_bget?ko:K03686	Q3E911	1360	2.8e-148	Pentatricopeptide repeat-containing protein At5g27460 OS=Arabidopsis thaliana GN=At5g27460 PE=2 SV=1	PF03121//PF01155//PF00684//PF10798//PF03811	Herpesviridae UL52/UL70 DNA primase//Hydrogenase/urease nickel incorporation, metallochaperone, hypA//DnaJ central domain//Biofilm development protein YmgB/AriR//InsA N-terminal domain	GO:0006269//GO:0006260//GO:0006313//GO:0006351//GO:0071229//GO:0006464//GO:0042710	DNA replication, synthesis of RNA primer//DNA replication//transposition, DNA-mediated//transcription, DNA-templated//cellular response to acid chemical//cellular protein modification process//biofilm formation	GO:0031072//GO:0051082//GO:0016151//GO:0003896	heat shock protein binding//unfolded protein binding//nickel cation binding//DNA primase activity	GO:0005730//GO:0005657	nucleolus//replication fork	KOG0715	Molecular chaperone (DnaJ superfamily)
Cluster-26537.47161	7635.97606294925	39431.5848067498	-2.3685	1.9111e-05	0.0072588	1525	823163634	XP_012481763.1	1844	4.4e-204	PREDICTED: chalcone synthase 1 [Gossypium raimondii]>gi|823163636|ref|XP_012481764.1| PREDICTED: chalcone synthase 1 [Gossypium raimondii]>gi|823163638|ref|XP_012481765.1| PREDICTED: chalcone synthase 1 [Gossypium raimondii]>gi|763760968|gb|KJB28222.1| hypothetical protein B456_005G035100 [Gossypium raimondii]	4191254	AJ132323.1	835	0	Casuarina glauca mRNA for chalcone synthase	K00660	CHS	chalcone synthase	http://www.genome.jp/dbget-bin/www_bget?ko:K00660	Q8RVK9	1805	2.0e-200	Naringenin-chalcone synthase OS=Cannabis sativa GN=CHS PE=1 SV=1	PF08541//PF08392//PF08545	3-Oxoacyl-[acyl-carrier-protein (ACP)] synthase III C terminal//FAE1/Type III polyketide synthase-like protein//3-Oxoacyl-[acyl-carrier-protein (ACP)] synthase III	GO:0008610//GO:0042967//GO:0006633	lipid biosynthetic process//acyl-carrier-protein biosynthetic process//fatty acid biosynthetic process	GO:0004315//GO:0016747	3-oxoacyl-[acyl-carrier-protein] synthase activity//transferase activity, transferring acyl groups other than amino-acyl groups	GO:0016020//GO:0005835	membrane//fatty acid synthase complex	--	--
Cluster-26537.59421	112.181606295535	14.8991409359334	2.9125	1.9094e-05	0.0072588	1147	596293381	XP_007226658.1	890	1.4e-93	hypothetical protein PRUPE_ppa021728mg [Prunus persica]>gi|462423594|gb|EMJ27857.1| hypothetical protein PRUPE_ppa021728mg [Prunus persica]	568859538	XM_006483233.1	264	8.93411e-134	PREDICTED: Citrus sinensis 5-formyltetrahydrofolate cyclo-ligase-like (LOC102628259), transcript variant X2, mRNA	K01934	MTHFS	5-formyltetrahydrofolate cyclo-ligase	http://www.genome.jp/dbget-bin/www_bget?ko:K01934	Q8L539	681	3.3e-70	5-formyltetrahydrofolate cyclo-ligase, mitochondrial OS=Arabidopsis thaliana GN=5FCL PE=1 SV=1	--	--	--	--	--	--	--	--	--	--
Cluster-26537.79867	0	17.301946525843	-Inf	1.9262e-05	0.0072907	1009	--	--	--	--	--	--	--	--	--	--	--	--	--	--	--	--	--	--	--	--	--	--	--	--	--	--	--	--
Cluster-26537.22837	0	17.2740412179978	-Inf	1.9382e-05	0.0073111	808	--	--	--	--	--	--	--	--	--	--	--	--	--	--	--	--	--	--	--	--	--	--	--	--	--	--	--	--
Cluster-26537.2355	1.58300612135	30.8835294306719	-4.2861	1.9586e-05	0.0073627	349	--	--	--	--	--	--	--	--	--	--	--	--	--	--	--	--	--	--	--	--	--	--	--	--	--	--	--	--
Cluster-26537.45510	146.588437016924	809.478665349149	-2.4652	2.003e-05	0.0075038	915	--	--	--	--	--	--	--	--	--	--	--	--	--	--	--	--	--	--	--	--	--	--	--	--	--	--	--	--
Cluster-28597.0	0	43.5517047725191	-Inf	2.0261e-05	0.0075645	846	159471131	XP_001693710.1	838	1.1e-87	ribosomal protein S3a, component of cytosolic 80S ribosome and 40S small subunit [Chlamydomonas reinhardtii]>gi|269969596|sp|A8HS48.1|RS3A_CHLRE RecName: Full=40S ribosomal protein S3a>gi|158283213|gb|EDP08964.1| ribosomal protein S3a [Chlamydomonas reinhardtii]	506965557	KC632317.1	315	2.90649e-162	Coptotermes formosanus clone CFSNI391 40S ribosomal protein S3a mRNA, complete cds	K02984	RP-S3Ae, RPS3A	small subunit ribosomal protein S3Ae	http://www.genome.jp/dbget-bin/www_bget?ko:K02984	Q5G5C4	1204	5.5e-131	40S ribosomal protein S3a OS=Periplaneta americana GN=Parcxpwex01 PE=2 SV=1	PF01015//PF04083	Ribosomal S3Ae family//Partial alpha/beta-hydrolase lipase region	GO:0042254//GO:0006629//GO:0006412	ribosome biogenesis//lipid metabolic process//translation	GO:0003735	structural constituent of ribosome	GO:0009507//GO:0005618//GO:0005840//GO:0005622//GO:0022626//GO:0005886//GO:0005730	chloroplast//cell wall//ribosome//intracellular//cytosolic ribosome//plasma membrane//nucleolus	KOG1628	40S ribosomal protein S3A
Cluster-26537.44182	80.6170498747211	546.362129335507	-2.7607	2.0674e-05	0.0076929	1031	694366959	XP_009362012.1	587	1.7e-58	PREDICTED: probable LRR receptor-like serine/threonine-protein kinase At3g47570 [Pyrus x bretschneideri]	--	--	--	--	--	K13420	FLS2	LRR receptor-like serine/threonine-protein kinase FLS2	http://www.genome.jp/dbget-bin/www_bget?ko:K13420	C0LGP4	350	7.2e-32	Probable LRR receptor-like serine/threonine-protein kinase At3g47570 OS=Arabidopsis thaliana GN=At3g47570 PE=2 SV=1	PF13855//PF13516//PF00560	Leucine rich repeat//Leucine Rich repeat//Leucine Rich Repeat	--	--	GO:0005515	protein binding	--	--	--	--
Cluster-26537.66296	1.84308446839438	32.531291295133	-4.1416	2.1271e-05	0.0078881	602	--	--	--	--	--	--	--	--	--	--	--	--	--	--	--	--	--	--	--	--	--	--	--	--	--	--	--	--
Cluster-26537.69406	75.4192044075042	0	Inf	2.1593e-05	0.0079805	1468	590682603	XP_007041388.1	1401	9.8e-153	UDP-Glycosyltransferase superfamily protein [Theobroma cacao]>gi|508705323|gb|EOX97219.1| UDP-Glycosyltransferase superfamily protein [Theobroma cacao]	--	--	--	--	--	--	--	--	--	F8WKW0	1071	2.5e-115	Crocetin glucosyltransferase, chloroplastic OS=Gardenia jasminoides GN=UGT75L6 PE=1 SV=1	PF03033//PF00201//PF04101	Glycosyltransferase family 28 N-terminal domain//UDP-glucoronosyl and UDP-glucosyl transferase//Glycosyltransferase family 28 C-terminal domain	GO:0008152//GO:0005975//GO:0030259	metabolic process//carbohydrate metabolic process//lipid glycosylation	GO:0016758	transferase activity, transferring hexosyl groups	--	--	--	--
Cluster-26537.43091	438.244803428729	79.8897911999605	2.4557	2.1738e-05	0.0080073	1087	427199312	AFY26886.1	1001	1.8e-106	vesicle-associated membrane protein 72 [Morella rubra]	427199311	JX105247.1	535	0	Morella rubra clone MrBiqi_6 vesicle-associated membrane protein 72 mRNA, complete cds	K08511	ATVAMP72	vesicle-associated membrane protein 72	http://www.genome.jp/dbget-bin/www_bget?ko:K08511	Q9ZTW3	896	3.7e-95	Vesicle-associated membrane protein 721 OS=Arabidopsis thaliana GN=VAMP721 PE=1 SV=1	PF00957	Synaptobrevin	GO:0016192	vesicle-mediated transport	--	--	GO:0016021	integral component of membrane	--	--
Cluster-26537.37919	14.5167626696967	102.266183128107	-2.8165	2.1894e-05	0.0080377	1183	659092557	XP_008447120.1	629	2.6e-63	PREDICTED: probable LRR receptor-like serine/threonine-protein kinase At1g56140 [Cucumis melo]	595906179	XM_007214045.1	263	3.31328e-133	Prunus persica hypothetical protein (PRUPE_ppa017049mg) mRNA, complete cds	--	--	--	--	C0LGH3	606	1.7e-61	Probable LRR receptor-like serine/threonine-protein kinase At1g56140 OS=Arabidopsis thaliana GN=At1g56140 PE=2 SV=2	--	--	--	--	--	--	--	--	--	--
Cluster-273.0	17.8530173370622	0	Inf	2.2961e-05	0.0084012	952	731419413	XP_010661012.1	213	3.6e-15	PREDICTED: probable LRR receptor-like serine/threonine-protein kinase At4g08850 [Vitis vinifera]	--	--	--	--	--	--	--	--	--	Q6XAT2	189	3.1e-13	LRR receptor-like serine/threonine-protein kinase ERL2 OS=Arabidopsis thaliana GN=ERL2 PE=2 SV=1	PF13855//PF13516//PF00560	Leucine rich repeat//Leucine Rich repeat//Leucine Rich Repeat	--	--	GO:0005515	protein binding	--	--	--	--
Cluster-26537.8979	116.730729926511	16.5348661819659	2.8196	2.3455e-05	0.0085535	981	595812859	XP_007203479.1	388	1.9e-35	hypothetical protein PRUPE_ppa022316mg [Prunus persica]>gi|462399010|gb|EMJ04678.1| hypothetical protein PRUPE_ppa022316mg [Prunus persica]	731439661	XM_002284517.2	149	6.44249e-70	PREDICTED: Vitis vinifera uncharacterized LOC100265785 (LOC100265785), mRNA	--	--	--	--	--	--	--	--	--	--	--	--	--	--	--	--	--	--
Cluster-26537.26609	34.0442781518969	233.478375339408	-2.7778	2.4019e-05	0.0087302	1583	590578661	XP_007013573.1	926	1.3e-97	Heptahelical transmembrane protein1 isoform 2 [Theobroma cacao]>gi|508783936|gb|EOY31192.1| Heptahelical transmembrane protein1 isoform 2 [Theobroma cacao]	731407465	XM_002263692.3	186	2.84545e-90	PREDICTED: Vitis vinifera heptahelical transmembrane protein 1 (LOC100262689), mRNA	K07297	ADIPOR	adiponectin receptor	http://www.genome.jp/dbget-bin/www_bget?ko:K07297	Q93ZH9	782	8.9e-82	Heptahelical transmembrane protein 1 OS=Arabidopsis thaliana GN=HHP1 PE=1 SV=1	PF03920//PF03006	Groucho/TLE N-terminal Q-rich domain//Haemolysin-III related	--	--	GO:0005515	protein binding	GO:0016021	integral component of membrane	KOG0748	Predicted membrane proteins, contain hemolysin III domain
Cluster-26537.57486	286.834991862065	0	Inf	2.4344e-05	0.0088191	3590	568881738	XP_006493709.1	4137	0.0e+00	PREDICTED: non-lysosomal glucosylceramidase-like isoform X1 [Citrus sinensis]	568881737	XM_006493646.1	1363	0	PREDICTED: Citrus sinensis non-lysosomal glucosylceramidase-like (LOC102614613), transcript variant X1, mRNA	K17108	GBA2	non-lysosomal glucosylceramidase	http://www.genome.jp/dbget-bin/www_bget?ko:K17108	Q69ZF3	851	2.0e-89	Non-lysosomal glucosylceramidase OS=Mus musculus GN=Gba2 PE=1 SV=2	PF04685//PF08219//PF00547	Protein of unknown function, DUF608//Outer membrane protein TOM13//Urease, gamma subunit	GO:0006807//GO:0006665//GO:0006687//GO:0005975//GO:0043419	nitrogen compound metabolic process//sphingolipid metabolic process//glycosphingolipid metabolic process//carbohydrate metabolic process//urea catabolic process	GO:0016151//GO:0004348	nickel cation binding//glucosylceramidase activity	GO:0016021//GO:0005741	integral component of membrane//mitochondrial outer membrane	KOG2119	Predicted bile acid beta-glucosidase
Cluster-26537.57621	2.12620320556381	141.483987038716	-6.0562	2.5278e-05	0.0091275	304	--	--	--	--	--	--	--	--	--	--	--	--	--	--	--	--	--	--	PF02950	Conotoxin	GO:0009405//GO:0006810	pathogenesis//transport	GO:0008200	ion channel inhibitor activity	GO:0005576	extracellular region	--	--
Cluster-26537.51603	23.9732873009538	150.466341255309	-2.6499	2.5587e-05	0.0092087	917	802716459	XP_012085009.1	851	3.7e-89	PREDICTED: E3 ubiquitin-protein ligase RNF170-like [Jatropha curcas]>gi|643714380|gb|KDP26978.1| hypothetical protein JCGZ_22198 [Jatropha curcas]	590603942	XM_007020071.1	241	4.32659e-121	Theobroma cacao RING/U-box protein with domain of Uncharacterized protein function (DUF 1232) isoform 1 (TCM_036509) mRNA, complete cds	K15707	RNF170	RING finger protein 170	http://www.genome.jp/dbget-bin/www_bget?ko:K15707	Q7SZN2	319	2.5e-28	E3 ubiquitin-protein ligase RNF170 OS=Danio rerio GN=rnf170 PE=2 SV=1	PF13639//PF14634//PF00097	Ring finger domain//zinc-RING finger domain//Zinc finger, C3HC4 type (RING finger)	--	--	GO:0008270//GO:0046872//GO:0005515	zinc ion binding//metal ion binding//protein binding	--	--	KOG2164	Predicted E3 ubiquitin ligase
Cluster-26537.14476	5.89257883422912	145.214531225201	-4.6231	2.6142e-05	0.0093775	1197	255542894	XP_002512510.1	1281	6.6e-139	Nicotianamine synthase, putative [Ricinus communis]>gi|223548471|gb|EEF49962.1| Nicotianamine synthase, putative [Ricinus communis]	645221701	XM_008247761.1	407	0	PREDICTED: Prunus mume nicotianamine synthase (LOC103344131), mRNA	K05953	E2.5.1.43	nicotianamine synthase	http://www.genome.jp/dbget-bin/www_bget?ko:K05953	Q9XGI7	1116	1.2e-120	Nicotianamine synthase OS=Solanum lycopersicum GN=CHLN PE=2 SV=1	PF03059//PF02056	Nicotianamine synthase protein//Family 4 glycosyl hydrolase	GO:0005975//GO:0030418	carbohydrate metabolic process//nicotianamine biosynthetic process	GO:0004553//GO:0030410	hydrolase activity, hydrolyzing O-glycosyl compounds//nicotianamine synthase activity	--	--	--	--
Cluster-26537.13457	256.665019484496	37.8097279669916	2.7631	2.6484e-05	0.0094692	343	224054136	XP_002298109.1	216	5.8e-16	seed maturation protein PM30 [Populus trichocarpa]>gi|222845367|gb|EEE82914.1| seed maturation protein PM30 [Populus trichocarpa]	--	--	--	--	--	--	--	--	--	O49816	204	2.0e-15	Late embryogenesis abundant protein 1 OS=Cicer arietinum PE=2 SV=1	PF01442//PF01277	Apolipoprotein A1/A4/E domain//Oleosin	GO:0006869//GO:0042157	lipid transport//lipoprotein metabolic process	GO:0008289	lipid binding	GO:0005576//GO:0012511//GO:0016021	extracellular region//monolayer-surrounded lipid storage body//integral component of membrane	--	--
Cluster-26537.5682	17.4018992205131	0	Inf	2.775e-05	0.0098896	1960	802653436	XP_012080373.1	697	5.6e-71	PREDICTED: uncharacterized protein LOC105640619 [Jatropha curcas]	--	--	--	--	--	--	--	--	--	--	--	--	--	PF00050//PF00628	Kazal-type serine protease inhibitor domain//PHD-finger	--	--	GO:0005515	protein binding	--	--	--	--
Cluster-26537.37230	1762.41245754163	265.344385685505	2.7316	2.959e-05	0.010477	1417	731395314	XP_002276328.2	1082	9.3e-116	PREDICTED: EID1-like F-box protein 3 [Vitis vinifera]	123691412	AM468379.1	285	2.35013e-145	Vitis vinifera, whole genome shotgun sequence, contig VV78X247045.9, clone ENTAV 115	--	--	--	--	Q93ZT5	847	2.3e-89	EID1-like F-box protein 3 OS=Arabidopsis thaliana GN=EDL3 PE=2 SV=1	PF02902//PF12937	Ulp1 protease family, C-terminal catalytic domain//F-box-like	GO:0006508	proteolysis	GO:0008234//GO:0005515	cysteine-type peptidase activity//protein binding	--	--	--	--
Cluster-26537.74904	6.34952211477434	57.7473653237091	-3.185	2.9563e-05	0.010477	2744	645216463	XP_008221265.1	1921	9.3e-213	PREDICTED: potassium transporter 1 [Prunus mume]	645216462	XM_008223043.1	754	0	PREDICTED: Prunus mume potassium transporter 1 (LOC103321250), mRNA	K03549	kup	KUP system potassium uptake protein	http://www.genome.jp/dbget-bin/www_bget?ko:K03549	O22397	1742	7.4e-193	Potassium transporter 1 OS=Arabidopsis thaliana GN=POT1 PE=1 SV=2	PF02705	K+ potassium transporter	GO:0071805//GO:0006813	potassium ion transmembrane transport//potassium ion transport	GO:0015079	potassium ion transmembrane transporter activity	GO:0016020	membrane	--	--
Cluster-26537.32749	0	344.800872879308	-Inf	3.0016e-05	0.010574	1592	645254569	XP_008233099.1	1082	1.0e-115	PREDICTED: arginine/serine-rich-splicing factor RSP31 [Prunus mume]	731422079	XM_002267261.2	274	3.44936e-139	PREDICTED: Vitis vinifera serine/arginine-rich splicing factor RS31 (LOC100255266), transcript variant X2, mRNA	K12893	SFRS4_5_6	splicing factor, arginine/serine-rich 4/5/6	http://www.genome.jp/dbget-bin/www_bget?ko:K12893	P92964	894	9.2e-95	Serine/arginine-rich splicing factor RS31 OS=Arabidopsis thaliana GN=RS31 PE=1 SV=2	PF08777//PF08675//PF00076	RNA binding motif//RNA binding domain//RNA recognition motif. (a.k.a. RRM, RBD, or RNP domain)	GO:0051252//GO:0006402	regulation of RNA metabolic process//mRNA catabolic process	GO:0003723//GO:0046872//GO:0004535//GO:0003676	RNA binding//metal ion binding//poly(A)-specific ribonuclease activity//nucleic acid binding	GO:0005634//GO:0005737	nucleus//cytoplasm	KOG0105	Alternative splicing factor ASF/SF2 (RRM superfamily)
Cluster-26537.51555	2.20640989744036	33.9208160156773	-3.9424	3.0056e-05	0.010574	1268	--	--	--	--	--	--	--	--	--	--	--	--	--	--	--	--	--	--	--	--	--	--	--	--	--	--	--	--
Cluster-18109.0	0	41.7408835374396	-Inf	3.0893e-05	0.010822	835	702498362	XP_010037684.1	986	7.4e-105	PREDICTED: 40S ribosomal protein S4-3-like [Eucalyptus grandis]>gi|629082982|gb|KCW49427.1| hypothetical protein EUGRSUZ_K02962 [Eucalyptus grandis]	70909488	AM048931.1	197	1.13053e-96	Sphaerius sp. APV-2005 mRNA for ribosomal protein S4e (rpS4e gene)	K02987	RP-S4e, RPS4	small subunit ribosomal protein S4e	http://www.genome.jp/dbget-bin/www_bget?ko:K02987	Q4GXU6	1235	1.4e-134	40S ribosomal protein S4 OS=Carabus granulatus GN=RpS4 PE=2 SV=1	PF01479	S4 domain	--	--	GO:0003723	RNA binding	--	--	KOG0378	40S ribosomal protein S4
Cluster-4687.0	0	16.6782247921798	-Inf	3.0957e-05	0.010822	1640	--	--	--	--	--	--	--	--	--	--	--	--	--	--	Q6AXS5	174	2.9e-11	Plasminogen activator inhibitor 1 RNA-binding protein OS=Rattus norvegicus GN=Serbp1 PE=1 SV=2	--	--	--	--	--	--	--	--	KOG2945	Predicted RNA-binding protein
Cluster-26537.63623	193.978363649551	32.9532890889	2.5574	3.1132e-05	0.010849	406	--	--	--	--	--	--	--	--	--	--	--	--	--	--	--	--	--	--	PF01435	Peptidase family M48	GO:0006508	proteolysis	GO:0004222	metalloendopeptidase activity	--	--	--	--
Cluster-3589.0	0.897480226634227	25.2354874046477	-4.8134	3.2171e-05	0.011175	1089	--	--	--	--	--	--	--	--	--	--	--	--	--	--	--	--	--	--	--	--	--	--	--	--	--	--	--	--
Cluster-26537.34317	270.756305961052	1318.10361472126	-2.2834	3.2355e-05	0.011204	3378	719990088	XP_010252854.1	2199	6.6e-245	PREDICTED: uridine kinase-like protein 3 [Nelumbo nucifera]	658040315	XM_008357534.1	891	0	PREDICTED: Malus x domestica uridine kinase-like protein 3 (LOC103419429), mRNA	K00876	udk, UCK	uridine kinase	http://www.genome.jp/dbget-bin/www_bget?ko:K00876	Q8VYB2	2029	4.8e-226	Uridine kinase-like protein 3 OS=Arabidopsis thaliana GN=UKL3 PE=2 SV=1	PF00156//PF06414//PF01121//PF00437//PF02224//PF00485	Phosphoribosyl transferase domain//Zeta toxin//Dephospho-CoA kinase//Type II/IV secretion system protein//Cytidylate kinase//Phosphoribulokinase / Uridine kinase family	GO:0015937//GO:0015940//GO:0006139//GO:0006810//GO:0009116//GO:0008152//GO:0006206	coenzyme A biosynthetic process//pantothenate biosynthetic process//nucleobase-containing compound metabolic process//transport//nucleoside metabolic process//metabolic process//pyrimidine nucleobase metabolic process	GO:0005524//GO:0004140//GO:0004127//GO:0016301	ATP binding//dephospho-CoA kinase activity//cytidylate kinase activity//kinase activity	--	--	KOG4203	Armadillo/beta-Catenin/plakoglobin
Cluster-26537.41709	0	16.2750642967202	-Inf	3.2926e-05	0.011308	437	--	--	--	--	--	--	--	--	--	--	--	--	--	--	--	--	--	--	--	--	--	--	--	--	--	--	--	--
Cluster-26537.43763	10.9651713621125	83.6143651145618	-2.9308	3.2825e-05	0.011308	1325	802596266	XP_012072151.1	1104	2.4e-118	PREDICTED: putative ALA-interacting subunit 2 [Jatropha curcas]>gi|802596268|ref|XP_012072152.1| PREDICTED: putative ALA-interacting subunit 2 [Jatropha curcas]>gi|643730572|gb|KDP38004.1| hypothetical protein JCGZ_04647 [Jatropha curcas]	645238095	XM_008227295.1	429	0	PREDICTED: Prunus mume putative ALA-interacting subunit 2 (LOC103325154), transcript variant X1, mRNA	--	--	--	--	Q67YS6	1009	3.5e-108	Putative ALA-interacting subunit 2 OS=Arabidopsis thaliana GN=ALIS2 PE=2 SV=1	PF03381	LEM3 (ligand-effect modulator 3) family / CDC50 family	--	--	--	--	GO:0016020	membrane	KOG2952	Cell cycle control protein
Cluster-26537.52357	1061.70533658236	208.013676509214	2.3516	3.2967e-05	0.011308	610	--	--	--	--	--	--	--	--	--	--	--	--	--	--	--	--	--	--	--	--	--	--	--	--	--	--	--	--
Cluster-26537.18424	0	22.0375696524499	-Inf	3.3866e-05	0.011545	436	571549977	XP_006603027.1	209	4.8e-15	PREDICTED: putative disease resistance protein At1g50180-like [Glycine max]	--	--	--	--	--	K13457	RPM1, RPS3	disease resistance protein RPM1	http://www.genome.jp/dbget-bin/www_bget?ko:K13457	--	--	--	--	--	--	--	--	--	--	--	--	--	--
Cluster-26537.58796	3.10389012407459	38.9811196527582	-3.6506	3.3761e-05	0.011545	468	566258325	XP_006388753.1	415	6.7e-39	hypothetical protein POPTR_0107s00260g, partial [Populus trichocarpa]>gi|550310762|gb|ERP47667.1| hypothetical protein POPTR_0107s00260g, partial [Populus trichocarpa]	--	--	--	--	--	--	--	--	--	O64477	282	2.5e-24	G-type lectin S-receptor-like serine/threonine-protein kinase At2g19130 OS=Arabidopsis thaliana GN=At2g19130 PE=2 SV=1	PF00954	S-locus glycoprotein domain	GO:0048544	recognition of pollen	--	--	--	--	--	--
Cluster-26537.42292	0.318700939794922	21.3220539583765	-6.064	3.4613e-05	0.011763	313	--	--	--	--	--	--	--	--	--	--	--	--	--	--	--	--	--	--	--	--	--	--	--	--	--	--	--	--
Cluster-26537.62930	32.6229765196282	190.243723916785	-2.5439	3.5418e-05	0.011999	988	568852575	XP_006479950.1	1033	3.1e-110	PREDICTED: beta-glucosidase 11-like isoform X6 [Citrus sinensis]	590718871	XM_007050848.1	260	1.28142e-131	Theobroma cacao Beta glucosidase 11, putative isoform 3 (TCM_004646) mRNA, complete cds	K01188	E3.2.1.21	beta-glucosidase	http://www.genome.jp/dbget-bin/www_bget?ko:K01188	Q8S3J3	879	3.1e-93	Hydroxyisourate hydrolase OS=Glycine max GN=HIUH PE=1 SV=1	PF00232	Glycosyl hydrolase family 1	GO:0005975	carbohydrate metabolic process	GO:0004553	hydrolase activity, hydrolyzing O-glycosyl compounds	--	--	--	--
Cluster-26537.50646	166.819663452612	974.749804102384	-2.5467	3.5694e-05	0.012055	3224	778730541	XP_004141790.2	2171	1.1e-241	PREDICTED: putative leucine-rich repeat receptor-like serine/threonine-protein kinase At2g19230 [Cucumis sativus]	590619646	XM_007024292.1	193	7.52461e-94	Theobroma cacao Leucine-rich repeat transmembrane protein kinase protein, putative (TCM_028924) mRNA, complete cds	--	--	--	--	O64556	1738	2.5e-192	Putative leucine-rich repeat receptor-like serine/threonine-protein kinase At2g19230 OS=Arabidopsis thaliana GN=At2g19230 PE=3 SV=3	PF13855//PF00560//PF00069//PF07714	Leucine rich repeat//Leucine Rich Repeat//Protein kinase domain//Protein tyrosine kinase	GO:0006468	protein phosphorylation	GO:0004672//GO:0005524//GO:0005515	protein kinase activity//ATP binding//protein binding	--	--	--	--
Cluster-26537.63957	2.53006665410919	35.1083294119925	-3.7946	3.6138e-05	0.012168	1116	--	--	--	--	--	--	--	--	--	--	--	--	--	--	--	--	--	--	--	--	--	--	--	--	--	--	--	--
Cluster-26537.27059	16.9429952979275	0	Inf	3.6422e-05	0.012189	661	--	--	--	--	--	--	--	--	--	--	--	--	--	--	--	--	--	--	--	--	--	--	--	--	--	--	--	--
Cluster-28959.0	0	16.2951789520235	-Inf	3.6328e-05	0.012189	1180	--	--	--	--	--	--	--	--	--	--	--	--	--	--	P42283	519	2.1e-51	Longitudinals lacking protein, isoform G OS=Drosophila melanogaster GN=lola PE=1 SV=2	PF00651	BTB/POZ domain	--	--	GO:0005515	protein binding	--	--	--	--
Cluster-26537.20697	0	19.7635313403337	-Inf	3.718e-05	0.012405	521	--	--	--	--	--	--	--	--	--	--	--	--	--	--	--	--	--	--	--	--	--	--	--	--	--	--	--	--
Cluster-26537.49670	14.7663424391165	98.984099885175	-2.7449	3.8043e-05	0.012654	752	--	--	--	--	--	--	--	--	--	--	--	--	--	--	--	--	--	--	--	--	--	--	--	--	--	--	--	--
Cluster-26537.2051	157.388729634718	26.6432746548336	2.5625	3.8288e-05	0.012697	1158	590631319	XP_007027530.1	476	1.4e-45	RING-H2 finger protein ATL3C, putative [Theobroma cacao]>gi|508716135|gb|EOY08032.1| RING-H2 finger protein ATL3C, putative [Theobroma cacao]	--	--	--	--	--	--	--	--	--	Q9LF64	250	3.2e-20	RING-H2 finger protein ATL52 OS=Arabidopsis thaliana GN=ATL52 PE=2 SV=1	PF17123//PF13639//PF14634//PF12906//PF00628//PF12678//PF00097//PF12861	RING-like zinc finger//Ring finger domain//zinc-RING finger domain//RING-variant domain//PHD-finger//RING-H2 zinc finger//Zinc finger, C3HC4 type (RING finger)//Anaphase-promoting complex subunit 11 RING-H2 finger	GO:0016567	protein ubiquitination	GO:0008270//GO:0004842//GO:0005515//GO:0046872	zinc ion binding//ubiquitin-protein transferase activity//protein binding//metal ion binding	GO:0005680	anaphase-promoting complex	--	--
Cluster-26537.43994	45.542230613434	792.117139626635	-4.1204	3.8507e-05	0.012731	1796	659124887	XP_008462396.1	1111	5.1e-119	PREDICTED: probable LRR receptor-like serine/threonine-protein kinase At1g05700 isoform X1 [Cucumis melo]	--	--	--	--	--	--	--	--	--	O64483	926	2.0e-98	Senescence-induced receptor-like serine/threonine-protein kinase OS=Arabidopsis thaliana GN=SIRK PE=2 SV=1	PF13855//PF00560	Leucine rich repeat//Leucine Rich Repeat	--	--	GO:0005515	protein binding	--	--	--	--
Cluster-26537.20598	44.4628096660457	249.898904702234	-2.4907	3.8808e-05	0.012792	2178	590565337	XP_007009920.1	2012	2.1e-223	Transmembrane amino acid transporter family protein isoform 3 [Theobroma cacao]>gi|590565344|ref|XP_007009922.1| Transmembrane amino acid transporter family protein isoform 3 [Theobroma cacao]>gi|508726833|gb|EOY18730.1| Transmembrane amino acid transporter family protein isoform 3 [Theobroma cacao]>gi|508726835|gb|EOY18732.1| Transmembrane amino acid transporter family protein isoform 3 [Theobro…	645254980	XM_008235065.1	708	0	PREDICTED: Prunus mume vacuolar amino acid transporter 1 (LOC103332338), transcript variant X3, mRNA	K15015	SLC32A, VGAT	solute carrier family 32 (vesicular inhibitory amino acid transporter)	http://www.genome.jp/dbget-bin/www_bget?ko:K15015	P47082	442	3.3e-42	Vacuolar amino acid transporter 1 OS=Saccharomyces cerevisiae (strain ATCC 204508 / S288c) GN=AVT1 PE=1 SV=1	PF00765	Autoinducer synthase	--	--	GO:0016740	transferase activity	--	--	--	--
Cluster-26537.30606	23.0940310025311	143.826319533952	-2.6387	3.9173e-05	0.012874	1056	--	--	--	--	--	--	--	--	--	--	--	--	--	--	--	--	--	--	--	--	--	--	--	--	--	--	--	--
Cluster-26537.58221	20.1600441377515	0	Inf	3.9512e-05	0.012947	3003	694405896	XP_009377783.1	781	1.6e-80	PREDICTED: UPF0420 protein C16orf58 homolog isoform X1 [Pyrus x bretschneideri]	590628430	XM_007026655.1	265	6.61765e-134	Theobroma cacao Uncharacterized protein isoform 1 (TCM_021703) mRNA, complete cds	--	--	--	--	B6IDH3	635	1.9e-64	Protein root UVB sensitive 5 OS=Arabidopsis thaliana GN=RUS5 PE=2 SV=1	--	--	--	--	--	--	--	--	--	--
Cluster-26537.61416	188.943031563088	32.466125285572	2.5409	4.0972e-05	0.013385	1143	566176503	XP_002309214.2	530	7.6e-52	hypothetical protein POPTR_0006s15050g [Populus trichocarpa]>gi|550336377|gb|EEE92737.2| hypothetical protein POPTR_0006s15050g [Populus trichocarpa]	--	--	--	--	--	K09419	HSFF	heat shock transcription factor, other eukaryote	http://www.genome.jp/dbget-bin/www_bget?ko:K09419	P41152	253	1.4e-20	Heat shock factor protein HSF30 OS=Solanum peruvianum GN=HSF30 PE=2 SV=1	PF03367	ZPR1 zinc-finger domain	--	--	GO:0008270	zinc ion binding	--	--	--	--
Cluster-26537.23340	0	21.8977557288911	-Inf	4.1114e-05	0.013392	616	551645123	XP_005825351.1	491	1.4e-47	small subunit ribosomal protein S7e_1, cytoplasmic [Guillardia theta CCMP2712]>gi|428169437|gb|EKX38371.1| small subunit ribosomal protein S7e_1, cytoplasmic [Guillardia theta CCMP2712]	573876321	XM_006626379.1	139	1.43415e-64	PREDICTED: Lepisosteus oculatus 40S ribosomal protein S7-like (LOC102687938), mRNA	K02993	RP-S7e, RPS7	small subunit ribosomal protein S7e	http://www.genome.jp/dbget-bin/www_bget?ko:K02993	Q9NB21	721	4.1e-75	40S ribosomal protein S7 OS=Culex quinquefasciatus GN=RpS7 PE=2 SV=1	PF01251	Ribosomal protein S7e	GO:0042254//GO:0006412	ribosome biogenesis//translation	GO:0003735	structural constituent of ribosome	GO:0005840//GO:0005622	ribosome//intracellular	KOG3320	40S ribosomal protein S7
Cluster-26537.49858	346.954640748853	3.28418838972532	6.7231	4.1471e-05	0.013468	1590	702376096	XP_010062552.1	1410	9.6e-154	PREDICTED: protein CHUP1, chloroplastic isoform X1 [Eucalyptus grandis]>gi|629104224|gb|KCW69693.1| hypothetical protein EUGRSUZ_F03088 [Eucalyptus grandis]	595924480	XM_007214878.1	463	0	Prunus persica hypothetical protein (PRUPE_ppa002785mg) mRNA, complete cds	--	--	--	--	Q9LI74	597	2.5e-60	Protein CHUP1, chloroplastic OS=Arabidopsis thaliana GN=CHUP1 PE=1 SV=1	PF05557//PF06156	Mitotic checkpoint protein//Protein of unknown function (DUF972)	GO:0006260//GO:0007094	DNA replication//mitotic spindle assembly checkpoint	--	--	--	--	--	--
Cluster-25539.0	0.897480226634227	24.3769004846932	-4.7635	4.2763e-05	0.013809	589	--	--	--	--	--	--	--	--	--	--	--	--	--	--	--	--	--	--	--	--	--	--	--	--	--	--	--	--
Cluster-26537.39027	0.318700939794922	19.1702696285077	-5.9105	4.2898e-05	0.013809	251	119888002	ABM05953.1	270	2.3e-22	proline-rich protein [Gossypium hirsutum]>gi|728822924|gb|KHG05058.1| Putative callose synthase 6 -like protein [Gossypium arboreum]	590627080	XM_007026290.1	80	3.37431e-32	Theobroma cacao Heavy metal transport/detoxification superfamily protein, putative isoform 2 (TCM_030425) mRNA, complete cds	--	--	--	--	--	--	--	--	--	--	--	--	--	--	--	--	--	--
Cluster-26537.71027	34.4565143503556	2.31398023839007	3.8963	4.2882e-05	0.013809	899	659131157	XP_008465538.1	533	2.7e-52	PREDICTED: 17.6 kDa class I heat shock protein 3-like [Cucumis melo]	590562595	XM_007009068.1	132	1.65946e-60	Theobroma cacao HSP20 chaperones superfamily protein (TCM_042632) mRNA, complete cds	K13993	HSP20	HSP20 family protein	http://www.genome.jp/dbget-bin/www_bget?ko:K13993	P05478	462	6.4e-45	18.5 kDa class I heat shock protein OS=Glycine max GN=HSP18.5-C PE=3 SV=1	--	--	--	--	--	--	--	--	--	--
Cluster-26537.23021	0.299160075544742	19.1505688681032	-6.0003	4.3211e-05	0.013869	2308	--	--	--	--	--	--	--	--	--	--	--	--	--	--	--	--	--	--	--	--	--	--	--	--	--	--	--	--
Cluster-26537.16830	0.315201413920052	18.9114577159251	-5.9068	4.5047e-05	0.014416	1525	--	--	--	--	--	--	--	--	--	--	--	--	--	--	--	--	--	--	--	--	--	--	--	--	--	--	--	--
Cluster-26537.49029	235.610142335545	42.7612524710165	2.462	4.5799e-05	0.014614	2695	302142715	CBI19918.3	2596	4.9e-291	unnamed protein product [Vitis vinifera]	731430029	XM_002269717.2	386	0	PREDICTED: Vitis vinifera CO(2)-response secreted protease-like (LOC100257482), mRNA	--	--	--	--	Q9LNU1	2385	2.0e-267	CO(2)-response secreted protease OS=Arabidopsis thaliana GN=CRSP PE=2 SV=1	PF00082	Subtilase family	GO:0006508	proteolysis	GO:0004252	serine-type endopeptidase activity	--	--	--	--
Cluster-26537.50835	82.0116154739044	404.436429485347	-2.302	4.822e-05	0.015298	1880	694387584	XP_009369537.1	1747	9.5e-193	PREDICTED: uncharacterized protein LOC103958942 [Pyrus x bretschneideri]	694387583	XM_009371262.1	343	1.79704e-177	PREDICTED: Pyrus x bretschneideri uncharacterized LOC103958942 (LOC103958942), mRNA	--	--	--	--	F4I9E1	786	3.6e-82	Protein NUCLEAR FUSION DEFECTIVE 4 OS=Arabidopsis thaliana GN=NFD4 PE=3 SV=1	PF03125	C. elegans Sre G protein-coupled chemoreceptor	GO:0007606	sensory perception of chemical stimulus	--	--	GO:0016021	integral component of membrane	--	--
Cluster-26537.69433	8.09081579216617	63.5513786561401	-2.9736	4.821e-05	0.015298	2300	595831691	XP_007206322.1	1846	3.9e-204	hypothetical protein PRUPE_ppa002460mg [Prunus persica]>gi|462401964|gb|EMJ07521.1| hypothetical protein PRUPE_ppa002460mg [Prunus persica]	733214224	NM_001303084.1	597	0	Vitis vinifera probable starch synthase 4, chloroplastic/amyloplastic (LOC100233139), mRNA >gnl|BL_ORD_ID|5376177 Vitis vinifera starch synthase V precursor, mRNA, complete cds	--	--	--	--	Q0WVX5	764	1.6e-79	Probable starch synthase 4, chloroplastic/amyloplastic OS=Arabidopsis thaliana GN=SS4 PE=2 SV=1	PF07109	Magnesium-protoporphyrin IX methyltransferase C-terminus	GO:0015995//GO:0015994	chlorophyll biosynthetic process//chlorophyll metabolic process	GO:0046406	magnesium protoporphyrin IX methyltransferase activity	--	--	--	--
Cluster-26537.79994	268.341092419604	24.742800278437	3.439	4.852e-05	0.015349	1037	731426747	XP_002279421.2	835	3.0e-87	PREDICTED: uncharacterized protein LOC100244084 [Vitis vinifera]	703157023	XM_010113317.1	50	7.37567e-15	Morus notabilis hypothetical protein partial mRNA	--	--	--	--	--	--	--	--	--	--	--	--	--	--	--	--	--	--
Cluster-26537.33840	146.580637316154	24.2586050839998	2.5951	4.8773e-05	0.015384	847	802716459	XP_012085009.1	850	4.4e-89	PREDICTED: E3 ubiquitin-protein ligase RNF170-like [Jatropha curcas]>gi|643714380|gb|KDP26978.1| hypothetical protein JCGZ_22198 [Jatropha curcas]	590603942	XM_007020071.1	245	2.38061e-123	Theobroma cacao RING/U-box protein with domain of Uncharacterized protein function (DUF 1232) isoform 1 (TCM_036509) mRNA, complete cds	K15707	RNF170	RING finger protein 170	http://www.genome.jp/dbget-bin/www_bget?ko:K15707	Q7SZN2	318	3.0e-28	E3 ubiquitin-protein ligase RNF170 OS=Danio rerio GN=rnf170 PE=2 SV=1	PF00097//PF13639//PF14634	Zinc finger, C3HC4 type (RING finger)//Ring finger domain//zinc-RING finger domain	--	--	GO:0046872//GO:0005515//GO:0008270	metal ion binding//protein binding//zinc ion binding	--	--	KOG2164	Predicted E3 ubiquitin ligase
Cluster-26537.31831	0	24.634021145381	-Inf	4.8999e-05	0.015388	3044	590657526	XP_007034589.1	1089	3.1e-116	Serinc-domain containing serine and sphingolipid biosynthesis protein [Theobroma cacao]>gi|508713618|gb|EOY05515.1| Serinc-domain containing serine and sphingolipid biosynthesis protein [Theobroma cacao]	703125944	XM_010105132.1	425	0	Morus notabilis putative serine incorporator partial mRNA	--	--	--	--	Q54UF8	350	2.1e-31	Probable serine incorporator OS=Dictyostelium discoideum GN=serinc PE=3 SV=1	PF03348	Serine incorporator (Serinc)	--	--	--	--	GO:0016020	membrane	KOG2592	Tumor differentially expressed (TDE) protein
Cluster-26537.58686	0	15.4443826846109	-Inf	4.9066e-05	0.015388	557	168030257	XP_001767640.1	393	2.8e-36	predicted protein [Physcomitrella patens]>gi|162681169|gb|EDQ67599.1| predicted protein [Physcomitrella patens]	821486352	XM_003770720.2	108	2.20282e-47	PREDICTED: Sarcophilus harrisii ribosomal protein S10 (RPS10), mRNA	K02947	RP-S10e, RPS10	small subunit ribosomal protein S10e	http://www.genome.jp/dbget-bin/www_bget?ko:K02947	P63326	513	4.9e-51	40S ribosomal protein S10 OS=Rattus norvegicus GN=Rps10 PE=2 SV=1	--	--	--	--	--	--	--	--	KOG3344	40s ribosomal protein s10
Cluster-26537.59193	71.2139354468056	362.914308917317	-2.3494	5.1131e-05	0.015945	3265	147790936	CAN77234.1	382	3.2e-34	hypothetical protein VITISV_010061 [Vitis vinifera]	--	--	--	--	--	--	--	--	--	O48724	158	4.2e-09	Protein WEAK CHLOROPLAST MOVEMENT UNDER BLUE LIGHT 1 OS=Arabidopsis thaliana GN=WEB1 PE=1 SV=1	PF05083	LST-1 protein	GO:0000902//GO:0006955	cell morphogenesis//immune response	--	--	GO:0016020	membrane	--	--
Cluster-26537.61810	117.668669273134	6.94066335817425	4.0835	5.1062e-05	0.015945	2255	694428069	XP_009341626.1	3233	0.0e+00	PREDICTED: DNA mismatch repair protein MSH1, mitochondrial [Pyrus x bretschneideri]	731389924	XM_010651865.1	1255	0	PREDICTED: Vitis vinifera DNA mismatch repair protein MSH1, mitochondrial (LOC100266612), transcript variant X3, mRNA	--	--	--	--	Q84LK0	2902	0.0e+00	DNA mismatch repair protein MSH1, mitochondrial OS=Arabidopsis thaliana GN=MSH1 PE=1 SV=1	PF00004//PF13304//PF00488//PF00005	ATPase family associated with various cellular activities (AAA)//AAA domain, putative AbiEii toxin, Type IV TA system//MutS domain V//ABC transporter	GO:0006298	mismatch repair	GO:0016887//GO:0005524//GO:0030983	ATPase activity//ATP binding//mismatched DNA binding	--	--	KOG0217	Mismatch repair ATPase MSH6 (MutS family)
Cluster-26537.72664	3136.85429506526	667.040859760312	2.2335	5.1531e-05	0.016024	1398	590613861	XP_007022787.1	1651	9.6e-182	Organic cation/carnitine transporter 3 [Theobroma cacao]>gi|508722415|gb|EOY14312.1| Organic cation/carnitine transporter 3 [Theobroma cacao]	--	--	--	--	--	--	--	--	--	O64515	1435	1.5e-157	Organic cation/carnitine transporter 2 OS=Arabidopsis thaliana GN=OCT2 PE=2 SV=1	PF07690//PF00083	Major Facilitator Superfamily//Sugar (and other) transporter	GO:0055085	transmembrane transport	GO:0022857	transmembrane transporter activity	GO:0016021	integral component of membrane	--	--
Cluster-26537.18959	17.6512791795229	110.096271650672	-2.6409	5.3013e-05	0.016438	1765	734438375	KHN49103.1	739	6.8e-76	Transmembrane protein [Glycine soja]	568821672	XM_006465214.1	131	1.19332e-59	PREDICTED: Citrus sinensis uncharacterized LOC102629207 (LOC102629207), mRNA	--	--	--	--	--	--	--	--	PF06320//PF03172	GCN5-like protein 1 (GCN5L1)//Sp100 domain	--	--	--	--	GO:0005634//GO:0031083	nucleus//BLOC-1 complex	--	--
Cluster-26537.47796	111.430059135499	554.807377624461	-2.3158	5.3547e-05	0.016557	760	590627959	XP_007026589.1	434	6.8e-41	Polyketide cyclase/dehydrase and lipid transport superfamily protein [Theobroma cacao]>gi|508715194|gb|EOY07091.1| Polyketide cyclase/dehydrase and lipid transport superfamily protein [Theobroma cacao]	657957349	XM_008371952.1	126	3.01488e-57	PREDICTED: Malus x domestica abscisic acid receptor PYL4-like (LOC103433682), mRNA	K14496	PYL	abscisic acid receptor PYR/PYL family	http://www.genome.jp/dbget-bin/www_bget?ko:K14496	O80920	335	2.9e-30	Abscisic acid receptor PYL4 OS=Arabidopsis thaliana GN=PYL4 PE=1 SV=1	--	--	--	--	--	--	--	--	--	--
Cluster-26537.21042	0	145.91446561419	-Inf	5.491e-05	0.016923	719	--	--	--	--	--	576597418	KF769142.1	44	1.09037e-11	Fritillaria unibracteata var. wabuensis chloroplast, complete genome	--	--	--	--	--	--	--	--	PF00002	7 transmembrane receptor (Secretin family)	GO:0007186	G-protein coupled receptor signaling pathway	GO:0004930	G-protein coupled receptor activity	GO:0016021	integral component of membrane	--	--
Cluster-26537.68100	0	144.791830843103	-Inf	5.5038e-05	0.016923	777	802596388	XP_012072220.1	608	4.7e-61	PREDICTED: uncharacterized protein LOC105634060 [Jatropha curcas]>gi|643730623|gb|KDP38055.1| hypothetical protein JCGZ_04698 [Jatropha curcas]	566183682	XM_006379700.1	179	1.06361e-86	Populus trichocarpa hypothetical protein (POPTR_0008s12880g) mRNA, complete cds	--	--	--	--	--	--	--	--	--	--	--	--	--	--	--	--	--	--
Cluster-26537.69012	34.2867195146065	184.760594696139	-2.4299	5.537e-05	0.016977	772	593785459	XP_007155770.1	666	8.7e-68	hypothetical protein PHAVU_003G230100g [Phaseolus vulgaris]>gi|561029124|gb|ESW27764.1| hypothetical protein PHAVU_003G230100g [Phaseolus vulgaris]	255574679	XM_002528203.1	294	1.24653e-150	Ricinus communis conserved hypothetical protein, mRNA	--	--	--	--	Q93ZB1	628	3.1e-64	Protein LOL1 OS=Arabidopsis thaliana GN=LOL1 PE=2 SV=1	PF00377	Prion/Doppel alpha-helical domain	GO:0051260	protein homooligomerization	--	--	GO:0016020	membrane	--	--
Cluster-26537.62011	35.6789078142477	2.6084881113597	3.7738	5.6594e-05	0.017304	1632	--	--	--	--	--	--	--	--	--	--	--	--	--	--	--	--	--	--	PF12356	Protein of unknown function (DUF3643)	GO:0016567//GO:0032465//GO:0006915	protein ubiquitination//regulation of cytokinesis//apoptotic process	GO:0004842	ubiquitin-protein transferase activity	--	--	--	--
Cluster-26537.37744	6.69271973569335	55.4703584027021	-3.0511	5.7803e-05	0.017576	2605	255559348	XP_002520694.1	1487	1.9e-162	shikimate dehydrogenase, putative [Ricinus communis]>gi|223540079|gb|EEF41656.1| shikimate dehydrogenase, putative [Ricinus communis]	566204031	XM_002320335.2	431	0	Populus trichocarpa hypothetical protein (POPTR_0014s13020g) mRNA, complete cds	K13832	aroDE, DHQ-SDH	3-dehydroquinate dehydratase / shikimate dehydrogenase	http://www.genome.jp/dbget-bin/www_bget?ko:K13832	Q9SQT8	779	3.3e-81	Bifunctional 3-dehydroquinate dehydratase/shikimate dehydrogenase, chloroplastic OS=Arabidopsis thaliana GN=EMB3004 PE=1 SV=1	PF01791//PF08501//PF01487	DeoC/LacD family aldolase//Shikimate dehydrogenase substrate binding domain//Type I 3-dehydroquinase	GO:0019632//GO:0006571//GO:0009094//GO:0055114//GO:0000162	shikimate metabolic process//tyrosine biosynthetic process//L-phenylalanine biosynthetic process//oxidation-reduction process//tryptophan biosynthetic process	GO:0016829//GO:0050661//GO:0004764//GO:0003855	lyase activity//NADP binding//shikimate 3-dehydrogenase (NADP+) activity//3-dehydroquinate dehydratase activity	--	--	KOG0692	Pentafunctional AROM protein
Cluster-26537.53720	17.3308174080976	0	Inf	5.7643e-05	0.017576	1776	--	--	--	--	--	--	--	--	--	--	--	--	--	--	--	--	--	--	--	--	--	--	--	--	--	--	--	--
Cluster-26537.23419	0.299160075544742	18.5812538825684	-5.9568	5.8267e-05	0.01762	1124	--	--	--	--	--	--	--	--	--	--	--	--	--	--	--	--	--	--	--	--	--	--	--	--	--	--	--	--
Cluster-5325.0	0	15.1670208580538	-Inf	5.8111e-05	0.01762	3121	698822877	XP_009844467.1	1132	3.3e-121	hypothetical protein H257_17381 [Aphanomyces astaci]>gi|574100458|gb|ETV66037.1| hypothetical protein H257_17381 [Aphanomyces astaci]	48675847	NM_031763.3	3067	0	Rattus norvegicus platelet-activating factor acetylhydrolase 1b, regulatory subunit 1 (Pafah1b1), mRNA >gnl|BL_ORD_ID|2697032 Rattus norvegicus platelet-activating factor acetylhydrolase, isoform Ib, alpha subunit 45kDa, mRNA (cDNA clone MGC:91446 IMAGE:7104733), complete cds	--	--	--	--	P63004	2196	1.9e-245	Platelet-activating factor acetylhydrolase IB subunit alpha OS=Rattus norvegicus GN=Pafah1b1 PE=1 SV=2	PF04508//PF16045//PF08513//PF00400	Viral A-type inclusion protein repeat//LisH//LisH//WD domain, G-beta repeat	GO:0016032	viral process	GO:0005515	protein binding	--	--	KOG0295	WD40 repeat-containing protein
Cluster-26537.78072	16.4417099313767	103.751046495716	-2.6577	5.8898e-05	0.017761	3047	224139488	XP_002323136.1	1058	1.2e-112	hypothetical protein POPTR_0016s01080g [Populus trichocarpa]>gi|222867766|gb|EEF04897.1| hypothetical protein POPTR_0016s01080g [Populus trichocarpa]	--	--	--	--	--	K01537	E3.6.3.8	Ca2+-transporting ATPase	http://www.genome.jp/dbget-bin/www_bget?ko:K01537	Q9LY77	690	8.0e-71	Calcium-transporting ATPase 12, plasma membrane-type OS=Arabidopsis thaliana GN=ACA12 PE=2 SV=1	PF00122	E1-E2 ATPase	--	--	GO:0000166//GO:0046872	nucleotide binding//metal ion binding	--	--	--	--
Cluster-26537.45339	11.7919347724121	179.728195057805	-3.9299	5.9664e-05	0.017943	1273	674920119	CDY13083.1	862	2.7e-90	BnaA09g17340D [Brassica napus]	--	--	--	--	--	--	--	--	--	--	--	--	--	PF13606//PF00023	Ankyrin repeat//Ankyrin repeat	--	--	GO:0005515	protein binding	--	--	--	--
Cluster-26537.54613	64.4485816715052	331.25983270858	-2.3617	6.0003e-05	0.017947	2198	--	--	--	--	--	--	--	--	--	--	--	--	--	--	--	--	--	--	--	--	--	--	--	--	--	--	--	--
Cluster-26537.8008	15.9297261767913	0	Inf	5.9897e-05	0.017947	699	--	--	--	--	--	--	--	--	--	--	--	--	--	--	--	--	--	--	--	--	--	--	--	--	--	--	--	--
Cluster-24656.0	15.8961872090416	0	Inf	6.0419e-05	0.017973	2105	255540793	XP_002511461.1	1446	8.5e-158	alpha-n-acetylglucosaminidase, putative [Ricinus communis]>gi|223550576|gb|EEF52063.1| alpha-n-acetylglucosaminidase, putative [Ricinus communis]	255540792	XM_002511415.1	474	0	Ricinus communis alpha-n-acetylglucosaminidase, putative, mRNA	K01205	NAGLU	alpha-N-acetylglucosaminidase	http://www.genome.jp/dbget-bin/www_bget?ko:K01205	P54802	609	1.4e-61	Alpha-N-acetylglucosaminidase OS=Homo sapiens GN=NAGLU PE=1 SV=2	--	--	GO:0006027//GO:0008152	glycosaminoglycan catabolic process//metabolic process	GO:0004561	alpha-N-acetylglucosaminidase activity	--	--	KOG2233	Alpha-N-acetylglucosaminidase
Cluster-26537.38798	226.811664230399	43.3617287576201	2.387	6.0352e-05	0.017973	2170	641848660	KDO67536.1	2116	1.8e-235	hypothetical protein CISIN_1g007774mg [Citrus sinensis]	645274299	XM_008244055.1	685	0	PREDICTED: Prunus mume DEAD-box ATP-dependent RNA helicase 17 (LOC103340620), mRNA	K14806	DDX31, DBP7	ATP-dependent RNA helicase DDX31/DBP7	http://www.genome.jp/dbget-bin/www_bget?ko:K14806	Q7XJN0	1856	3.5e-206	DEAD-box ATP-dependent RNA helicase 17 OS=Arabidopsis thaliana GN=RH17 PE=2 SV=1	PF00270//PF04851//PF00176//PF00042	DEAD/DEAH box helicase//Type III restriction enzyme, res subunit//SNF2 family N-terminal domain//Globin	--	--	GO:0020037//GO:0019825//GO:0016787//GO:0003676//GO:0003677//GO:0005524	heme binding//oxygen binding//hydrolase activity//nucleic acid binding//DNA binding//ATP binding	--	--	KOG0348	ATP-dependent RNA helicase
Cluster-26537.20439	1.59000517309974	252.795329606853	-7.3128	6.1388e-05	0.018212	913	--	--	--	--	--	--	--	--	--	--	--	--	--	--	--	--	--	--	--	--	--	--	--	--	--	--	--	--
Cluster-26537.59459	332.864038604869	0	Inf	6.1996e-05	0.018336	2013	657942455	XP_008376792.1	1662	7.3e-183	PREDICTED: serine/threonine-protein kinase rio2-like isoform X1 [Malus domestica]	658006788	XM_008340341.1	576	0	PREDICTED: Malus x domestica serine/threonine-protein kinase rio2-like (LOC103401627), transcript variant X2, mRNA	K07179	RIOK2	RIO kinase 2	http://www.genome.jp/dbget-bin/www_bget?ko:K07179	Q54T05	959	3.4e-102	Serine/threonine-protein kinase rio2 OS=Dictyostelium discoideum GN=rio2 PE=3 SV=1	PF05130//PF00069//PF09202//PF06293	FlgN protein//Protein kinase domain//Rio2, N-terminal//Lipopolysaccharide kinase (Kdo/WaaP) family	GO:0016310//GO:0009069//GO:0006468//GO:0044780	phosphorylation//serine family amino acid metabolic process//protein phosphorylation//bacterial-type flagellum assembly	GO:0016773//GO:0004672//GO:0005524//GO:0004674	phosphotransferase activity, alcohol group as acceptor//protein kinase activity//ATP binding//protein serine/threonine kinase activity	GO:0016020	membrane	KOG2268	Serine/threonine protein kinase
Cluster-26537.78763	47.3885322044578	0.322413180814817	7.1995	6.2141e-05	0.018336	4039	731407376	XP_010656472.1	2537	5.1e-284	PREDICTED: uncharacterized protein LOC104880667 isoform X1 [Vitis vinifera]	566215534	XM_002325164.2	229	9.18463e-114	Populus trichocarpa hypothetical protein (POPTR_0018s12660g) mRNA, complete cds	K11138	RIF1	telomere-associated protein RIF1	http://www.genome.jp/dbget-bin/www_bget?ko:K11138	--	--	--	--	PF12289	Rotavirus VP1 C-terminal domain	GO:0006144	purine nucleobase metabolic process	GO:0003968	RNA-directed RNA polymerase activity	GO:0031379	RNA-directed RNA polymerase complex	--	--
Cluster-11413.0	15.7553146895387	0	Inf	6.2672e-05	0.018444	2301	695381939	XP_009517245.1	728	1.7e-74	cyclic AMP-dependent protein kinase-like protein regulatory subunit [Phytophthora sojae]>gi|348690156|gb|EGZ29970.1| cyclic AMP-dependent protein kinase-like protein regulatory subunit [Phytophthora sojae]	672069616	XM_008768311.1	2239	0	PREDICTED: Rattus norvegicus protein kinase, cAMP-dependent, regulatory, type I, alpha (Prkar1a), transcript variant X1, mRNA	K04739	PRKAR	cAMP-dependent protein kinase regulator	http://www.genome.jp/dbget-bin/www_bget?ko:K04739	P09456	1835	1.0e-203	cAMP-dependent protein kinase type I-alpha regulatory subunit OS=Rattus norvegicus GN=Prkar1a PE=1 SV=2	--	--	--	--	--	--	--	--	KOG1113	cAMP-dependent protein kinase types I and II, regulatory subunit
Cluster-26537.50021	1086.56624752631	181.563923865033	2.5812	6.372e-05	0.018702	1227	645268835	XP_008239718.1	883	9.5e-93	PREDICTED: uncharacterized protein At5g50100, mitochondrial [Prunus mume]	595848641	XM_007209507.1	282	9.43085e-144	Prunus persica hypothetical protein (PRUPE_ppa011096mg) mRNA, complete cds	--	--	--	--	Q8W485	682	2.7e-70	Uncharacterized protein At5g50100, mitochondrial OS=Arabidopsis thaliana GN=At5g50100 PE=2 SV=1	--	--	--	--	--	--	--	--	--	--
Cluster-26537.49183	990.311068525548	5209.29831967104	-2.3951	6.4038e-05	0.018745	1379	39777536	AAR31108.1	1084	5.3e-116	peroxidase precursor [Quercus suber]	645215701	XM_008246222.1	161	1.95076e-76	PREDICTED: Prunus mume peroxidase 4-like (LOC103342555), mRNA	K00430	E1.11.1.7	peroxidase	http://www.genome.jp/dbget-bin/www_bget?ko:K00430	A7NY33	1073	1.4e-115	Peroxidase 4 OS=Vitis vinifera GN=GSVIVT00023967001 PE=1 SV=1	PF00141	Peroxidase	GO:0006979//GO:0055114//GO:0006804	response to oxidative stress//oxidation-reduction process//obsolete peroxidase reaction	GO:0004601//GO:0020037	peroxidase activity//heme binding	--	--	--	--
Cluster-26537.13023	0	15.1420841590994	-Inf	6.4895e-05	0.018895	633	60543120	BAD90809.1	672	1.4e-68	histone 3 [Conocephalum conicum]	391344341	XM_003746412.1	225	2.30125e-112	PREDICTED: Metaseiulus occidentalis uncharacterized LOC100904527 (LOC100904527), mRNA	K11253	H3	histone H3	http://www.genome.jp/dbget-bin/www_bget?ko:K11253	P84250	676	6.9e-70	Histone H3.3 OS=Drosophila hydei GN=His3.3A PE=3 SV=2	PF15715//PF00125	PCNA-associated factor//Core histone H2A/H2B/H3/H4	GO:0006974//GO:0051726	cellular response to DNA damage stimulus//regulation of cell cycle	GO:0003677	DNA binding	--	--	KOG1745	Histones H3 and H4
Cluster-26537.27902	497.573228263012	99.9299487244188	2.3159	6.4795e-05	0.018895	768	802736962	XP_012086826.1	333	3.6e-29	PREDICTED: uncharacterized protein LOC105645753 isoform X2 [Jatropha curcas]	--	--	--	--	--	--	--	--	--	--	--	--	--	PF00403	Heavy-metal-associated domain	GO:0030001	metal ion transport	GO:0046872	metal ion binding	--	--	--	--
Cluster-26537.72315	37.755813116932	199.900573708445	-2.4045	6.5112e-05	0.018908	1347	356541970	XP_003539445.1	1571	1.7e-172	PREDICTED: lysosomal Pro-X carboxypeptidase-like [Glycine max]>gi|734392587|gb|KHN27694.1| Lysosomal Pro-X carboxypeptidase [Glycine soja]	703112530	XM_010101837.1	218	3.92295e-108	Morus notabilis Lysosomal Pro-X carboxypeptidase partial mRNA	K01285	PRCP	lysosomal Pro-X carboxypeptidase	http://www.genome.jp/dbget-bin/www_bget?ko:K01285	Q7TMR0	683	2.3e-70	Lysosomal Pro-X carboxypeptidase OS=Mus musculus GN=Prcp PE=2 SV=2	PF00326//PF05577	Prolyl oligopeptidase family//Serine carboxypeptidase S28	GO:0006508	proteolysis	GO:0008236	serine-type peptidase activity	--	--	KOG2183	Prolylcarboxypeptidase (angiotensinase C)
Cluster-26537.44897	1203.77328221259	5489.61232240443	-2.1891	6.6779e-05	0.019239	3908	596246693	XP_007224579.1	2538	3.8e-284	hypothetical protein PRUPE_ppa1027223mg [Prunus persica]>gi|462421515|gb|EMJ25778.1| hypothetical protein PRUPE_ppa1027223mg [Prunus persica]	731408625	XM_010658624.1	219	3.21796e-108	PREDICTED: Vitis vinifera probable LRR receptor-like serine/threonine-protein kinase At3g47570 (LOC104880807), mRNA	--	--	--	--	C0LGT6	1470	3.7e-161	LRR receptor-like serine/threonine-protein kinase EFR OS=Arabidopsis thaliana GN=EFR PE=1 SV=1	PF00560//PF07714//PF00069//PF13855	Leucine Rich Repeat//Protein tyrosine kinase//Protein kinase domain//Leucine rich repeat	GO:0006468	protein phosphorylation	GO:0005515//GO:0004672//GO:0005524	protein binding//protein kinase activity//ATP binding	--	--	--	--
Cluster-26537.53151	43.5278691875811	228.241321442783	-2.3905	6.6704e-05	0.019239	1327	802599804	XP_012072604.1	467	1.8e-44	PREDICTED: LRR receptor-like serine/threonine-protein kinase GSO1 [Jatropha curcas]	590627080	XM_007026290.1	82	1.54499e-32	Theobroma cacao Heavy metal transport/detoxification superfamily protein, putative isoform 2 (TCM_030425) mRNA, complete cds	--	--	--	--	Q05091	157	2.2e-09	Polygalacturonase inhibitor OS=Pyrus communis GN=PGIP PE=1 SV=1	PF01213//PF13855//PF13516//PF00560	Adenylate cyclase associated (CAP) N terminal//Leucine rich repeat//Leucine Rich repeat//Leucine Rich Repeat	GO:0007010	cytoskeleton organization	GO:0005515//GO:0003779	protein binding//actin binding	--	--	--	--
Cluster-26537.59638	0	15.0266308567307	-Inf	6.6691e-05	0.019239	1926	--	--	--	--	--	--	--	--	--	--	--	--	--	--	--	--	--	--	--	--	--	--	--	--	--	--	--	--
Cluster-13965.0	0	14.9708202410403	-Inf	6.7583e-05	0.01942	2275	731379489	XP_010661106.1	2853	0.0e+00	PREDICTED: protein HAPLESS 2 [Vitis vinifera]	731379488	XM_010662804.1	968	0	PREDICTED: Vitis vinifera protein HAPLESS 2 (LOC100266763), mRNA	--	--	--	--	F4JP36	2453	2.2e-275	Protein HAPLESS 2 OS=Arabidopsis thaliana GN=HAP2 PE=2 SV=1	--	--	--	--	--	--	--	--	--	--
Cluster-26537.52247	2.39328060435794	32.4818674644225	-3.7626	6.8498e-05	0.019601	1653	595837047	XP_007207380.1	1285	3.1e-139	hypothetical protein PRUPE_ppa004411mg [Prunus persica]>gi|462403022|gb|EMJ08579.1| hypothetical protein PRUPE_ppa004411mg [Prunus persica]	567866690	XM_006425905.1	370	0	Citrus clementina hypothetical protein (CICLE_v10025401mg) mRNA, complete cds	--	--	--	--	Q8L707	1151	1.5e-124	Probable beta-1,4-xylosyltransferase IRX14 OS=Arabidopsis thaliana GN=IRX14 PE=2 SV=1	PF03360	Glycosyltransferase family 43	GO:0030206	chondroitin sulfate biosynthetic process	GO:0015018	galactosylgalactosylxylosylprotein 3-beta-glucuronosyltransferase activity	GO:0016020	membrane	--	--
Cluster-26537.62484	5.3794211918901	47.7819015661564	-3.1509	6.857e-05	0.019601	618	--	--	--	--	--	--	--	--	--	--	--	--	--	--	--	--	--	--	--	--	--	--	--	--	--	--	--	--
Cluster-26537.34419	3.41704830311881	91.9389033598315	-4.7499	6.9075e-05	0.019694	296	28392929	AAO41900.1	229	1.6e-17	putative VAMP protein SEC22 [Arabidopsis thaliana]	--	--	--	--	--	--	--	--	--	--	--	--	--	--	--	--	--	--	--	--	--	--	--
Cluster-26537.43927	14.7444537993592	93.8448666959102	-2.6701	7.0021e-05	0.019912	1507	590704550	XP_007047189.1	1403	5.9e-153	Phospholipase A 2A, IIA,PLA2A [Theobroma cacao]>gi|508699450|gb|EOX91346.1| Phospholipase A 2A, IIA,PLA2A [Theobroma cacao]	645272716	XM_008243308.1	286	6.95977e-146	PREDICTED: Prunus mume patatin-like protein 2 (LOC103339946), mRNA	--	--	--	--	Q6ZJD3	1063	2.2e-114	Patatin-like protein 2 OS=Oryza sativa subsp. japonica GN=PLP2 PE=3 SV=1	PF01734	Patatin-like phospholipase	GO:0006629	lipid metabolic process	--	--	--	--	--	--
Cluster-26537.54182	11.1410391403641	83.0313222587036	-2.8978	7.0424e-05	0.019975	981	645219471	XP_008235975.1	483	1.8e-46	PREDICTED: uncharacterized protein LOC103334783 [Prunus mume]	590651778	XM_007032916.1	138	8.39305e-64	Theobroma cacao Calmodulin-binding heat-shock protein, putative (TCM_019123) mRNA, complete cds	--	--	--	--	Q8Q0U0	126	6.4e-06	Putative ankyrin repeat protein MM_0045 OS=Methanosarcina mazei (strain ATCC BAA-159 / DSM 3647 / Goe1 / Go1 / JCM 11833 / OCM 88) GN=MM_0045 PE=3 SV=1	PF00640//PF00023//PF13606	Phosphotyrosine interaction domain (PTB/PID)//Ankyrin repeat//Ankyrin repeat	--	--	GO:0005515	protein binding	--	--	--	--
Cluster-26537.45967	7960.17975721948	36007.191513434	-2.1774	7.3577e-05	0.020816	2209	702279412	XP_010045081.1	2273	1.1e-253	PREDICTED: flavonoid 3',5'-hydroxylase 2-like [Eucalyptus grandis]>gi|629122744|gb|KCW87234.1| hypothetical protein EUGRSUZ_B03746 [Eucalyptus grandis]	702279411	XM_010046779.1	503	0	PREDICTED: Eucalyptus grandis flavonoid 3',5'-hydroxylase 2-like (LOC104433887), mRNA	K13083	CYP75A	flavonoid 3',5'-hydroxylase	http://www.genome.jp/dbget-bin/www_bget?ko:K13083	P48419	2040	1.7e-227	Flavonoid 3',5'-hydroxylase 2 OS=Petunia hybrida GN=CYP75A3 PE=2 SV=1	PF00067	Cytochrome P450	GO:0055114	oxidation-reduction process	GO:0016705//GO:0005506//GO:0020037	oxidoreductase activity, acting on paired donors, with incorporation or reduction of molecular oxygen//iron ion binding//heme binding	--	--	--	--
Cluster-26537.56534	0	19.2020070073408	-Inf	7.4215e-05	0.020942	1010	731385024	XP_010648359.1	301	2.4e-25	PREDICTED: serine/threonine-protein kinase EDR1 [Vitis vinifera]	703100989	XM_010098766.1	81	4.19899e-32	Morus notabilis Serine/threonine-protein kinase partial mRNA	K04424	ZAK, MLTK	sterile alpha motif and leucine zipper containing kinase AZK	http://www.genome.jp/dbget-bin/www_bget?ko:K04424	Q9FPR3	140	1.6e-07	Serine/threonine-protein kinase EDR1 OS=Arabidopsis thaliana GN=EDR1 PE=1 SV=1	--	--	--	--	--	--	--	--	--	--
Cluster-26537.51432	149.544705634197	696.067597973582	-2.2187	7.4769e-05	0.021011	4193	731386000	XP_010648710.1	4741	0.0e+00	PREDICTED: trafficking protein particle complex subunit 9 isoform X2 [Vitis vinifera]	731385999	XM_010650408.1	1741	0	PREDICTED: Vitis vinifera trafficking protein particle complex subunit 9 (LOC100259475), transcript variant X2, mRNA	--	--	--	--	Q9FY61	4391	0.0e+00	Trafficking protein particle complex II-specific subunit 120 homolog OS=Arabidopsis thaliana GN=TRS120 PE=1 SV=1	PF15715//PF13414	PCNA-associated factor//TPR repeat	GO:0051726//GO:0006974	regulation of cell cycle//cellular response to DNA damage stimulus	GO:0005515	protein binding	--	--	--	--
Cluster-27868.0	0	29.3003588071062	-Inf	7.4841e-05	0.021011	851	301122631	XP_002909042.1	745	6.6e-77	40S ribosomal protein S6 [Phytophthora infestans T30-4]>gi|262099804|gb|EEY57856.1| 40S ribosomal protein S6 [Phytophthora infestans T30-4]	6166339	AF154066.1	102	7.44872e-44	AF154066 Aedes albopictus ribosomal protein S6 (rpS6) mRNA, complete cds	K02991	RP-S6e, RPS6	small subunit ribosomal protein S6e	http://www.genome.jp/dbget-bin/www_bget?ko:K02991	Q94624	1026	2.4e-110	40S ribosomal protein S6 OS=Manduca sexta GN=RpS6 PE=2 SV=1	PF01092	Ribosomal protein S6e	GO:0042254//GO:0006412	ribosome biogenesis//translation	GO:0003735	structural constituent of ribosome	GO:0005840//GO:0005622	ribosome//intracellular	KOG1646	40S ribosomal protein S6
Cluster-26537.39826	111.715307393704	5.38865403567732	4.3738	7.5648e-05	0.021183	3017	590588292	XP_007016170.1	1404	9.1e-153	Cell division protease ftsH isoform 3 [Theobroma cacao]>gi|508786533|gb|EOY33789.1| Cell division protease ftsH isoform 3 [Theobroma cacao]	645216292	XM_008222236.1	601	0	PREDICTED: Prunus mume ATP-dependent zinc metalloprotease FTSH 9, chloroplastic-like (LOC103320540), mRNA	K03798	ftsH, hflB	cell division protease FtsH	http://www.genome.jp/dbget-bin/www_bget?ko:K03798	Q9FIM2	1324	2.4e-144	ATP-dependent zinc metalloprotease FTSH 9, chloroplastic OS=Arabidopsis thaliana GN=FTSH9 PE=2 SV=1	PF01695//PF00004//PF06480//PF07724//PF06068//PF05496//PF07728	IstB-like ATP binding protein//ATPase family associated with various cellular activities (AAA)//FtsH Extracellular//AAA domain (Cdc48 subfamily)//TIP49 C-terminus//Holliday junction DNA helicase ruvB N-terminus//AAA domain (dynein-related subfamily)	GO:0006310//GO:0006281	DNA recombination//DNA repair	GO:0004222//GO:0016887//GO:0008270//GO:0009378//GO:0005524//GO:0003678	metalloendopeptidase activity//ATPase activity//zinc ion binding//four-way junction helicase activity//ATP binding//DNA helicase activity	GO:0016021//GO:0005657//GO:0009379	integral component of membrane//replication fork//Holliday junction helicase complex	--	--
Cluster-26537.5656	23.9829165314561	0.981830874865033	4.6104	7.6162e-05	0.021273	1165	645268587	XP_008239600.1	970	7.4e-103	PREDICTED: proline transporter 2-like [Prunus mume]	764582803	XM_004299114.2	232	5.57443e-116	PREDICTED: Fragaria vesca subsp. vesca proline transporter 1-like (LOC101293880), mRNA	--	--	--	--	P92961	485	1.8e-47	Proline transporter 1 OS=Arabidopsis thaliana GN=PROT1 PE=1 SV=1	--	--	--	--	--	--	--	--	--	--
Cluster-26537.66802	38.072892580057	235.531312007856	-2.6291	7.6842e-05	0.021408	6884	731386019	XP_010648716.1	5590	0.0e+00	PREDICTED: uncharacterized protein LOC100255892 isoform X2 [Vitis vinifera]	731386020	XM_010650415.1	676	0	PREDICTED: Vitis vinifera uncharacterized LOC100255892 (LOC100255892), transcript variant X3, mRNA	--	--	--	--	P0CB22	431	1.9e-40	Histone-lysine N-methyltransferase ATX2 OS=Arabidopsis thaliana GN=ATX2 PE=2 SV=1	PF00856//PF00628	SET domain//PHD-finger	--	--	GO:0005515	protein binding	--	--	KOG1080	Histone H3 (Lys4) methyltransferase complex, subunit SET1 and related methyltransferases
Cluster-26537.10790	53.7493396511436	6.58255421697237	3.0295	7.9042e-05	0.02191	504	--	--	--	--	--	--	--	--	--	--	--	--	--	--	--	--	--	--	--	--	--	--	--	--	--	--	--	--
Cluster-26537.71310	13.1702075613893	136.788590604518	-3.3766	7.889e-05	0.02191	705	802555763	XP_012065611.1	425	7.0e-40	PREDICTED: putative disease resistance protein RGA3 [Jatropha curcas]>gi|643737464|gb|KDP43576.1| hypothetical protein JCGZ_16863 [Jatropha curcas]	658048687	XM_008361806.1	56	2.27951e-18	PREDICTED: Malus x domestica putative disease resistance protein At3g14460 (LOC103423728), mRNA	--	--	--	--	Q7XA39	183	1.1e-12	Putative disease resistance protein RGA4 OS=Solanum bulbocastanum GN=RGA4 PE=2 SV=1	PF05531//PF08826//PF16987	Nucleopolyhedrovirus P10 protein//DMPK coiled coil domain like//KIX domain	GO:0006468//GO:0006355//GO:0009069//GO:0016310	protein phosphorylation//regulation of transcription, DNA-templated//serine family amino acid metabolic process//phosphorylation	GO:0004674//GO:0005524//GO:0003712	protein serine/threonine kinase activity//ATP binding//transcription cofactor activity	GO:0019028//GO:0005667	viral capsid//transcription factor complex	--	--
Cluster-26537.14981	73.1392601919198	352.881756989042	-2.2705	7.972e-05	0.022042	502	--	--	--	--	--	--	--	--	--	--	--	--	--	--	--	--	--	--	--	--	--	--	--	--	--	--	--	--
Cluster-26537.51270	50.840271225694	256.985965315014	-2.3376	8.1209e-05	0.022397	1905	297740557	CBI30739.3	800	6.2e-83	unnamed protein product [Vitis vinifera]	567914504	XM_006449503.1	312	3.11321e-160	Citrus clementina hypothetical protein (CICLE_v10014125mg) mRNA, complete cds	--	--	--	--	C0LGN2	716	4.8e-74	Probable leucine-rich repeat receptor-like serine/threonine-protein kinase At3g14840 OS=Arabidopsis thaliana GN=LRR-RLK PE=2 SV=1	PF01810//PF07714//PF00069	LysE type translocator//Protein tyrosine kinase//Protein kinase domain	GO:0006865//GO:0006468	amino acid transport//protein phosphorylation	GO:0005524//GO:0004672	ATP binding//protein kinase activity	GO:0016020	membrane	--	--
Cluster-26537.46548	8734.34920518821	1926.90430883947	2.1804	8.142e-05	0.022399	2107	596121188	XP_007221797.1	1624	2.0e-178	hypothetical protein PRUPE_ppa006064mg [Prunus persica]>gi|462418733|gb|EMJ22996.1| hypothetical protein PRUPE_ppa006064mg [Prunus persica]	703112483	XM_010101826.1	365	0	Morus notabilis hypothetical protein partial mRNA	K17609	NXN	nucleoredoxin	http://www.genome.jp/dbget-bin/www_bget?ko:K17609	Q0JIL1	994	3.1e-106	Probable nucleoredoxin 2 OS=Oryza sativa subsp. japonica GN=Os01g0794400 PE=2 SV=1	PF00130//PF00085//PF00578//PF00628//PF07649//PF08534	Phorbol esters/diacylglycerol binding domain (C1 domain)//Thioredoxin//AhpC/TSA family//PHD-finger//C1-like domain//Redoxin	GO:0055114//GO:0035556//GO:0045454	oxidation-reduction process//intracellular signal transduction//cell redox homeostasis	GO:0047134//GO:0016209//GO:0016491//GO:0005515	protein-disulfide reductase activity//antioxidant activity//oxidoreductase activity//protein binding	--	--	--	--
Cluster-26537.66596	936.905847526428	203.254266220984	2.2046	8.2615e-05	0.022671	1803	802604344	XP_012073569.1	1416	2.2e-154	PREDICTED: SWI/SNF complex subunit SWI3B [Jatropha curcas]>gi|643728806|gb|KDP36743.1| hypothetical protein JCGZ_08034 [Jatropha curcas]	731427529	XM_002275415.2	307	1.77147e-157	PREDICTED: Vitis vinifera SWI/SNF complex subunit SWI3B (LOC100258194), mRNA	K11649	SMARCC	SWI/SNF related-matrix-associated actin-dependent regulator of chromatin subfamily C	http://www.genome.jp/dbget-bin/www_bget?ko:K11649	Q84JG2	1147	4.8e-124	SWI/SNF complex subunit SWI3B OS=Arabidopsis thaliana GN=SWI3B PE=1 SV=1	PF00569//PF04433	Zinc finger, ZZ type//SWIRM domain	--	--	GO:0008270//GO:0005515	zinc ion binding//protein binding	--	--	KOG1279	Chromatin remodeling factor subunit and related transcription factors
Cluster-26537.34833	30.1513326478595	0	Inf	8.371e-05	0.022859	2520	720055332	XP_010273347.1	1747	1.3e-192	PREDICTED: putative wall-associated receptor kinase-like 16 [Nelumbo nucifera]	225349567	FJ185663.1	446	0	Corylus avellana isolate cav.wak.IV.104 kinase-like protein gene, partial cds	--	--	--	--	Q9SA25	1088	4.6e-117	Wall-associated receptor kinase-like 8 OS=Arabidopsis thaliana GN=WAKL8 PE=2 SV=1	PF02031//PF00008//PF01774//PF07714//PF13947//PF07645//PF00069	Streptomyces extracellular neutral proteinase (M7) family//EGF-like domain//UreD urease accessory protein//Protein tyrosine kinase//Wall-associated receptor kinase galacturonan-binding//Calcium-binding EGF domain//Protein kinase domain	GO:0006508//GO:0006807//GO:0006468	proteolysis//nitrogen compound metabolic process//protein phosphorylation	GO:0005515//GO:0016151//GO:0030247//GO:0005509//GO:0004222//GO:0004672//GO:0005524//GO:0008270	protein binding//nickel cation binding//polysaccharide binding//calcium ion binding//metalloendopeptidase activity//protein kinase activity//ATP binding//zinc ion binding	GO:0005576	extracellular region	--	--
Cluster-26537.80589	15.2657843812015	0	Inf	8.3717e-05	0.022859	591	--	--	--	--	--	--	--	--	--	--	--	--	--	--	--	--	--	--	--	--	--	--	--	--	--	--	--	--
Cluster-26537.35310	16.2468882327517	0	Inf	8.538e-05	0.023163	1039	--	--	--	--	--	--	--	--	--	--	--	--	--	--	--	--	--	--	--	--	--	--	--	--	--	--	--	--
Cluster-26537.56520	18.6052561711964	110.043465316172	-2.5643	8.5672e-05	0.023163	916	--	--	--	--	--	--	--	--	--	--	--	--	--	--	--	--	--	--	--	--	--	--	--	--	--	--	--	--
Cluster-29062.2	5.12480301276098	46.741705361609	-3.1891	8.5488e-05	0.023163	791	629119350	KCW83840.1	171	2.2e-10	hypothetical protein EUGRSUZ_B00708, partial [Eucalyptus grandis]	--	--	--	--	--	--	--	--	--	D9HP20	160	5.9e-10	Cell number regulator 4 OS=Zea mays GN=CNR4 PE=2 SV=1	--	--	--	--	--	--	--	--	--	--
Cluster-9752.0	15.1925767410747	0	Inf	8.535e-05	0.023163	2521	225457427	XP_002282084.1	2699	5.2e-303	PREDICTED: pentatricopeptide repeat-containing protein At1g74630 [Vitis vinifera]	731425744	XM_002282048.2	790	0	PREDICTED: Vitis vinifera pentatricopeptide repeat-containing protein At1g74630 (LOC100243404), mRNA	--	--	--	--	Q9CA54	2269	5.3e-254	Pentatricopeptide repeat-containing protein At1g74630 OS=Arabidopsis thaliana GN=PCMP-H71 PE=2 SV=1	PF09117//PF15972	MiAMP1//Unpaired protein	GO:0006952//GO:0045926//GO:0001700//GO:0007259	defense response//negative regulation of growth//embryonic development via the syncytial blastoderm//JAK-STAT cascade	--	--	--	--	--	--
Cluster-26537.63595	63.3087117435822	2.35903159264779	4.7461	8.6205e-05	0.02325	3642	694399311	XP_009374787.1	2360	1.5e-263	PREDICTED: 5'-3' exoribonuclease 3-like isoform X1 [Pyrus x bretschneideri]	731394676	XM_010653618.1	187	1.84235e-90	PREDICTED: Vitis vinifera 5'-3' exoribonuclease 3-like (LOC100253568), mRNA	K12619	XRN2, RAT1	5'-3' exoribonuclease 2	http://www.genome.jp/dbget-bin/www_bget?ko:K12619	Q9FQ03	1894	2.3e-210	5'-3' exoribonuclease 3 OS=Arabidopsis thaliana GN=XRN3 PE=2 SV=1	PF03159//PF11857	XRN 5'-3' exonuclease N-terminus//Domain of unknown function (DUF3377)	--	--	GO:0003676//GO:0004222//GO:0004527	nucleic acid binding//metalloendopeptidase activity//exonuclease activity	--	--	KOG2044	5'-3' exonuclease HKE1/RAT1
Cluster-26537.56231	86.5001646641187	3.1287931610828	4.789	8.7148e-05	0.023446	385	--	--	--	--	--	--	--	--	--	--	--	--	--	--	--	--	--	--	--	--	--	--	--	--	--	--	--	--
Cluster-23376.1	1.87866667101987	28.6175691554303	-3.9291	8.7847e-05	0.023539	780	823216681	XP_012441038.1	139	1.1e-06	PREDICTED: uncharacterized protein LOC105766209 [Gossypium raimondii]	--	--	--	--	--	--	--	--	--	--	--	--	--	--	--	--	--	--	--	--	--	--	--
Cluster-26537.21966	101.577095558976	16.3862716332021	2.632	8.7921e-05	0.023539	2068	255543475	XP_002512800.1	1649	2.4e-181	DNA cross-link repair protein pso2/snm1, putative [Ricinus communis]>gi|223547811|gb|EEF49303.1| DNA cross-link repair protein pso2/snm1, putative [Ricinus communis]	590648061	XM_007032009.1	488	0	Theobroma cacao DNA repair metallo-beta-lactamase family protein isoform 1 (TCM_017389) mRNA, complete cds	K15340	DCLRE1A, SNM1A, PSO2	DNA cross-link repair 1A protein	http://www.genome.jp/dbget-bin/www_bget?ko:K15340	Q38961	1501	4.9e-165	DNA cross-link repair protein SNM1 OS=Arabidopsis thaliana GN=SNM1 PE=2 SV=1	PF01083	Cutinase	GO:0008152	metabolic process	GO:0016787	hydrolase activity	--	--	KOG1361	Predicted hydrolase involved in interstrand cross-link repair
Cluster-26537.69282	4.04190837020821	965.798984642512	-7.9005	8.8813e-05	0.02372	1720	225432862	XP_002283935.1	1764	9.3e-195	PREDICTED: 3-ketoacyl-CoA synthase 11 [Vitis vinifera]	567853913	XM_006420014.1	304	7.85493e-156	Citrus clementina hypothetical protein (CICLE_v10004736mg) mRNA, complete cds	K15397	KCS	3-ketoacyl-CoA synthase	http://www.genome.jp/dbget-bin/www_bget?ko:K15397	O48780	1681	5.5e-186	3-ketoacyl-CoA synthase 11 OS=Arabidopsis thaliana GN=KCS11 PE=2 SV=1	PF08392//PF08541	FAE1/Type III polyketide synthase-like protein//3-Oxoacyl-[acyl-carrier-protein (ACP)] synthase III C terminal	GO:0006633//GO:0008610	fatty acid biosynthetic process//lipid biosynthetic process	GO:0016747	transferase activity, transferring acyl groups other than amino-acyl groups	GO:0016020	membrane	--	--
Cluster-26537.65471	10.9576679593214	73.6634926894297	-2.749	8.9372e-05	0.023811	2082	50878420	AAT85194.1	1428	1.0e-155	putative polyprotein [Oryza sativa Japonica Group]	557954279	KF754803.1	377	0	Amborella trichopoda chromosome I mitochondrion, complete sequence	K12619	XRN2, RAT1	5'-3' exoribonuclease 2	http://www.genome.jp/dbget-bin/www_bget?ko:K12619	P10978	893	1.6e-94	Retrovirus-related Pol polyprotein from transposon TNT 1-94 OS=Nicotiana tabacum PE=2 SV=1	PF16588//PF13683//PF00665//PF00098	C2H2 zinc-finger//Integrase core domain//Integrase core domain//Zinc knuckle	GO:0015074	DNA integration	GO:0003676//GO:0008270	nucleic acid binding//zinc ion binding	--	--	--	--
Cluster-26537.29950	250.869756430672	1868.4587426957	-2.8968	9.05e-05	0.024053	1538	731370595	XP_002281709.2	814	1.2e-84	PREDICTED: AP2/ERF and B3 domain-containing transcription factor RAV1-like [Vitis vinifera]	--	--	--	--	--	K09287	RAV	RAV-like factor	http://www.genome.jp/dbget-bin/www_bget?ko:K09287	Q9ZWM9	725	3.5e-75	AP2/ERF and B3 domain-containing transcription factor RAV1 OS=Arabidopsis thaliana GN=RAV1 PE=1 SV=1	PF00847//PF02362	AP2 domain//B3 DNA binding domain	GO:0006355	regulation of transcription, DNA-templated	GO:0003677//GO:0003700	DNA binding//transcription factor activity, sequence-specific DNA binding	GO:0005667	transcription factor complex	--	--
Cluster-26537.79423	0.630402827840103	19.9770045143257	-4.9859	9.0936e-05	0.024111	2589	700193006	KGN48210.1	170	9.6e-10	hypothetical protein Csa_6G448680 [Cucumis sativus]	--	--	--	--	--	--	--	--	--	F4IP13	155	7.4e-09	Protein SHOOT GRAVITROPISM 6 OS=Arabidopsis thaliana GN=SGR6 PE=2 SV=1	--	--	--	--	--	--	--	--	--	--
Cluster-26537.65335	138.017172377113	0	Inf	9.2265e-05	0.024352	1077	567922664	XP_006453338.1	376	5.2e-34	hypothetical protein CICLE_v10009829mg [Citrus clementina]>gi|568840491|ref|XP_006474200.1| PREDICTED: formin BNI1-like [Citrus sinensis]>gi|557556564|gb|ESR66578.1| hypothetical protein CICLE_v10009829mg [Citrus clementina]	828324202	XM_004507811.2	89	1.60252e-36	PREDICTED: Cicer arietinum uncharacterized LOC101500039 (LOC101500039), mRNA	--	--	--	--	--	--	--	--	--	--	--	--	--	--	--	--	--	--
Cluster-26551.8	0	40.5955780879587	-Inf	9.229e-05	0.024352	3245	719968713	XP_010266256.1	2890	0.0e+00	PREDICTED: uncharacterized protein LOC104603800 [Nelumbo nucifera]	743802420	XM_011018594.1	333	1.13179e-171	PREDICTED: Populus euphratica uncharacterized LOC105120420 (LOC105120420), mRNA	--	--	--	--	--	--	--	--	--	--	--	--	--	--	--	--	--	--
Cluster-26537.34293	8.06427587616625	60.0463403347797	-2.8965	9.5684e-05	0.025187	1754	694407224	XP_009378364.1	1160	1.0e-124	PREDICTED: peroxisomal (S)-2-hydroxy-acid oxidase GLO4-like [Pyrus x bretschneideri]	731401744	XM_002270065.3	391	0	PREDICTED: Vitis vinifera peroxisomal (S)-2-hydroxy-acid oxidase GLO4 (LOC100248111), mRNA	K11517	HAO	(S)-2-hydroxy-acid oxidase	http://www.genome.jp/dbget-bin/www_bget?ko:K11517	Q9LJH5	1058	9.7e-114	Peroxisomal (S)-2-hydroxy-acid oxidase GLO4 OS=Arabidopsis thaliana GN=GLO4 PE=2 SV=1	PF03060//PF00478//PF01645//PF01180//PF01070//PF00977	Nitronate monooxygenase//IMP dehydrogenase / GMP reductase domain//Conserved region in glutamate synthase//Dihydroorotate dehydrogenase//FMN-dependent dehydrogenase//Histidine biosynthesis protein	GO:0055114//GO:0000105//GO:0006537//GO:0006807	oxidation-reduction process//histidine biosynthetic process//glutamate biosynthetic process//nitrogen compound metabolic process	GO:0016627//GO:0018580//GO:0016491//GO:0003824//GO:0015930//GO:0016638	oxidoreductase activity, acting on the CH-CH group of donors//nitronate monooxygenase activity//oxidoreductase activity//catalytic activity//glutamate synthase activity//oxidoreductase activity, acting on the CH-NH2 group of donors	GO:0005737	cytoplasm	KOG0538	Glycolate oxidase
Cluster-14653.0	0	22.6662399403302	-Inf	9.8822e-05	0.025951	572	702320778	XP_010052670.1	295	6.8e-25	PREDICTED: 60S ribosomal protein L27-like [Eucalyptus grandis]	--	--	--	--	--	K02901	RP-L27e, RPL27	large subunit ribosomal protein L27e	http://www.genome.jp/dbget-bin/www_bget?ko:K02901	P61356	361	2.1e-33	60S ribosomal protein L27 OS=Bos taurus GN=RPL27 PE=2 SV=2	PF01777	Ribosomal L27e protein family	GO:0006412//GO:0042254	translation//ribosome biogenesis	GO:0003735	structural constituent of ribosome	GO:0005622//GO:0005840	intracellular//ribosome	KOG3418	60S ribosomal protein L27
Cluster-26537.18520	0.637401879589843	263.696547240051	-8.6925	9.9232e-05	0.025996	1572	--	--	--	--	--	--	--	--	--	--	--	--	--	--	--	--	--	--	--	--	--	--	--	--	--	--	--	--
Cluster-26537.46087	51.7151328204091	255.124697222458	-2.3025	0.00010224	0.026721	921	802628031	XP_012076927.1	1584	3.7e-174	PREDICTED: beta-galactosidase-like [Jatropha curcas]>gi|643724628|gb|KDP33829.1| hypothetical protein JCGZ_07400 [Jatropha curcas]	595820425	XM_007204594.1	553	0	Prunus persica hypothetical protein (PRUPE_ppa001412mg) mRNA, complete cds	--	--	--	--	P48981	1560	3.1e-172	Beta-galactosidase OS=Malus domestica PE=1 SV=1	PF02449//PF00150	Beta-galactosidase//Cellulase (glycosyl hydrolase family 5)	GO:0006012//GO:0006687//GO:0006027//GO:0005975//GO:0046486	galactose metabolic process//glycosphingolipid metabolic process//glycosaminoglycan catabolic process//carbohydrate metabolic process//glycerolipid metabolic process	GO:0004553//GO:0004565	hydrolase activity, hydrolyzing O-glycosyl compounds//beta-galactosidase activity	GO:0009341	beta-galactosidase complex	--	--
Cluster-26537.39519	240.224739462032	0	Inf	0.00010441	0.027186	5053	595811265	XP_007203209.1	4678	0.0e+00	hypothetical protein PRUPE_ppa000206mg [Prunus persica]>gi|462398740|gb|EMJ04408.1| hypothetical protein PRUPE_ppa000206mg [Prunus persica]	731407574	XM_010658239.1	1215	0	PREDICTED: Vitis vinifera uncharacterized LOC100251651 (LOC100251651), transcript variant X2, mRNA	--	--	--	--	Q05609	470	4.3e-45	Serine/threonine-protein kinase CTR1 OS=Arabidopsis thaliana GN=CTR1 PE=1 SV=1	PF00564//PF07714//PF00069	PB1 domain//Protein tyrosine kinase//Protein kinase domain	GO:0006468	protein phosphorylation	GO:0004672//GO:0005524//GO:0005515	protein kinase activity//ATP binding//protein binding	--	--	--	--
Cluster-26537.42790	35.1413102529096	651.407612307636	-4.2123	0.00010452	0.027186	4469	225438996	XP_002284429.1	4530	0.0e+00	PREDICTED: calcium-transporting ATPase 2, plasma membrane-type [Vitis vinifera]	645219938	XM_008239801.1	1720	0	PREDICTED: Prunus mume calcium-transporting ATPase 2, plasma membrane-type (LOC103336701), mRNA	K01537	E3.6.3.8	Ca2+-transporting ATPase	http://www.genome.jp/dbget-bin/www_bget?ko:K01537	O81108	4349	0.0e+00	Calcium-transporting ATPase 2, plasma membrane-type OS=Arabidopsis thaliana GN=ACA2 PE=1 SV=1	PF12515//PF08165//PF00122	Ca2+-ATPase N terminal autoinhibitory domain//FerA (NUC095) domain//E1-E2 ATPase	--	--	GO:0005516//GO:0046872//GO:0000166	calmodulin binding//metal ion binding//nucleotide binding	GO:0016021	integral component of membrane	--	--
Cluster-26537.69002	0.933062429259715	22.2290747363783	-4.5743	0.000105	0.027248	596	--	--	--	--	--	--	--	--	--	--	--	--	--	--	--	--	--	--	--	--	--	--	--	--	--	--	--	--
Cluster-26537.72254	226.367627758435	1022.25158080004	-2.175	0.00010629	0.027516	2159	743886237	XP_011037796.1	1152	1.1e-123	PREDICTED: protein IQ-DOMAIN 14 [Populus euphratica]	566147418	XM_006368521.1	260	2.85208e-131	Populus trichocarpa calmodulin-binding family protein (POPTR_0001s05840g) mRNA, complete cds	--	--	--	--	Q8LPG9	286	4.0e-24	Protein IQ-DOMAIN 14 OS=Arabidopsis thaliana GN=IQD14 PE=1 SV=1	PF00612	IQ calmodulin-binding motif	--	--	GO:0005515	protein binding	--	--	--	--
Cluster-26537.13458	699.282606776265	104.093702151499	2.748	0.00010814	0.027765	522	700190062	KGN45295.1	168	3.3e-10	hypothetical protein Csa_7G433250 [Cucumis sativus]	--	--	--	--	--	--	--	--	--	O49816	143	3.6e-08	Late embryogenesis abundant protein 1 OS=Cicer arietinum PE=2 SV=1	PF10466//PF01442//PF06459//PF00639	Saccharopepsin inhibitor I34//Apolipoprotein A1/A4/E domain//Ryanodine Receptor TM 4-6//PPIC-type PPIASE domain	GO:0006874//GO:0006816//GO:0006869//GO:0010951//GO:0042157	cellular calcium ion homeostasis//calcium ion transport//lipid transport//negative regulation of endopeptidase activity//lipoprotein metabolic process	GO:0008289//GO:0005219//GO:0004866//GO:0016853	lipid binding//ryanodine-sensitive calcium-release channel activity//endopeptidase inhibitor activity//isomerase activity	GO:0016021//GO:0005622//GO:0005576	integral component of membrane//intracellular//extracellular region	--	--
Cluster-26537.32550	962.624512688581	190.134210450395	2.34	0.00010801	0.027765	1139	590622542	XP_007025078.1	1424	1.6e-155	Gibberellin 2-beta-dioxygenase isoform 1 [Theobroma cacao]>gi|508780444|gb|EOY27700.1| Gibberellin 2-beta-dioxygenase isoform 1 [Theobroma cacao]	645238028	XM_008227263.1	469	0	PREDICTED: Prunus mume gibberellin 2-beta-dioxygenase-like (LOC103325127), mRNA	K04125	E1.14.11.13	gibberellin 2-oxidase	http://www.genome.jp/dbget-bin/www_bget?ko:K04125	Q9XG83	1299	7.2e-142	Gibberellin 2-beta-dioxygenase OS=Phaseolus coccineus GN=GA2OX1 PE=2 SV=1	PF03171	2OG-Fe(II) oxygenase superfamily	GO:0055114	oxidation-reduction process	GO:0016491	oxidoreductase activity	--	--	--	--
Cluster-26537.51387	152.835637607568	680.634804958399	-2.1549	0.00010801	0.027765	1304	--	--	--	--	--	--	--	--	--	--	--	--	--	--	--	--	--	--	--	--	--	--	--	--	--	--	--	--
Cluster-26537.56624	0	107.95742176453	-Inf	0.00010826	0.027765	1370	--	--	--	--	--	--	--	--	--	--	--	--	--	--	--	--	--	--	--	--	--	--	--	--	--	--	--	--
Cluster-26537.51650	0	215.08196593189	-Inf	0.00010851	0.027766	3419	595842465	XP_007208426.1	4347	0.0e+00	hypothetical protein PRUPE_ppa000651mg [Prunus persica]>gi|462404068|gb|EMJ09625.1| hypothetical protein PRUPE_ppa000651mg [Prunus persica]	595842464	XM_007208364.1	1781	0	Prunus persica hypothetical protein (PRUPE_ppa000651mg) mRNA, complete cds	K10398	KIF11, EG5	kinesin family member 11	http://www.genome.jp/dbget-bin/www_bget?ko:K10398	O23826	2135	2.5e-238	125 kDa kinesin-related protein OS=Nicotiana tabacum GN=TKRP125 PE=1 SV=1	PF00225	Kinesin motor domain	GO:0007017//GO:0007018	microtubule-based process//microtubule-based movement	GO:0003777//GO:0005524//GO:0008017	microtubule motor activity//ATP binding//microtubule binding	GO:0045298//GO:0005874	tubulin complex//microtubule	KOG0243	Kinesin-like protein
Cluster-26537.62993	70.4877188342729	10.5352283102857	2.7422	0.00011154	0.028472	1009	388500750	AFK38441.1	657	1.3e-66	unknown [Lotus japonicus]	802546888	XM_012232119.1	259	4.71026e-131	PREDICTED: Jatropha curcas peptidyl-prolyl cis-trans isomerase CYP20-1-like (LOC105646281), transcript variant X2, mRNA	K01802	E5.2.1.8	peptidylprolyl isomerase	http://www.genome.jp/dbget-bin/www_bget?ko:K01802	Q8LDP4	626	6.9e-64	Peptidyl-prolyl cis-trans isomerase CYP19-4 OS=Arabidopsis thaliana GN=CYP19-4 PE=1 SV=2	PF00160//PF01176	Cyclophilin type peptidyl-prolyl cis-trans isomerase/CLD//Translation initiation factor 1A / IF-1	GO:0000413//GO:0006457//GO:0006446//GO:0006413	protein peptidyl-prolyl isomerization//protein folding//regulation of translational initiation//translational initiation	GO:0003755//GO:0003723//GO:0003743	peptidyl-prolyl cis-trans isomerase activity//RNA binding//translation initiation factor activity	GO:0005840	ribosome	--	--
Cluster-26537.49272	296.941510416892	1324.79903054521	-2.1575	0.00011244	0.028637	946	720089231	XP_010244695.1	792	2.6e-82	PREDICTED: oligopeptide transporter 4-like [Nelumbo nucifera]	702468291	XM_010031649.1	229	2.09384e-114	PREDICTED: Eucalyptus grandis oligopeptide transporter 4-like (LOC104419855), mRNA	--	--	--	--	Q9FME8	753	1.2e-78	Oligopeptide transporter 4 OS=Arabidopsis thaliana GN=OPT4 PE=1 SV=1	PF03169	OPT oligopeptide transporter protein	GO:0055085	transmembrane transport	--	--	--	--	--	--
Cluster-26537.34386	776.692475474766	130.619113485107	2.572	0.00011455	0.029107	872	--	--	--	--	--	--	--	--	--	--	--	--	--	--	--	--	--	--	--	--	--	--	--	--	--	--	--	--
Cluster-26537.5120	72.3948293012081	10.3172217860741	2.8108	0.00011592	0.029385	1239	657944114	XP_008372601.1	525	3.1e-51	PREDICTED: uncharacterized protein LOC103435946 [Malus domestica]	--	--	--	--	--	--	--	--	--	--	--	--	--	--	--	--	--	--	--	--	--	--	--
Cluster-26537.73926	14.6374247882372	0	Inf	0.00011648	0.029393	3849	641851735	KDO70605.1	2616	3.3e-293	hypothetical protein CISIN_1g002703mg [Citrus sinensis]	731401066	XR_786504.1	835	0	PREDICTED: Vitis vinifera testis-expressed sequence 10 protein homolog (LOC100242503), transcript variant X3, misc_RNA	K14827	IPI1, TEX10	pre-rRNA-processing protein IPI1	http://www.genome.jp/dbget-bin/www_bget?ko:K14827	Q3URQ0	257	1.6e-20	Testis-expressed sequence 10 protein OS=Mus musculus GN=Tex10 PE=1 SV=1	PF02800	Glyceraldehyde 3-phosphate dehydrogenase, C-terminal domain	GO:0055114	oxidation-reduction process	GO:0016620	oxidoreductase activity, acting on the aldehyde or oxo group of donors, NAD or NADP as acceptor	--	--	KOG2149	Uncharacterized conserved protein
Cluster-26537.75612	0	14.0405540159789	-Inf	0.00011634	0.029393	1669	593688709	XP_007144989.1	1481	5.9e-162	hypothetical protein PHAVU_007G200200g [Phaseolus vulgaris]>gi|561018179|gb|ESW16983.1| hypothetical protein PHAVU_007G200200g [Phaseolus vulgaris]	802755781	XM_012233537.1	529	0	PREDICTED: Jatropha curcas ATP-dependent DNA helicase Q-like 1 (LOC105647445), mRNA	K10901	BLM, RECQL3, SGS1	bloom syndrome protein	http://www.genome.jp/dbget-bin/www_bget?ko:K10901	Q9FT74	1257	7.8e-137	ATP-dependent DNA helicase Q-like 1 OS=Arabidopsis thaliana GN=RECQL1 PE=2 SV=1	PF00270	DEAD/DEAH box helicase	--	--	GO:0005524//GO:0003676	ATP binding//nucleic acid binding	--	--	KOG0351	ATP-dependent DNA helicase
Cluster-26537.13911	14.6277955577349	0	Inf	0.00011678	0.029402	807	593101899	XP_007131451.1	251	1.2e-19	hypothetical protein PHAVU_011G014500g [Phaseolus vulgaris]>gi|561004451|gb|ESW03445.1| hypothetical protein PHAVU_011G014500g [Phaseolus vulgaris]	--	--	--	--	--	K13457	RPM1, RPS3	disease resistance protein RPM1	http://www.genome.jp/dbget-bin/www_bget?ko:K13457	Q6L3Y2	138	2.1e-07	Putative late blight resistance protein homolog R1B-11 OS=Solanum demissum GN=R1B-11 PE=5 SV=1	PF13855//PF00560	Leucine rich repeat//Leucine Rich Repeat	--	--	GO:0005515	protein binding	--	--	--	--
Cluster-26537.57249	10.4961338579832	67.7637281241332	-2.6907	0.000118	0.02964	1630	685297784	XP_009139674.1	787	1.7e-81	PREDICTED: putative ribonuclease H protein At1g65750 [Brassica rapa]	--	--	--	--	--	--	--	--	--	--	--	--	--	--	--	--	--	--	--	--	--	--	--
Cluster-26537.68313	119.725221126571	716.436550227441	-2.5811	0.00011899	0.02982	2301	593792890	XP_007159484.1	1582	1.6e-173	hypothetical protein PHAVU_002G241300g [Phaseolus vulgaris]>gi|561032899|gb|ESW31478.1| hypothetical protein PHAVU_002G241300g [Phaseolus vulgaris]	764555893	XM_004293925.2	160	1.18294e-75	PREDICTED: Fragaria vesca subsp. vesca uncharacterized LOC101303973 (LOC101303973), mRNA	--	--	--	--	Q9LXU9	141	2.7e-07	IRK-interacting protein OS=Arabidopsis thaliana GN=IRKI PE=1 SV=1	PF03910//PF07851	Adenovirus minor core protein PV//TMPIT-like protein	--	--	--	--	GO:0016021//GO:0019012	integral component of membrane//virion	--	--
Cluster-26537.17161	0	25.3934373472822	-Inf	0.00012079	0.030203	508	--	--	--	--	--	--	--	--	--	--	--	--	--	--	Q27377	166	7.6e-11	Putative odorant-binding protein A10 OS=Drosophila melanogaster GN=a10 PE=1 SV=2	--	--	--	--	--	--	--	--	--	--
Cluster-8070.0	0	13.792374854263	-Inf	0.00012357	0.030827	2434	224140285	XP_002323513.1	1226	3.2e-132	amino acid transporter family protein [Populus trichocarpa]>gi|222868143|gb|EEF05274.1| amino acid transporter family protein [Populus trichocarpa]	802615045	XM_012219582.1	278	3.17609e-141	PREDICTED: Jatropha curcas vacuolar amino acid transporter 1-like (LOC105636323), mRNA	K15015	SLC32A, VGAT	solute carrier family 32 (vesicular inhibitory amino acid transporter)	http://www.genome.jp/dbget-bin/www_bget?ko:K15015	P47082	297	2.4e-25	Vacuolar amino acid transporter 1 OS=Saccharomyces cerevisiae (strain ATCC 204508 / S288c) GN=AVT1 PE=1 SV=1	--	--	--	--	--	--	GO:0016020	membrane	--	--
Cluster-26537.38867	0	13.7460461430093	-Inf	0.00012501	0.031115	493	582044870	3J60	509	8.9e-50	Chain O, Localization Of The Small Subunit Ribosomal Proteins Into A 5.5 A Cryo-em Map Of Triticum Aestivum Translating 80s Ribosome	15213815	AF400211.1	227	1.36659e-113	Spodoptera frugiperda ribosomal protein S14 mRNA, complete cds	K02955	RP-S14e, RPS14	small subunit ribosomal protein S14e	http://www.genome.jp/dbget-bin/www_bget?ko:K02955	P14130	536	9.3e-54	40S ribosomal protein S14 OS=Drosophila melanogaster GN=RpS14a PE=1 SV=1	PF03423//PF00411	Carbohydrate binding domain (family 25)//Ribosomal protein S11	GO:0042254//GO:0006412	ribosome biogenesis//translation	GO:0003735//GO:2001070	structural constituent of ribosome//starch binding	GO:0005840	ribosome	KOG0407	40S ribosomal protein S14
Cluster-26537.41195	2.86830845815429	32.700287883533	-3.511	0.00012562	0.031126	361	--	--	--	--	--	--	--	--	--	--	--	--	--	--	--	--	--	--	--	--	--	--	--	--	--	--	--	--
Cluster-26537.56030	937.4572110195	140.741302988328	2.7357	0.00012545	0.031126	2268	702381916	XP_010063755.1	625	1.5e-62	PREDICTED: uncharacterized protein LOC104450764 [Eucalyptus grandis]>gi|629105541|gb|KCW71010.1| hypothetical protein EUGRSUZ_F04115 [Eucalyptus grandis]	733578316	LN713263.1	61	1.26005e-20	Cucumis melo genomic chromosome, chr_9	--	--	--	--	Q91XE8	142	2.1e-07	Transmembrane protein 205 OS=Mus musculus GN=Tmem205 PE=2 SV=1	PF01786	Alternative oxidase	GO:0055114//GO:0006118	oxidation-reduction process//obsolete electron transport	GO:0009916	alternative oxidase activity	--	--	--	--
Cluster-26537.50295	159.398252461271	708.265328103181	-2.1517	0.00012595	0.031137	1907	590576005	XP_007012844.1	2088	2.8e-232	Beta-galactosidase [Theobroma cacao]>gi|508783207|gb|EOY30463.1| Beta-galactosidase [Theobroma cacao]	590576004	XM_007012782.1	716	0	Theobroma cacao Beta-galactosidase (TCM_037665) mRNA, complete cds	--	--	--	--	P48980	1805	2.5e-200	Beta-galactosidase OS=Solanum lycopersicum PE=1 SV=1	PF02837//PF02140	Glycosyl hydrolases family 2, sugar binding domain//Galactose binding lectin domain	GO:0005975	carbohydrate metabolic process	GO:0004553//GO:0030246	hydrolase activity, hydrolyzing O-glycosyl compounds//carbohydrate binding	--	--	--	--
Cluster-26537.41943	20.1716340102943	0.729819642161182	4.7886	0.00012898	0.031817	663	593787794	XP_007156936.1	433	7.8e-41	hypothetical protein PHAVU_002G029700g [Phaseolus vulgaris]>gi|561030351|gb|ESW28930.1| hypothetical protein PHAVU_002G029700g [Phaseolus vulgaris]	743919440	XM_011005440.1	181	6.96069e-88	PREDICTED: Populus euphratica cytochrome P450 90B1-like (LOC105110409), transcript variant X1, mRNA	K09587	CYP90B1, DWF4	steroid 22-alpha-hydroxylase	http://www.genome.jp/dbget-bin/www_bget?ko:K09587	O64989	398	1.2e-37	Cytochrome P450 90B1 OS=Arabidopsis thaliana GN=CYP90B1 PE=1 SV=2	--	--	--	--	--	--	--	--	--	--
Cluster-26537.21319	0	93.7195162851073	-Inf	0.00013208	0.032289	3365	470103461	XP_004288155.1	2269	5.0e-253	PREDICTED: sarcoplasmic/endoplasmic reticulum calcium ATPase 2-like [Fragaria vesca subsp. vesca]	658006753	XM_008340324.1	702	0	PREDICTED: Malus x domestica calcium-transporting ATPase 1-like (LOC103401611), mRNA	K01531	E3.6.3.2, mgtA, mgtB	Mg2+-importing ATPase	http://www.genome.jp/dbget-bin/www_bget?ko:K01531	D0ZTB2	1123	5.4e-121	Magnesium-transporting ATPase, P-type 1 OS=Salmonella typhimurium (strain 14028s / SGSC 2262) GN=mgtA PE=2 SV=1	PF00122	E1-E2 ATPase	--	--	GO:0046872//GO:0000166	metal ion binding//nucleotide binding	--	--	KOG0202	Ca2+ transporting ATPase
Cluster-26537.32351	15.5529895881226	1899.40921175924	-6.9322	0.00013184	0.032289	530	--	--	--	--	--	--	--	--	--	--	--	--	--	--	--	--	--	--	PF03969	AFG1-like ATPase	--	--	GO:0005524	ATP binding	--	--	--	--
Cluster-26537.41758	105.369123312458	26156.8813039288	-7.9556	0.00013189	0.032289	983	--	--	--	--	--	--	--	--	--	--	--	--	--	--	--	--	--	--	PF17063	Phenol-soluble modulin alpha 4 peptide	GO:0009405	pathogenesis	--	--	--	--	--	--
Cluster-26537.59840	14.503916316565	86.5959675944428	-2.5779	0.00013195	0.032289	1895	302143188	CBI20483.3	2024	7.3e-225	unnamed protein product [Vitis vinifera]	568837963	XM_006472924.1	402	0	PREDICTED: Citrus sinensis (-)-germacrene D synthase-like (LOC102612857), mRNA	K15803	GERD	(-)-germacrene D synthase	http://www.genome.jp/dbget-bin/www_bget?ko:K15803	Q6Q3H3	1998	1.1e-222	(-)-germacrene D synthase OS=Vitis vinifera GN=VIT_19s0014g04930 PE=1 SV=1	PF03936//PF01397	Terpene synthase family, metal binding domain//Terpene synthase, N-terminal domain	GO:0008152	metabolic process	GO:0016829//GO:0010333//GO:0000287	lyase activity//terpene synthase activity//magnesium ion binding	--	--	--	--
Cluster-26537.56186	7.56483393408124	54.295043807681	-2.8434	0.00013347	0.032558	5613	645240265	XP_008226525.1	3848	0.0e+00	PREDICTED: uncharacterized protein LOC103326095 [Prunus mume]	595895979	XM_007213671.1	812	0	Prunus persica hypothetical protein (PRUPE_ppa000177mg) mRNA, complete cds	--	--	--	--	F4IXE7	1624	7.3e-179	Increased DNA methylation 1 OS=Arabidopsis thaliana GN=IDM1 PE=1 SV=1	PF11770//PF01774//PF00130//PF13673//PF00628//PF16866	GRB2-binding adapter (GAPT)//UreD urease accessory protein//Phorbol esters/diacylglycerol binding domain (C1 domain)//Acetyltransferase (GNAT) domain//PHD-finger//PHD-finger	GO:0042967//GO:0006807//GO:0035556	acyl-carrier-protein biosynthetic process//nitrogen compound metabolic process//intracellular signal transduction	GO:0008080//GO:0005515//GO:0016151	N-acetyltransferase activity//protein binding//nickel cation binding	GO:0016021	integral component of membrane	--	--
Cluster-26537.53868	14.3487632903171	0	Inf	0.0001367	0.033272	1610	--	--	--	--	--	--	--	--	--	--	--	--	--	--	--	--	--	--	--	--	--	--	--	--	--	--	--	--
Cluster-443.0	14.3096815618167	0	Inf	0.00013815	0.03355	1022	--	--	--	--	--	--	--	--	--	--	--	--	--	--	--	--	--	--	--	--	--	--	--	--	--	--	--	--
Cluster-19346.0	0	13.7103501826222	-Inf	0.00014036	0.03401	826	--	--	--	--	--	--	--	--	--	--	--	--	--	--	--	--	--	--	--	--	--	--	--	--	--	--	--	--
Cluster-26537.32392	1.57600706960026	24.8195890115278	-3.9771	0.00014226	0.034394	2379	--	--	--	--	--	--	--	--	--	--	--	--	--	--	--	--	--	--	--	--	--	--	--	--	--	--	--	--
Cluster-26537.79214	26.439493142193	1.685022566177	3.9719	0.00014402	0.034746	1175	590594669	XP_007017916.1	1260	1.8e-136	Major facilitator superfamily protein isoform 2 [Theobroma cacao]>gi|508723244|gb|EOY15141.1| Major facilitator superfamily protein isoform 2 [Theobroma cacao]	645228876	XM_008222978.1	432	0	PREDICTED: Prunus mume hippocampus abundant transcript 1 protein-like (LOC103321191), mRNA	--	--	--	--	P39843	134	9.1e-07	Multidrug resistance protein 2 OS=Bacillus subtilis (strain 168) GN=blt PE=3 SV=1	PF00083//PF07690	Sugar (and other) transporter//Major Facilitator Superfamily	GO:0055085	transmembrane transport	GO:0022857	transmembrane transporter activity	GO:0016021	integral component of membrane	KOG2816	Predicted transporter ADD1 (major facilitator superfamily)
Cluster-26537.32157	20.0253013228761	0.644826361629633	4.9568	0.0001447	0.034792	509	--	--	--	--	--	--	--	--	--	--	--	--	--	--	--	--	--	--	--	--	--	--	--	--	--	--	--	--
Cluster-26537.47126	283.188925291837	1845.10295272025	-2.7039	0.00014493	0.034792	3895	590605084	XP_007020401.1	4348	0.0e+00	Leucine-rich receptor-like protein kinase family protein isoform 1 [Theobroma cacao]>gi|590605087|ref|XP_007020402.1| Leucine-rich receptor-like protein kinase family protein isoform 1 [Theobroma cacao]>gi|508720029|gb|EOY11926.1| Leucine-rich receptor-like protein kinase family protein isoform 1 [Theobroma cacao]>gi|508720030|gb|EOY11927.1| Leucine-rich receptor-like protein kinase family protei…	645215943	XM_008220574.1	1602	0	PREDICTED: Prunus mume probable LRR receptor-like serine/threonine-protein kinase At4g26540 (LOC103319078), mRNA	--	--	--	--	C0LGR3	3711	0.0e+00	Probable LRR receptor-like serine/threonine-protein kinase At4g26540 OS=Arabidopsis thaliana GN=At4g26540 PE=2 SV=1	PF00560//PF07714//PF00069//PF13855	Leucine Rich Repeat//Protein tyrosine kinase//Protein kinase domain//Leucine rich repeat	GO:0006468	protein phosphorylation	GO:0004672//GO:0005524//GO:0005515	protein kinase activity//ATP binding//protein binding	--	--	--	--
Cluster-26537.8559	14.1276840789376	0	Inf	0.00014517	0.034792	1033	296088822	CBI38280.3	966	1.9e-102	unnamed protein product [Vitis vinifera]	255572675	XM_002527225.1	354	0	Ricinus communis conserved hypothetical protein, mRNA	--	--	--	--	Q9SZL8	338	1.8e-30	Protein FAR1-RELATED SEQUENCE 5 OS=Arabidopsis thaliana GN=FRS5 PE=2 SV=1	--	--	--	--	--	--	--	--	--	--
Cluster-26537.51934	22.3549209247742	121.386579358706	-2.4409	0.00015034	0.035952	436	--	--	--	--	--	--	--	--	--	--	--	--	--	--	--	--	--	--	--	--	--	--	--	--	--	--	--	--
Cluster-15778.0	0	14.9351242806533	-Inf	0.00015529	0.036977	983	397610800	EJK61023.1	203	5.4e-14	hypothetical protein THAOC_18551 [Thalassiosira oceanica]	--	--	--	--	--	--	--	--	--	Q95RI5	842	6.1e-89	Failed axon connections OS=Drosophila melanogaster GN=fax PE=1 SV=1	PF13417//PF06213//PF02724//PF06459//PF02535	Glutathione S-transferase, N-terminal domain//Cobalamin biosynthesis protein CobT//CDC45-like protein//Ryanodine Receptor TM 4-6//ZIP Zinc transporter	GO:0006816//GO:0006874//GO:0055085//GO:0009236//GO:0030001//GO:0006270	calcium ion transport//cellular calcium ion homeostasis//transmembrane transport//cobalamin biosynthetic process//metal ion transport//DNA replication initiation	GO:0046873//GO:0005219//GO:0005515	metal ion transmembrane transporter activity//ryanodine-sensitive calcium-release channel activity//protein binding	GO:0016021//GO:0005622//GO:0016020	integral component of membrane//intracellular//membrane	--	--
Cluster-26537.51990	0.318700939794922	156.166268369571	-8.9367	0.00015507	0.036977	1246	596175726	XP_007223193.1	1008	3.1e-107	hypothetical protein PRUPE_ppa009277mg [Prunus persica]>gi|462420129|gb|EMJ24392.1| hypothetical protein PRUPE_ppa009277mg [Prunus persica]	645234699	XM_008225709.1	328	2.57134e-169	PREDICTED: Prunus mume uncharacterized LOC103323704 (LOC103323704), mRNA	--	--	--	--	Q8L730	868	7.4e-92	Protein SULFUR DEFICIENCY-INDUCED 2 OS=Arabidopsis thaliana GN=At1g04770 PE=2 SV=1	PF13181//PF13414//PF13371//PF13374//PF00515//PF08785//PF13176	Tetratricopeptide repeat//TPR repeat//Tetratricopeptide repeat//Tetratricopeptide repeat//Tetratricopeptide repeat//Ku C terminal domain like//Tetratricopeptide repeat	--	--	GO:0016817//GO:0005515	hydrolase activity, acting on acid anhydrides//protein binding	--	--	--	--
Cluster-26537.42669	8.58851904000667	60.2541280030236	-2.8106	0.00015853	0.037666	2054	595813179	XP_007203539.1	1805	2.0e-199	hypothetical protein PRUPE_ppa1027213mg [Prunus persica]>gi|462399070|gb|EMJ04738.1| hypothetical protein PRUPE_ppa1027213mg [Prunus persica]	645275096	XM_008244427.1	571	0	PREDICTED: Prunus mume probable polyol transporter 6 (LOC103340958), mRNA	--	--	--	--	Q8VZ80	1202	2.3e-130	Polyol transporter 5 OS=Arabidopsis thaliana GN=PLT5 PE=1 SV=2	PF10261//PF00083//PF07690	Inositol phospholipid synthesis and fat-storage-inducing TM//Sugar (and other) transporter//Major Facilitator Superfamily	GO:0019915//GO:0055085	lipid storage//transmembrane transport	GO:0022857	transmembrane transporter activity	GO:0016021//GO:0005789	integral component of membrane//endoplasmic reticulum membrane	--	--
Cluster-26537.42435	1762.89567936956	415.908836341605	2.0836	0.00016229	0.038439	658	670431502	XP_008656365.1	1080	7.3e-116	PREDICTED: probable mediator of RNA polymerase II transcription subunit 37c [Zea mays]>gi|413949576|gb|AFW82225.1| hypothetical protein ZEAMMB73_366749 [Zea mays]	568870205	XM_006488234.1	393	0	PREDICTED: Citrus sinensis heat shock cognate 70 kDa protein-like (LOC102609521), mRNA	K03283	HSPA1_8	heat shock 70kDa protein 1/8	http://www.genome.jp/dbget-bin/www_bget?ko:K03283	P27322	1069	1.9e-115	Heat shock cognate 70 kDa protein 2 OS=Solanum lycopersicum GN=HSC-2 PE=2 SV=1	PF01968//PF06723	Hydantoinase/oxoprolinase//MreB/Mbl protein	GO:0000902	cell morphogenesis	GO:0016787	hydrolase activity	--	--	KOG0101	Molecular chaperones HSP70/HSC70, HSP70 superfamily
Cluster-26537.43325	27.1205675710763	140.243180759304	-2.3705	0.00016249	0.038439	1367	590577304	XP_007013198.1	291	4.7e-24	Uncharacterized protein TCM_037897 [Theobroma cacao]>gi|508783561|gb|EOY30817.1| Uncharacterized protein TCM_037897 [Theobroma cacao]	--	--	--	--	--	--	--	--	--	--	--	--	--	--	--	--	--	--	--	--	--	--	--
Cluster-26537.39979	48.4263326314573	228.616324918364	-2.2391	0.00016403	0.038721	483	--	--	--	--	--	--	--	--	--	--	--	--	--	--	--	--	--	--	PF04911	ATP synthase j chain	GO:0015992//GO:0015986	proton transport//ATP synthesis coupled proton transport	GO:0015078	hydrogen ion transmembrane transporter activity	GO:0045263	proton-transporting ATP synthase complex, coupling factor F(o)	--	--
Cluster-26537.39791	384.992349339725	1644.76109827983	-2.095	0.00016446	0.03874	2097	225441977	XP_002265171.1	2266	7.0e-253	PREDICTED: pectinesterase [Vitis vinifera]	731401647	XM_002265135.2	477	0	PREDICTED: Vitis vinifera pectinesterase (LOC100251413), mRNA	K01051	E3.1.1.11	pectinesterase	http://www.genome.jp/dbget-bin/www_bget?ko:K01051	P83948	2239	1.3e-250	Pectinesterase 3 OS=Citrus sinensis PE=1 SV=1	PF04043//PF01095//PF09177	Plant invertase/pectin methylesterase inhibitor//Pectinesterase//Syntaxin 6, N-terminal	GO:0042545//GO:0048193//GO:0005985//GO:0005982	cell wall modification//Golgi vesicle transport//sucrose metabolic process//starch metabolic process	GO:0004857//GO:0030599	enzyme inhibitor activity//pectinesterase activity	GO:0005618//GO:0016020	cell wall//membrane	--	--
Cluster-26537.40900	52.2405498720031	249.133549973453	-2.2537	0.00016561	0.038926	1125	694440384	XP_009347010.1	617	6.1e-62	PREDICTED: TMV resistance protein N-like [Pyrus x bretschneideri]	--	--	--	--	--	--	--	--	--	Q40392	457	3.1e-44	TMV resistance protein N OS=Nicotiana glutinosa GN=N PE=1 SV=1	PF13676//PF01582	TIR domain//TIR domain	GO:0007165	signal transduction	GO:0005515	protein binding	--	--	--	--
Cluster-26537.1764	32.8072996406285	0	Inf	0.00016786	0.039372	2137	702384492	XP_010064303.1	1450	3.0e-158	PREDICTED: sodium/hydrogen exchanger 4 [Eucalyptus grandis]	590606105	XM_007020594.1	404	0	Theobroma cacao Na+/H+ (sodium hydrogen) exchanger 3 (TCM_030756) mRNA, complete cds	--	--	--	--	Q8S397	1280	2.1e-139	Sodium/hydrogen exchanger 4 OS=Arabidopsis thaliana GN=NHX4 PE=2 SV=2	PF00999//PF00957	Sodium/hydrogen exchanger family//Synaptobrevin	GO:0006812//GO:0006885//GO:0055085//GO:0016192	cation transport//regulation of pH//transmembrane transport//vesicle-mediated transport	GO:0015299	solute:proton antiporter activity	GO:0016021	integral component of membrane	KOG1965	Sodium/hydrogen exchanger protein
Cluster-28383.0	0	28.6542550884806	-Inf	0.00016881	0.039509	1005	669167680	XP_008619402.1	662	3.3e-67	30S ribosomal protein SAe [Saprolegnia diclina VS20]>gi|813193835|ref|XP_012208406.1| hypothetical protein SPRG_14150 [Saprolegnia parasitica CBS 223.65]>gi|530728973|gb|EQC27215.1| 30S ribosomal protein SAe [Saprolegnia diclina VS20]>gi|641526563|gb|KDO20919.1| hypothetical protein SPRG_14150 [Saprolegnia parasitica CBS 223.65]	817057459	XM_012414213.1	170	1.39987e-81	PREDICTED: Athalia rosae 40S ribosomal protein SA (LOC105693944), mRNA	K02998	RP-SAe, RPSA	small subunit ribosomal protein SAe	http://www.genome.jp/dbget-bin/www_bget?ko:K02998	Q5UAP4	874	1.2e-92	40S ribosomal protein SA OS=Bombyx mori PE=2 SV=1	PF02487//PF00318	CLN3 protein//Ribosomal protein S2	GO:0006412//GO:0042254	translation//ribosome biogenesis	GO:0003735	structural constituent of ribosome	GO:0005622//GO:0016020//GO:0005840	intracellular//membrane//ribosome	--	--
Cluster-26537.26749	2.19386808493992	33.0351872499747	-3.9125	0.00017012	0.039731	747	--	--	--	--	--	--	--	--	--	--	--	--	--	--	--	--	--	--	--	--	--	--	--	--	--	--	--	--
Cluster-26537.14555	22.4086702934862	0	Inf	0.00017143	0.039806	1294	659118809	XP_008459317.1	542	3.5e-53	PREDICTED: ribonuclease 1-like isoform X1 [Cucumis melo]	703120567	XM_010103827.1	47	4.30607e-13	Morus notabilis ATP-dependent zinc metalloprotease FTSH 2 partial mRNA	K01166	E3.1.27.1	ribonuclease T2	http://www.genome.jp/dbget-bin/www_bget?ko:K01166	P42813	309	5.1e-27	Ribonuclease 1 OS=Arabidopsis thaliana GN=RNS1 PE=1 SV=1	PF00445//PF02560//PF01434	Ribonuclease T2 family//Cyanate lyase C-terminal domain//Peptidase family M41	GO:0006508//GO:0009439	proteolysis//cyanate metabolic process	GO:0004222//GO:0005524//GO:0033897//GO:0003723	metalloendopeptidase activity//ATP binding//ribonuclease T2 activity//RNA binding	--	--	--	--
Cluster-26537.25284	15.5308185451198	106.835903476672	-2.7822	0.00017186	0.039806	1256	694419564	XP_009337735.1	570	1.9e-56	PREDICTED: gamma-interferon-inducible lysosomal thiol reductase-like [Pyrus x bretschneideri]	164607231	AC216544.1	61	6.88991e-21	Populus trichocarpa clone POP016-D10, complete sequence	K08059	IFI30, GILT	interferon, gamma-inducible protein 30	http://www.genome.jp/dbget-bin/www_bget?ko:K08059	P13284	212	8.8e-16	Gamma-interferon-inducible lysosomal thiol reductase OS=Homo sapiens GN=IFI30 PE=1 SV=3	--	--	--	--	--	--	--	--	KOG3160	Gamma-interferon inducible lysosomal thiol reductase
Cluster-26537.51363	11.0830034914904	70.0238763830605	-2.6595	0.00017189	0.039806	763	359482811	XP_002270207.2	758	1.9e-78	PREDICTED: probable LRR receptor-like serine/threonine-protein kinase At3g47570 [Vitis vinifera]	--	--	--	--	--	--	--	--	--	Q8VZG8	372	1.5e-34	Probable LRR receptor-like serine/threonine-protein kinase At4g08850 OS=Arabidopsis thaliana GN=At4g08850 PE=2 SV=3	PF13855//PF00560	Leucine rich repeat//Leucine Rich Repeat	--	--	GO:0005515	protein binding	--	--	--	--
Cluster-26537.63676	0	13.3441630045457	-Inf	0.00017125	0.039806	1132	255581709	XP_002531657.1	995	9.0e-106	X-ray repair cross complementing protein 3, xrcc3, putative [Ricinus communis]>gi|223528715|gb|EEF30727.1| X-ray repair cross complementing protein 3, xrcc3, putative [Ricinus communis]	--	--	--	--	--	K10880	XRCC3	DNA-repair protein XRCC3	http://www.genome.jp/dbget-bin/www_bget?ko:K10880	Q9FKM5	888	3.2e-94	DNA repair protein XRCC3 homolog OS=Arabidopsis thaliana GN=XRCC3 PE=1 SV=1	PF00154//PF00004//PF03796	recA bacterial DNA recombination protein//ATPase family associated with various cellular activities (AAA)//DnaB-like helicase C terminal domain	GO:0009432//GO:0006281//GO:0006260	SOS response//DNA repair//DNA replication	GO:1901363//GO:0003678//GO:0005524//GO:0097159//GO:0003697	heterocyclic compound binding//DNA helicase activity//ATP binding//organic cyclic compound binding//single-stranded DNA binding	GO:0005657	replication fork	KOG1564	DNA repair protein RHP57
Cluster-26537.21867	3.40800601649324	709.813527936003	-7.7024	0.00017461	0.040191	1363	743914472	XP_011001167.1	803	2.0e-83	PREDICTED: uncharacterized protein LOC105108532 [Populus euphratica]	703081458	XM_010093394.1	70	7.44087e-26	Morus notabilis hypothetical protein partial mRNA	--	--	--	--	--	--	--	--	PF05431	Insecticidal Crystal Toxin, P42	GO:0009405	pathogenesis	--	--	--	--	--	--
Cluster-26537.39104	524.539172989592	114.761370245898	2.1924	0.00017458	0.040191	1540	470103142	XP_004288003.1	651	9.5e-66	PREDICTED: protein RER1A [Fragaria vesca subsp. vesca]	697176772	XM_009599043.1	84	1.39125e-33	PREDICTED: Nicotiana tomentosiformis protein RER1B-like (LOC104093310), mRNA	--	--	--	--	O48670	584	7.9e-59	Protein RER1A OS=Arabidopsis thaliana GN=RER1A PE=1 SV=1	PF03248//PF04824	Rer1 family//Conserved region of Rad21 / Rec8 like protein	--	--	--	--	GO:0016021//GO:0000228	integral component of membrane//nuclear chromosome	KOG1688	Golgi proteins involved in ER retention (RER)
Cluster-26537.66514	5.1052621485108	43.269520902311	-3.0833	0.00017465	0.040191	1460	--	--	--	--	--	--	--	--	--	--	--	--	--	--	--	--	--	--	--	--	--	--	--	--	--	--	--	--
Cluster-26537.44764	1087.0302460468	121.572201081721	3.1605	0.00017579	0.040368	1463	190613917	ACE80962.1	1139	2.3e-122	putative allergen Pru du 2.04 [Prunus dulcis x Prunus persica]	703150946	XM_010111688.1	267	2.46296e-135	Morus notabilis hypothetical protein partial mRNA	--	--	--	--	O80327	735	2.3e-76	Thaumatin-like protein 1 OS=Pyrus pyrifolia GN=TL1 PE=1 SV=1	--	--	--	--	--	--	--	--	--	--
Cluster-26537.18110	0	78.9235046487811	-Inf	0.00017799	0.040788	822	--	--	--	--	--	--	--	--	--	--	--	--	--	--	--	--	--	--	--	--	--	--	--	--	--	--	--	--
Cluster-26537.56493	51.4813378168296	235.590956003633	-2.1942	0.00017864	0.040851	624	645239402	XP_008226109.1	874	5.3e-92	PREDICTED: probable LRR receptor-like serine/threonine-protein kinase At1g56130 [Prunus mume]	--	--	--	--	--	--	--	--	--	C0LGH3	641	7.8e-66	Probable LRR receptor-like serine/threonine-protein kinase At1g56140 OS=Arabidopsis thaliana GN=At1g56140 PE=2 SV=2	--	--	--	--	--	--	--	--	--	--
Cluster-26537.77246	72.8806861039708	0	Inf	0.00017947	0.040957	1193	353685443	AER13140.1	316	5.2e-27	DHN2 [Corylus mandshurica]	353685442	JF433379.1	189	4.57508e-92	Corylus mandshurica DHN2 (DHN2) mRNA, complete cds	--	--	--	--	--	--	--	--	PF00257	Dehydrin	GO:0009415//GO:0006950	response to water//response to stress	--	--	--	--	--	--
Cluster-26537.16985	221.293570145524	20.6646149005539	3.4207	0.00018002	0.040998	1781	567878029	XP_006431573.1	1605	2.6e-176	hypothetical protein CICLE_v10001790mg [Citrus clementina]>gi|557533695|gb|ESR44813.1| hypothetical protein CICLE_v10001790mg [Citrus clementina]	731386822	XM_010650738.1	616	0	PREDICTED: Vitis vinifera WD repeat-containing protein 82-B (LOC100255744), transcript variant X2, mRNA	K14962	WDR82, SWD2, CPS35	COMPASS component SWD2	http://www.genome.jp/dbget-bin/www_bget?ko:K14962	Q58E77	664	4.8e-68	WD repeat-containing protein 82-B OS=Xenopus laevis GN=wdr82-b PE=2 SV=1	PF00400//PF00935	WD domain, G-beta repeat//Ribosomal protein L44	GO:0006412//GO:0042254	translation//ribosome biogenesis	GO:0005515//GO:0003735	protein binding//structural constituent of ribosome	GO:0005622//GO:0005840	intracellular//ribosome	KOG1446	Histone H3 (Lys4) methyltransferase complex and RNA cleavage factor II complex, subunit SWD2
Cluster-26537.53787	2.86830845815429	31.4866869418335	-3.4565	0.00018291	0.04157	1857	685297784	XP_009139674.1	751	2.9e-77	PREDICTED: putative ribonuclease H protein At1g65750 [Brassica rapa]	--	--	--	--	--	--	--	--	--	--	--	--	--	--	--	--	--	--	--	--	--	--	--
Cluster-20160.0	2.82077138690515	31.2754810975006	-3.4709	0.00018646	0.042178	1796	657942609	XP_008386148.1	1739	7.7e-192	PREDICTED: pectinesterase-like [Malus domestica]	657942608	XM_008387926.1	266	1.09241e-134	PREDICTED: Malus x domestica pectinesterase-like (LOC103448633), mRNA	--	--	--	--	Q9LYT5	1466	4.9e-161	Probable pectinesterase/pectinesterase inhibitor 35 OS=Arabidopsis thaliana GN=PME35 PE=2 SV=1	PF01095//PF04043	Pectinesterase//Plant invertase/pectin methylesterase inhibitor	GO:0005982//GO:0005985//GO:0042545	starch metabolic process//sucrose metabolic process//cell wall modification	GO:0004857//GO:0030599	enzyme inhibitor activity//pectinesterase activity	GO:0005618	cell wall	--	--
Cluster-23873.0	0	13.0175038578441	-Inf	0.00018598	0.042178	805	435856272	YP_007317112.1	335	2.2e-29	NADH dehydrogenase subunit 1 (mitochondrion) [Nannochloropsis gaditana]>gi|429126171|gb|AFZ64341.1| NADH dehydrogenase subunit 1 (mitochondrion) [Nannochloropsis gaditana]>gi|472833830|gb|AGI49043.1| NADH dehydrogenase subunit 1 (mitochondrion) [Nannochloropsis gaditana]>gi|613433070|gb|AHX24897.1| NADH dehydrogenase subunit 1 (mitochondrion) (mitochondrion) [Nannochloropsis gaditana]	687814710	KM349827.1	805	0	Scirtothrips dorsalis chromosome 1 mitochondrion, complete sequence	K03878	ND1	NADH-ubiquinone oxidoreductase chain 1	http://www.genome.jp/dbget-bin/www_bget?ko:K03878	P33502	438	3.5e-42	NADH-ubiquinone oxidoreductase chain 1 OS=Anopheles quadrimaculatus GN=ND1 PE=3 SV=1	PF00146//PF02723	NADH dehydrogenase//Non-structural protein NS3/Small envelope protein E	GO:0055114	oxidation-reduction process	--	--	GO:0016020	membrane	KOG4770	NADH dehydrogenase subunit 1
Cluster-26537.41189	0.945604241760154	20.6578142206752	-4.4493	0.00018699	0.042178	410	--	--	--	--	--	--	--	--	--	--	--	--	--	--	--	--	--	--	--	--	--	--	--	--	--	--	--	--
Cluster-26537.9376	1.22872297892959	22.4553214803301	-4.1918	0.00018713	0.042178	642	629087642	KCW53999.1	536	8.6e-53	hypothetical protein EUGRSUZ_J03194, partial [Eucalyptus grandis]	151420735	AK252087.1	53	9.60977e-17	Hordeum vulgare subsp. vulgare cDNA clone: FLbaf143l14, mRNA sequence	--	--	--	--	Q6R2K1	474	1.9e-46	Protein STRUBBELIG-RECEPTOR FAMILY 5 OS=Arabidopsis thaliana GN=SRF5 PE=2 SV=1	PF07714//PF00069	Protein tyrosine kinase//Protein kinase domain	GO:0006468	protein phosphorylation	GO:0005524//GO:0004672	ATP binding//protein kinase activity	--	--	--	--
Cluster-26537.34406	0.299160075544742	19.7120932010961	-6.042	0.00018842	0.042383	1277	568852723	XP_006480021.1	997	6.0e-106	PREDICTED: uncharacterized protein LOC102619406 isoform X3 [Citrus sinensis]	568852722	XM_006479958.1	340	5.62826e-176	PREDICTED: Citrus sinensis uncharacterized LOC102619406 (LOC102619406), transcript variant X3, mRNA	--	--	--	--	--	--	--	--	--	--	--	--	--	--	--	--	--	--
Cluster-23219.0	0	33.2543102574155	-Inf	0.00018944	0.042525	596	2058273	BAA19798.1	571	7.0e-57	YK426 [Oryza sativa (japonica cultivar-group)] [Oryza sativa Japonica Group]	817087063	XM_012410867.1	134	8.33478e-62	PREDICTED: Athalia rosae 60S ribosomal protein L9 (LOC105692005), mRNA	K02940	RP-L9e, RPL9	large subunit ribosomal protein L9e	http://www.genome.jp/dbget-bin/www_bget?ko:K02940	Q963B7	781	4.4e-82	60S ribosomal protein L9 OS=Spodoptera frugiperda GN=RpL9 PE=2 SV=1	PF00347	Ribosomal protein L6	GO:0042254//GO:0006412	ribosome biogenesis//translation	GO:0003735//GO:0019843	structural constituent of ribosome//rRNA binding	GO:0005840	ribosome	KOG3255	60S ribosomal protein L9
Cluster-26537.35358	11.4037476661611	69.97853764447	-2.6174	0.00019015	0.042596	1066	--	--	--	--	--	--	--	--	--	--	--	--	--	--	--	--	--	--	--	--	--	--	--	--	--	--	--	--
Cluster-26537.21248	0	235.948340444639	-Inf	0.00019243	0.04302	926	--	--	--	--	--	--	--	--	--	--	--	--	--	--	--	--	--	--	--	--	--	--	--	--	--	--	--	--
Cluster-26537.60568	5.46508805168191	52.6046231200886	-3.2669	0.00019421	0.043242	508	764600151	XP_011466458.1	322	4.4e-28	PREDICTED: receptor-like protein 12 isoform X1 [Fragaria vesca subsp. vesca]	270307032	GU181829.1	72	2.05872e-27	Corylus avellana clone KG-913 microsatellite sequence	--	--	--	--	Q9C9H7	198	1.5e-14	Receptor-like protein 12 OS=Arabidopsis thaliana GN=RLP12 PE=2 SV=2	PF00560//PF13855	Leucine Rich Repeat//Leucine rich repeat	--	--	GO:0005515	protein binding	--	--	--	--
Cluster-9691.9	13.6731490293491	0	Inf	0.00019407	0.043242	2794	659093532	XP_008447581.1	580	3.0e-57	PREDICTED: putative F-box/LRR-repeat protein At3g18150 [Cucumis melo]	--	--	--	--	--	--	--	--	--	Q9LV26	232	9.4e-18	Putative F-box/LRR-repeat protein At3g18150 OS=Arabidopsis thaliana GN=At3g18150 PE=3 SV=2	PF13855//PF12937//PF01185//PF00646	Leucine rich repeat//F-box-like//Fungal hydrophobin//F-box domain	GO:0042546	cell wall biogenesis	GO:0005199//GO:0005515	structural constituent of cell wall//protein binding	GO:0005618//GO:0009277	cell wall//fungal-type cell wall	--	--
Cluster-26537.43121	117.720797165176	517.420510913334	-2.136	0.00019662	0.043674	504	--	--	--	--	--	--	--	--	--	--	--	--	--	--	--	--	--	--	--	--	--	--	--	--	--	--	--	--
Cluster-26537.45358	24.3990393892565	125.075492985219	-2.3579	0.00019695	0.043674	367	731410393	XP_010657548.1	370	8.7e-34	PREDICTED: putative disease resistance RPP13-like protein 1 [Vitis vinifera]	--	--	--	--	--	--	--	--	--	Q9LRR4	331	4.1e-30	Putative disease resistance RPP13-like protein 1 OS=Arabidopsis thaliana GN=RPPL1 PE=3 SV=1	PF00931	NB-ARC domain	--	--	GO:0043531	ADP binding	--	--	--	--
Cluster-26537.11432	2.45744595785917	68.0737803207884	-4.7919	0.00019931	0.0441	1607	255646513	ACU23734.1	625	1.0e-62	unknown [Glycine max]	--	--	--	--	--	K13065	E2.3.1.133, HCT	shikimate O-hydroxycinnamoyltransferase	http://www.genome.jp/dbget-bin/www_bget?ko:K13065	O64470	524	7.4e-52	Spermidine hydroxycinnamoyl transferase OS=Arabidopsis thaliana GN=SHT PE=1 SV=1	PF02458	Transferase family	--	--	GO:0016747	transferase activity, transferring acyl groups other than amino-acyl groups	--	--	--	--
Cluster-26537.52260	812.045764155735	3362.06351382115	-2.0497	0.00019967	0.0441	1469	595798301	XP_007201373.1	1532	6.3e-168	hypothetical protein PRUPE_ppa007775mg [Prunus persica]>gi|462396773|gb|EMJ02572.1| hypothetical protein PRUPE_ppa007775mg [Prunus persica]	645262300	XM_008238478.1	426	0	PREDICTED: Prunus mume feruloyl CoA ortho-hydroxylase 2-like (LOC103335470), mRNA	--	--	--	--	Q9C899	471	9.5e-46	Feruloyl CoA ortho-hydroxylase 2 OS=Arabidopsis thaliana GN=F6'H2 PE=1 SV=1	PF03171	2OG-Fe(II) oxygenase superfamily	GO:0055114	oxidation-reduction process	GO:0016491	oxidoreductase activity	--	--	--	--
Cluster-26537.40472	36.2264959088445	906.197591370738	-4.6447	0.00020319	0.044604	7388	359495964	XP_002267137.2	5639	0.0e+00	PREDICTED: uncharacterized protein LOC100266068 isoform X2 [Vitis vinifera]	731440067	XM_010648227.1	1036	0	PREDICTED: Vitis vinifera uncharacterized LOC100266068 (LOC100266068), transcript variant X1, mRNA	--	--	--	--	--	--	--	--	PF03391//PF16752//PF01277	Nepovirus coat protein, central domain//Tubulin-specific chaperone C N-terminal domain//Oleosin	--	--	GO:0015631//GO:0005198	tubulin binding//structural molecule activity	GO:0045298//GO:0019028//GO:0016021//GO:0012511	tubulin complex//viral capsid//integral component of membrane//monolayer-surrounded lipid storage body	--	--
Cluster-26537.61939	164.346479841005	710.835685505234	-2.1128	0.00020314	0.044604	2121	596223391	XP_007224102.1	2231	8.1e-249	hypothetical protein PRUPE_ppa015619mg [Prunus persica]>gi|462421038|gb|EMJ25301.1| hypothetical protein PRUPE_ppa015619mg [Prunus persica]	596223390	XM_007224040.1	726	0	Prunus persica hypothetical protein (PRUPE_ppa015619mg) mRNA, complete cds	K01188	E3.2.1.21	beta-glucosidase	http://www.genome.jp/dbget-bin/www_bget?ko:K01188	Q9FZE0	2090	2.5e-233	Beta-glucosidase 40 OS=Arabidopsis thaliana GN=BGLU40 PE=2 SV=1	PF00150//PF00232	Cellulase (glycosyl hydrolase family 5)//Glycosyl hydrolase family 1	GO:0005975	carbohydrate metabolic process	GO:0004553	hydrolase activity, hydrolyzing O-glycosyl compounds	--	--	--	--
Cluster-26537.66761	2.39328060435794	48.3411585694902	-4.3362	0.00020358	0.044604	1907	731406284	XP_010656106.1	1711	1.4e-188	PREDICTED: ATP-dependent DNA helicase Q-like 3 [Vitis vinifera]>gi|731406286|ref|XP_010656107.1| PREDICTED: ATP-dependent DNA helicase Q-like 3 [Vitis vinifera]>gi|731406288|ref|XP_010656108.1| PREDICTED: ATP-dependent DNA helicase Q-like 3 [Vitis vinifera]>gi|731406290|ref|XP_010656109.1| PREDICTED: ATP-dependent DNA helicase Q-like 3 [Vitis vinifera]	802555262	XM_012209948.1	566	0	PREDICTED: Jatropha curcas ATP-dependent DNA helicase Q-like 3 (LOC105628524), mRNA	K10901	BLM, RECQL3, SGS1	bloom syndrome protein	http://www.genome.jp/dbget-bin/www_bget?ko:K10901	Q9FT72	1256	1.2e-136	ATP-dependent DNA helicase Q-like 3 OS=Arabidopsis thaliana GN=RECQL3 PE=1 SV=1	--	--	--	--	--	--	--	--	KOG0351	ATP-dependent DNA helicase
Cluster-26537.70578	25.4005534521791	129.123091830699	-2.3458	0.00020336	0.044604	2227	731412238	XP_010658291.1	2213	1.0e-246	PREDICTED: probable LRR receptor-like serine/threonine-protein kinase At3g47570 [Vitis vinifera]	596034982	XM_007219554.1	315	7.84362e-162	Prunus persica hypothetical protein (PRUPE_ppa023570mg) mRNA, partial cds	--	--	--	--	C0LGP4	1630	5.8e-180	Probable LRR receptor-like serine/threonine-protein kinase At3g47570 OS=Arabidopsis thaliana GN=At3g47570 PE=2 SV=1	PF00560//PF00069//PF07714//PF13855	Leucine Rich Repeat//Protein kinase domain//Protein tyrosine kinase//Leucine rich repeat	GO:0006468	protein phosphorylation	GO:0005515//GO:0004672//GO:0005524	protein binding//protein kinase activity//ATP binding	--	--	--	--
Cluster-26537.80740	0	13.0801151534132	-Inf	0.00020401	0.044609	1305	568876678	XP_006491402.1	419	6.5e-39	PREDICTED: protein arv1 homolog isoform X2 [Citrus sinensis]	823187514	XM_012634755.1	101	4.16317e-43	PREDICTED: Gossypium raimondii protein arv1 homolog (LOC105802862), transcript variant X1, mRNA	--	--	--	--	Q9HDX5	182	2.7e-12	Protein arv1 OS=Schizosaccharomyces pombe (strain 972 / ATCC 24843) GN=arv1 PE=3 SV=3	PF00130//PF05297//PF03567//PF00641	Phorbol esters/diacylglycerol binding domain (C1 domain)//Herpesvirus latent membrane protein 1 (LMP1)//Sulfotransferase family//Zn-finger in Ran binding protein and others	GO:0019087//GO:0035556	transformation of host cell by virus//intracellular signal transduction	GO:0008146//GO:0008270	sulfotransferase activity//zinc ion binding	GO:0016021	integral component of membrane	KOG3134	Predicted membrane protein
Cluster-19744.0	0	18.8805837991891	-Inf	0.00020544	0.044744	645	326498709	BAK02340.1	769	8.3e-80	predicted protein [Hordeum vulgare subsp. vulgare]	18253048	AY072288.1	142	3.23611e-66	Spodoptera frugiperda ribosomal protein L7 mRNA, complete cds	K02937	RP-L7e, RPL7	large subunit ribosomal protein L7e	http://www.genome.jp/dbget-bin/www_bget?ko:K02937	P32100	820	1.4e-86	60S ribosomal protein L7 OS=Drosophila melanogaster GN=RpL7 PE=1 SV=2	--	--	--	--	--	--	--	--	KOG3184	60S ribosomal protein L7
Cluster-26537.51541	172.941218565123	729.273976487919	-2.0762	0.00020508	0.044744	1157	147860029	CAN83128.1	1180	3.3e-127	hypothetical protein VITISV_029536 [Vitis vinifera]>gi|381282974|gb|AFG19376.1| zinc transporter protein [Vitis vinifera]	731371652	XM_002274512.2	152	1.64207e-71	PREDICTED: Vitis vinifera zinc transporter 5-like (LOC100250979), mRNA	K14709	SLC39A1_2_3, ZIP1_2_3	solute carrier family 39 (zinc transporter), member 1/2/3	http://www.genome.jp/dbget-bin/www_bget?ko:K14709	Q6L8G0	848	1.4e-89	Zinc transporter 5 OS=Oryza sativa subsp. japonica GN=ZIP5 PE=2 SV=1	PF02674//PF02535	Colicin V production protein//ZIP Zinc transporter	GO:0030001//GO:0006829//GO:0055085//GO:0009403//GO:0071577	metal ion transport//zinc II ion transport//transmembrane transport//toxin biosynthetic process//zinc II ion transmembrane transport	GO:0005385//GO:0046873	zinc ion transmembrane transporter activity//metal ion transmembrane transporter activity	GO:0016021//GO:0016020	integral component of membrane//membrane	--	--
Cluster-26537.70962	0	20.1855291341006	-Inf	0.00020703	0.045001	502	593101895	XP_007131450.1	462	2.6e-44	hypothetical protein PHAVU_011G014400g [Phaseolus vulgaris]>gi|561004450|gb|ESW03444.1| hypothetical protein PHAVU_011G014400g [Phaseolus vulgaris]	--	--	--	--	--	K13457	RPM1, RPS3	disease resistance protein RPM1	http://www.genome.jp/dbget-bin/www_bget?ko:K13457	Q60CZ8	293	1.4e-25	Putative late blight resistance protein homolog R1A-10 OS=Solanum demissum GN=R1A-10 PE=3 SV=1	PF00931	NB-ARC domain	--	--	GO:0043531	ADP binding	--	--	--	--
Cluster-29460.0	0	16.8142066447507	-Inf	0.00020839	0.045206	575	694389137	XP_009370214.1	226	6.8e-17	PREDICTED: steroid 5-alpha-reductase DET2 [Pyrus x bretschneideri]	--	--	--	--	--	K09591	DET2	steroid 5-alpha-reductase	http://www.genome.jp/dbget-bin/www_bget?ko:K09591	Q2QDF6	179	2.7e-12	Steroid 5-alpha-reductase DET2 OS=Gossypium hirsutum GN=DET2 PE=1 SV=1	--	--	--	--	--	--	--	--	--	--
Cluster-26537.21580	89.4634646719359	15.8822491677944	2.4939	0.00021091	0.045662	395	--	--	--	--	--	--	--	--	--	--	--	--	--	--	--	--	--	--	--	--	--	--	--	--	--	--	--	--
Cluster-26537.21597	0	71.9043613056212	-Inf	0.0002119	0.045696	1372	641834490	KDO53483.1	185	9.2e-12	hypothetical protein CISIN_1g028119mg [Citrus sinensis]	--	--	--	--	--	--	--	--	--	--	--	--	--	--	--	--	--	--	--	--	--	--	--
Cluster-26537.51756	2.54960751835937	33.0338742206793	-3.6956	0.00021154	0.045696	5764	224124966	XP_002319469.1	1759	1.2e-193	hypothetical protein POPTR_0013s00630g [Populus trichocarpa]>gi|222857845|gb|EEE95392.1| hypothetical protein POPTR_0013s00630g [Populus trichocarpa]	123655246	AM452437.1	661	0	Vitis vinifera, whole genome shotgun sequence, contig VV78X139229.4, clone ENTAV 115	--	--	--	--	Q7PC86	568	2.1e-56	ABC transporter G family member 35 OS=Arabidopsis thaliana GN=ABCG35 PE=2 SV=1	PF01061//PF00005	ABC-2 type transporter//ABC transporter	GO:0006200	obsolete ATP catabolic process	GO:0005524//GO:0016887	ATP binding//ATPase activity	GO:0016020	membrane	--	--
Cluster-10128.0	2.4323623328583	224.364983897165	-6.5273	0.0002125	0.045737	1021	802640293	XP_012078742.1	595	2.0e-59	PREDICTED: transcription initiation factor TFIID subunit 15-like [Jatropha curcas]>gi|802640295|ref|XP_012078743.1| PREDICTED: transcription initiation factor TFIID subunit 15-like [Jatropha curcas]>gi|643722622|gb|KDP32372.1| hypothetical protein JCGZ_13297 [Jatropha curcas]	567917949	XM_006450918.1	109	1.15584e-47	Citrus clementina hypothetical protein (CICLE_v10009893mg) mRNA, complete cds	--	--	--	--	--	--	--	--	PF08218//PF00641	Citrate lyase ligase C-terminal domain//Zn-finger in Ran binding protein and others	--	--	GO:0008771//GO:0008270	[citrate (pro-3S)-lyase] ligase activity//zinc ion binding	--	--	--	--
Cluster-24807.0	0	15.9461378203595	-Inf	0.00021717	0.046649	385	--	--	--	--	--	--	--	--	--	--	--	--	--	--	--	--	--	--	--	--	--	--	--	--	--	--	--	--
Cluster-26537.56915	0	29.7477071947264	-Inf	0.00021991	0.047147	2700	--	--	--	--	--	89242545	DQ401332.1	36	1.18664e-06	Hydrocleys nymphoides ATPase beta subunit (atpB) gene, partial cds; plastid	--	--	--	--	--	--	--	--	--	--	--	--	--	--	--	--	--	--
Cluster-26537.46894	18.4085342859806	269.742065564885	-3.8731	0.00022205	0.047513	1190	596013494	XP_007218708.1	996	7.3e-106	hypothetical protein PRUPE_ppa008922mg [Prunus persica]>gi|462415170|gb|EMJ19907.1| hypothetical protein PRUPE_ppa008922mg [Prunus persica]	645280948	XM_008247190.1	418	0	PREDICTED: Prunus mume annexin D4 (LOC103343528), mRNA	K17099	ANXA13	annexin A13	http://www.genome.jp/dbget-bin/www_bget?ko:K17099	Q9ZVJ6	777	2.5e-81	Annexin D4 OS=Arabidopsis thaliana GN=ANN4 PE=2 SV=1	PF00191	Annexin	--	--	GO:0005509//GO:0005544	calcium ion binding//calcium-dependent phospholipid binding	--	--	--	--
Cluster-13585.0	4.06144923445839	36.6542393338423	-3.1739	0.00022555	0.048153	963	--	--	--	--	--	--	--	--	--	--	--	--	--	--	--	--	--	--	--	--	--	--	--	--	--	--	--	--
Cluster-26537.72663	105.95542444615	20.1521005033727	2.3945	0.00022592	0.048153	405	595863271	XP_007211551.1	304	4.3e-26	hypothetical protein PRUPE_ppa004111mg [Prunus persica]>gi|462407416|gb|EMJ12750.1| hypothetical protein PRUPE_ppa004111mg [Prunus persica]	584613847	KF896749.1	107	5.63708e-47	Castanea crenata cultivar Daedanpa microsatellite Cc4048 sequence	--	--	--	--	Q9SA38	243	7.1e-20	Organic cation/carnitine transporter 3 OS=Arabidopsis thaliana GN=OCT3 PE=2 SV=1	--	--	--	--	--	--	--	--	--	--
Cluster-13838.0	13.3780754235561	0	Inf	0.00022898	0.048711	558	590712129	XP_007049302.1	189	1.3e-12	Uncharacterized protein TCM_002329 [Theobroma cacao]>gi|508701563|gb|EOX93459.1| Uncharacterized protein TCM_002329 [Theobroma cacao]	571442464	XM_006575674.1	35	8.40013e-07	PREDICTED: Glycine max uncharacterized LOC102666892 (LOC102666892), mRNA	--	--	--	--	--	--	--	--	--	--	--	--	--	--	--	--	--	--
Cluster-26537.53236	1251.85653788728	305.776164833117	2.0335	0.00023012	0.048859	2623	694373878	XP_009363983.1	3000	0.0e+00	PREDICTED: zinc finger BED domain-containing protein DAYSLEEPER isoform X1 [Pyrus x bretschneideri]	694373880	XM_009365709.1	873	0	PREDICTED: Pyrus x bretschneideri zinc finger BED domain-containing protein DAYSLEEPER (LOC103953909), transcript variant X2, mRNA	--	--	--	--	Q9M2N5	2277	6.5e-255	Zinc finger BED domain-containing protein DAYSLEEPER OS=Arabidopsis thaliana GN=HAT PE=1 SV=1	PF05699//PF02892//PF14372	hAT family C-terminal dimerisation region//BED zinc finger//Domain of unknown function (DUF4413)	--	--	GO:0046983//GO:0003677	protein dimerization activity//DNA binding	--	--	--	--
Cluster-26537.38066	135.177315101524	563.353576715693	-2.0592	0.0002318	0.04912	1609	658005696	XP_008337997.1	1089	1.6e-116	PREDICTED: thaumatin-like protein 1b [Malus domestica]	645273338	XM_008243609.1	243	5.96019e-122	PREDICTED: Prunus mume thaumatin-like protein 1b (LOC103340214), transcript variant X2, mRNA	--	--	--	--	O80327	684	2.1e-70	Thaumatin-like protein 1 OS=Pyrus pyrifolia GN=TL1 PE=1 SV=1	--	--	--	--	--	--	--	--	--	--
Cluster-26537.39316	15.3766174588296	99.0981506290804	-2.6881	0.00023456	0.04961	578	--	--	--	--	--	649572620	NR_120968.1	44	8.65926e-12	Malus domestica microRNA MIR408a (MIR408A), microRNA	--	--	--	--	--	--	--	--	--	--	--	--	--	--	--	--	--	--
