# Supplementary material for: Transcriptomic Analysis of Betula halophila in Response to Salt Stress
Source: Int J Mol Sci. 2018 Oct 31;19(11):3412. doi: 10.3390/ijms19113412 (PMC6274945; doi:10.3390/ijms19113412)
Supplement: Supplementary file 1 [file ijms-19-03412-s001.zip › Supplementary File for proof/Supplementary Table 2.xls]

GO_accession	Description	Term_type	Over_represented_pValue	Corrected_pValue	DEG_item	DEG_list	Bg_item	Bg_list	Gene_names
GO:0005199	structural constituent of cell wall	molecular_function	6.1182e-07	0.0035204	5	317	25	41116	Cluster-26537.41923,Cluster-26537.44043,Cluster-9691.9,Cluster-26537.30058,Cluster-26537.37638
GO:0005618	cell wall	cellular_component	5.3674e-06	0.015442	9	317	161	41116	Cluster-28597.0,Cluster-17238.0,Cluster-26537.30058,Cluster-9691.9,Cluster-26537.44043,Cluster-26537.41923,Cluster-26537.37638,Cluster-26537.39791,Cluster-20160.0
GO:0009664	plant-type cell wall organization	biological_process	1.3648e-05	0.026178	4	317	22	41116	Cluster-26537.44043,Cluster-26537.41923,Cluster-26537.37638,Cluster-26537.30058
GO:0071669	plant-type cell wall organization or biogenesis	biological_process	2.2537e-05	0.03242	4	317	24	41116	Cluster-26537.44043,Cluster-26537.41923,Cluster-26537.30058,Cluster-26537.37638
GO:0001101	response to acid chemical	biological_process	7.2092e-05	0.07844	5	317	55	41116	Cluster-26537.77246,Cluster-26537.46816,Cluster-26537.67284,Cluster-26537.46809,Cluster-26537.47278
GO:0009415	response to water	biological_process	8.7494e-05	0.07844	4	317	32	41116	Cluster-26537.77246,Cluster-26537.46816,Cluster-26537.46809,Cluster-26537.47278
GO:0071555	cell wall organization	biological_process	9.5426e-05	0.07844	6	317	94	41116	Cluster-26537.39791,Cluster-26537.37638,Cluster-26537.30058,Cluster-20160.0,Cluster-26537.41923,Cluster-26537.44043
GO:0045229	external encapsulating structure organization	biological_process	0.00011869	0.080926	6	317	97	41116	Cluster-26537.39791,Cluster-26537.30058,Cluster-26537.37638,Cluster-20160.0,Cluster-26537.41923,Cluster-26537.44043
GO:0006687	glycosphingolipid metabolic process	biological_process	0.00012658	0.080926	7	317	119	41116	Cluster-26537.46087,Cluster-26537.57486,Cluster-26537.74852,Cluster-26537.54120,Cluster-26537.51865,Cluster-26537.20177,Cluster-26537.50988
GO:0006665	sphingolipid metabolic process	biological_process	0.00018686	0.097085	7	317	129	41116	Cluster-26537.20177,Cluster-26537.51865,Cluster-26537.50988,Cluster-26537.74852,Cluster-26537.54120,Cluster-26537.46087,Cluster-26537.57486
GO:0043419	urea catabolic process	biological_process	0.00018912	0.097085	3	317	10	41116	Cluster-26537.57486,Cluster-26537.54120,Cluster-26537.50988
GO:0030312	external encapsulating structure	cellular_component	0.00020247	0.097085	9	317	250	41116	Cluster-26537.44043,Cluster-26537.41923,Cluster-20160.0,Cluster-26537.39791,Cluster-26537.37638,Cluster-28597.0,Cluster-9691.9,Cluster-26537.30058,Cluster-17238.0
GO:0019627	urea metabolic process	biological_process	0.00024508	0.10848	3	317	11	41116	Cluster-26537.54120,Cluster-26537.50988,Cluster-26537.57486
GO:0022414	reproductive process	biological_process	0.00034211	0.13451	10	317	337	41116	Cluster-26537.58796,Cluster-26537.57298,Cluster-26537.76245,Cluster-26537.10495,Cluster-26537.36458,Cluster-26537.61609,Cluster-26537.54800,Cluster-26537.67728,Cluster-26537.10497,Cluster-26537.76244
GO:0044445	cytosolic part	cellular_component	0.0003843	0.13451	7	317	166	41116	Cluster-17238.0,Cluster-26537.18959,Cluster-26537.18961,Cluster-26537.18957,Cluster-28597.0,Cluster-26537.47161,Cluster-26537.69285
GO:0044703	multi-organism reproductive process	biological_process	0.00039121	0.13451	9	317	282	41116	Cluster-26537.10497,Cluster-26537.76244,Cluster-26537.57298,Cluster-26537.58796,Cluster-26537.76245,Cluster-26537.10495,Cluster-26537.36458,Cluster-26537.54800,Cluster-26537.67728
GO:0043605	cellular amide catabolic process	biological_process	0.00040525	0.13451	3	317	14	41116	Cluster-26537.50988,Cluster-26537.54120,Cluster-26537.57486
GO:0005829	cytosol	cellular_component	0.00043427	0.13451	7	317	170	41116	Cluster-17238.0,Cluster-26537.18959,Cluster-26537.18961,Cluster-26537.18957,Cluster-28597.0,Cluster-26537.69285,Cluster-26537.47161
GO:0004348	glucosylceramidase activity	molecular_function	0.00044416	0.13451	3	317	14	41116	Cluster-26537.50988,Cluster-26537.54120,Cluster-26537.57486
GO:0008237	metallopeptidase activity	molecular_function	0.0007817	0.21822	9	317	286	41116	Cluster-26537.63623,Cluster-26537.40283,Cluster-26537.14555,Cluster-26537.34423,Cluster-26537.63595,Cluster-26537.39826,Cluster-26537.34833,Cluster-26537.34422,Cluster-26537.54600
GO:0051726	regulation of cell cycle	biological_process	0.00079643	0.21822	7	317	190	41116	Cluster-26537.62011,Cluster-26537.51432,Cluster-26537.49858,Cluster-26537.66503,Cluster-26537.13023,Cluster-26537.16040,Cluster-26537.44798
GO:0008037	cell recognition	biological_process	0.0008766	0.22927	6	317	150	41116	Cluster-26537.58796,Cluster-26537.76245,Cluster-26537.10497,Cluster-26537.10495,Cluster-26537.76244,Cluster-26537.36458
GO:0004222	metalloendopeptidase activity	molecular_function	0.00092764	0.23207	8	317	230	41116	Cluster-26537.34423,Cluster-26537.14555,Cluster-26537.40283,Cluster-26537.63623,Cluster-26537.34833,Cluster-26537.34422,Cluster-26537.39826,Cluster-26537.63595
GO:1901700	response to oxygen-containing compound	biological_process	0.0010179	0.24404	4	317	63	41116	Cluster-26537.77246,Cluster-26537.46809,Cluster-26537.46816,Cluster-26537.47278
GO:0005840	ribosome	cellular_component	0.0014543	0.33471	20	317	1371	41116	Cluster-5867.0,Cluster-26537.36458,Cluster-28497.0,Cluster-12376.1,Cluster-26537.38867,Cluster-26563.1,Cluster-28597.0,Cluster-26537.63916,Cluster-26537.14987,Cluster-26537.12373,Cluster-12172.0,Cluster-17238.0,Cluster-26537.16985,Cluster-27868.0,Cluster-14653.0,Cluster-23219.0,Cluster-28383.0,Cluster-26537.58078,Cluster-26537.62993,Cluster-26537.23340
GO:1901565	organonitrogen compound catabolic process	biological_process	0.0017768	0.39322	11	317	445	41116	Cluster-26537.46087,Cluster-26537.57486,Cluster-26537.50899,Cluster-26537.27123,Cluster-26537.54120,Cluster-26537.20177,Cluster-26537.51865,Cluster-26537.50988,Cluster-26537.74852,Cluster-4256.0,Cluster-24656.0
GO:0016151	nickel cation binding	molecular_function	0.0018493	0.39411	6	317	146	41116	Cluster-26537.57486,Cluster-26537.50988,Cluster-26537.67284,Cluster-26537.34833,Cluster-26537.56186,Cluster-26537.54120
GO:0072330	monocarboxylic acid biosynthetic process	biological_process	0.0022808	0.46871	9	317	336	41116	Cluster-26537.50899,Cluster-26537.27123,Cluster-26537.69282,Cluster-26537.34317,Cluster-26537.69285,Cluster-26537.14476,Cluster-26537.69284,Cluster-26537.69281,Cluster-26537.47161
GO:0010333	terpene synthase activity	molecular_function	0.0025242	0.50083	3	317	36	41116	Cluster-26537.59839,Cluster-26537.59840,Cluster-26537.66248
GO:0071554	cell wall organization or biogenesis	biological_process	0.0027137	0.50373	7	317	232	41116	Cluster-9691.9,Cluster-20160.0,Cluster-26537.39791,Cluster-26537.37638,Cluster-26537.30058,Cluster-26537.44043,Cluster-26537.41923
GO:0006027	glycosaminoglycan catabolic process	biological_process	0.0027289	0.50373	4	317	63	41116	Cluster-26537.46087,Cluster-24656.0,Cluster-26537.20177,Cluster-26537.51865
GO:0009628	response to abiotic stimulus	biological_process	0.0028482	0.50373	5	317	113	41116	Cluster-26537.47278,Cluster-26537.49242,Cluster-26537.77246,Cluster-26537.46809,Cluster-26537.46816
GO:0006631	fatty acid metabolic process	biological_process	0.0028889	0.50373	8	317	284	41116	Cluster-26537.69284,Cluster-26537.53975,Cluster-26537.69281,Cluster-26537.47161,Cluster-26537.50899,Cluster-26537.27123,Cluster-26537.69282,Cluster-26537.69285
GO:0043603	cellular amide metabolic process	biological_process	0.0031094	0.51529	29	317	2222	41116	Cluster-26537.36458,Cluster-28497.0,Cluster-5867.0,Cluster-12376.1,Cluster-26537.38867,Cluster-26563.1,Cluster-28597.0,Cluster-26537.63916,Cluster-26537.14987,Cluster-26537.57486,Cluster-26537.12373,Cluster-25710.0,Cluster-12172.0,Cluster-17238.0,Cluster-26537.54120,Cluster-26537.43909,Cluster-26537.16985,Cluster-27868.0,Cluster-14653.0,Cluster-26537.81281,Cluster-23219.0,Cluster-26537.34317,Clus…
GO:0042546	cell wall biogenesis	biological_process	0.003329	0.51529	5	317	124	41116	Cluster-26537.44043,Cluster-26537.41923,Cluster-9691.9,Cluster-26537.37638,Cluster-26537.30058
GO:0006633	fatty acid biosynthetic process	biological_process	0.0033444	0.51529	7	317	228	41116	Cluster-26537.27123,Cluster-26537.50899,Cluster-26537.69284,Cluster-26537.47161,Cluster-26537.69285,Cluster-26537.69281,Cluster-26537.69282
GO:0009875	pollen-pistil interaction	biological_process	0.003403	0.51529	5	317	141	41116	Cluster-26537.76244,Cluster-26537.58796,Cluster-26537.10497,Cluster-26537.10495,Cluster-26537.76245
GO:0048544	recognition of pollen	biological_process	0.003403	0.51529	5	317	141	41116	Cluster-26537.76245,Cluster-26537.10495,Cluster-26537.10497,Cluster-26537.58796,Cluster-26537.76244
GO:0043043	peptide biosynthetic process	biological_process	0.0036798	0.54291	24	317	1781	41116	Cluster-17238.0,Cluster-12172.0,Cluster-26537.43909,Cluster-26537.16985,Cluster-26537.63916,Cluster-28597.0,Cluster-26537.14987,Cluster-26537.12373,Cluster-25710.0,Cluster-26563.1,Cluster-28497.0,Cluster-26537.36458,Cluster-5867.0,Cluster-12376.1,Cluster-26537.38867,Cluster-26537.23340,Cluster-28383.0,Cluster-26537.62993,Cluster-26537.58078,Cluster-26537.72009,Cluster-14653.0,Cluster-26537.81281,…
GO:0009856	pollination	biological_process	0.0040737	0.58601	5	317	147	41116	Cluster-26537.58796,Cluster-26537.10495,Cluster-26537.10497,Cluster-26537.76245,Cluster-26537.76244
GO:0071941	nitrogen cycle metabolic process	biological_process	0.0043828	0.61509	3	317	35	41116	Cluster-26537.57486,Cluster-26537.50988,Cluster-26537.54120
GO:0031082	BLOC complex	cellular_component	0.0047127	0.63063	3	317	43	41116	Cluster-26537.18959,Cluster-26537.18957,Cluster-26537.18961
GO:0031083	BLOC-1 complex	cellular_component	0.0047127	0.63063	3	317	43	41116	Cluster-26537.18959,Cluster-26537.18961,Cluster-26537.18957
GO:0030529	ribonucleoprotein complex	cellular_component	0.0052112	0.67712	22	317	1693	41116	Cluster-26537.56507,Cluster-23219.0,Cluster-26537.57298,Cluster-14653.0,Cluster-27868.0,Cluster-26537.23340,Cluster-26537.62993,Cluster-26537.58078,Cluster-28383.0,Cluster-26563.1,Cluster-26537.38867,Cluster-12376.1,Cluster-5867.0,Cluster-28497.0,Cluster-26537.36458,Cluster-26537.16985,Cluster-17238.0,Cluster-12172.0,Cluster-26537.12373,Cluster-26537.14987,Cluster-28597.0,Cluster-26537.63916
GO:0044702	single organism reproductive process	biological_process	0.0052955	0.67712	5	317	136	41116	Cluster-26537.36458,Cluster-26537.67728,Cluster-26537.54800,Cluster-26537.61609,Cluster-26537.57298
GO:0006412	translation	biological_process	0.0058619	0.72891	23	317	1750	41116	Cluster-26537.62993,Cluster-26537.72009,Cluster-26537.58078,Cluster-28383.0,Cluster-26537.23340,Cluster-27868.0,Cluster-23219.0,Cluster-14653.0,Cluster-25710.0,Cluster-26537.12373,Cluster-26537.14987,Cluster-26537.63916,Cluster-28597.0,Cluster-26537.16985,Cluster-26537.43909,Cluster-17238.0,Cluster-12172.0,Cluster-12376.1,Cluster-26537.38867,Cluster-28497.0,Cluster-26537.36458,Cluster-5867.0,Clus…
GO:0043604	amide biosynthetic process	biological_process	0.0059539	0.72891	26	317	2025	41116	Cluster-26563.1,Cluster-12376.1,Cluster-26537.38867,Cluster-5867.0,Cluster-28497.0,Cluster-26537.36458,Cluster-26537.43909,Cluster-26537.16985,Cluster-12172.0,Cluster-17238.0,Cluster-26537.12373,Cluster-25710.0,Cluster-28597.0,Cluster-26537.63916,Cluster-26537.14987,Cluster-23219.0,Cluster-14653.0,Cluster-26537.81281,Cluster-27868.0,Cluster-26537.23340,Cluster-26537.50899,Cluster-26537.62993,Clus…
GO:0044706	multi-multicellular organism process	biological_process	0.0062339	0.74728	5	317	161	41116	Cluster-26537.76244,Cluster-26537.58796,Cluster-26537.10497,Cluster-26537.10495,Cluster-26537.76245
GO:0016838	carbon-oxygen lyase activity, acting on phosphates	molecular_function	0.0065916	0.77404	3	317	49	41116	Cluster-26537.66248,Cluster-26537.59840,Cluster-26537.59839
GO:0006518	peptide metabolic process	biological_process	0.0075403	0.86774	24	317	1894	41116	Cluster-26537.23340,Cluster-28383.0,Cluster-26537.58078,Cluster-26537.62993,Cluster-26537.72009,Cluster-14653.0,Cluster-26537.81281,Cluster-23219.0,Cluster-27868.0,Cluster-17238.0,Cluster-12172.0,Cluster-26537.43909,Cluster-26537.16985,Cluster-28597.0,Cluster-26537.63916,Cluster-26537.14987,Cluster-26537.12373,Cluster-25710.0,Cluster-26563.1,Cluster-5867.0,Cluster-28497.0,Cluster-26537.36458,Clus…
GO:0003735	structural constituent of ribosome	molecular_function	0.0078121	0.88139	15	317	1105	41116	Cluster-26537.38867,Cluster-12376.1,Cluster-5867.0,Cluster-28497.0,Cluster-27868.0,Cluster-26563.1,Cluster-23219.0,Cluster-14653.0,Cluster-26537.58078,Cluster-26537.12373,Cluster-28383.0,Cluster-28597.0,Cluster-26537.16985,Cluster-26537.23340,Cluster-17238.0
GO:0044255	cellular lipid metabolic process	biological_process	0.0084446	0.92386	18	317	1116	41116	Cluster-26537.69284,Cluster-26537.74852,Cluster-26537.69281,Cluster-26537.36458,Cluster-26537.47161,Cluster-26537.54120,Cluster-26537.69282,Cluster-26537.57486,Cluster-26537.46087,Cluster-26537.47099,Cluster-26537.53975,Cluster-26537.69406,Cluster-26537.50988,Cluster-26537.20177,Cluster-26537.51865,Cluster-26537.50899,Cluster-26537.27123,Cluster-26537.69285
GO:0004612	phosphoenolpyruvate carboxykinase (ATP) activity	molecular_function	0.0085097	0.92386	2	317	14	41116	Cluster-26537.46144,Cluster-26537.44109
GO:0006026	aminoglycan catabolic process	biological_process	0.0093547	0.93041	4	317	95	41116	Cluster-26537.51865,Cluster-26537.20177,Cluster-24656.0,Cluster-26537.46087
GO:0001871	pattern binding	molecular_function	0.0094463	0.93041	5	317	171	41116	Cluster-26537.34833,Cluster-26537.43952,Cluster-26537.37646,Cluster-26537.60146,Cluster-26537.38867
GO:0030247	polysaccharide binding	molecular_function	0.0094463	0.93041	5	317	171	41116	Cluster-26537.60146,Cluster-26537.38867,Cluster-26537.37646,Cluster-26537.43952,Cluster-26537.34833
GO:0010035	response to inorganic substance	biological_process	0.0094567	0.93041	4	317	106	41116	Cluster-26537.77246,Cluster-26537.46809,Cluster-26537.46816,Cluster-26537.47278
GO:1901566	organonitrogen compound biosynthetic process	biological_process	0.0095448	0.93041	38	317	3317	41116	Cluster-28497.0,Cluster-5867.0,Cluster-26563.1,Cluster-26537.52247,Cluster-25710.0,Cluster-26537.14987,Cluster-26537.16985,Cluster-12172.0,Cluster-17238.0,Cluster-15778.0,Cluster-23219.0,Cluster-26537.34293,Cluster-14653.0,Cluster-26537.60646,Cluster-26537.69433,Cluster-26537.34317,Cluster-28383.0,Cluster-26537.50899,Cluster-12376.1,Cluster-26537.38867,Cluster-26537.37744,Cluster-26537.36458,Clus…
GO:0004561	alpha-N-acetylglucosaminidase activity	molecular_function	0.0097018	0.93041	1	317	1	41116	Cluster-24656.0
GO:0015929	hexosaminidase activity	molecular_function	0.0097018	0.93041	1	317	1	41116	Cluster-24656.0
GO:0006664	glycolipid metabolic process	biological_process	0.011151	1	8	317	329	41116	Cluster-26537.57486,Cluster-26537.46087,Cluster-26537.50988,Cluster-26537.20177,Cluster-26537.51865,Cluster-26537.54120,Cluster-26537.36458,Cluster-26537.74852
GO:0022626	cytosolic ribosome	cellular_component	0.012073	1	2	317	29	41116	Cluster-17238.0,Cluster-28597.0
GO:0006643	membrane lipid metabolic process	biological_process	0.01269	1	8	317	339	41116	Cluster-26537.36458,Cluster-26537.74852,Cluster-26537.46087,Cluster-26537.57486,Cluster-26537.51865,Cluster-26537.20177,Cluster-26537.50988,Cluster-26537.54120
GO:1903509	liposaccharide metabolic process	biological_process	0.012831	1	8	317	345	41116	Cluster-26537.46087,Cluster-26537.57486,Cluster-26537.51865,Cluster-26537.20177,Cluster-26537.50988,Cluster-26537.54120,Cluster-26537.36458,Cluster-26537.74852
GO:0030203	glycosaminoglycan metabolic process	biological_process	0.013332	1	5	317	161	41116	Cluster-26537.46087,Cluster-24656.0,Cluster-26537.20177,Cluster-26537.52247,Cluster-26537.51865
GO:0007276	gamete generation	biological_process	0.015121	1	3	317	73	41116	Cluster-26537.57298,Cluster-26537.67728,Cluster-26537.54800
GO:0008982	protein-N(PI)-phosphohistidine-sugar phosphotransferase activity	molecular_function	0.016488	1	2	317	26	41116	Cluster-26537.31878,Cluster-26537.52597
GO:0009357	protein-N(PI)-phosphohistidine-sugar phosphotransferase complex	cellular_component	0.016488	1	2	317	26	41116	Cluster-26537.31878,Cluster-26537.52597
GO:0004565	beta-galactosidase activity	molecular_function	0.016818	1	3	317	58	41116	Cluster-26537.51865,Cluster-26537.20177,Cluster-26537.46087
GO:0009341	beta-galactosidase complex	cellular_component	0.016818	1	3	317	58	41116	Cluster-26537.46087,Cluster-26537.51865,Cluster-26537.20177
GO:0005385	zinc ion transmembrane transporter activity	molecular_function	0.017165	1	1	317	2	41116	Cluster-26537.51541
GO:0006829	zinc II ion transport	biological_process	0.017165	1	1	317	2	41116	Cluster-26537.51541
GO:0071577	zinc II ion transmembrane transport	biological_process	0.017165	1	1	317	2	41116	Cluster-26537.51541
GO:0008285	negative regulation of cell proliferation	biological_process	0.017944	1	1	317	2	41116	Cluster-26537.16040
GO:0008771	[citrate (pro-3S)-lyase] ligase activity	molecular_function	0.018488	1	1	317	3	41116	Cluster-10128.0
GO:0007283	spermatogenesis	biological_process	0.018799	1	2	317	29	41116	Cluster-26537.57298,Cluster-26537.67728
GO:0048232	male gamete generation	biological_process	0.018799	1	2	317	29	41116	Cluster-26537.67728,Cluster-26537.57298
GO:0004315	3-oxoacyl-[acyl-carrier-protein] synthase activity	molecular_function	0.019076	1	2	317	25	41116	Cluster-26537.69285,Cluster-26537.47161
GO:0005975	carbohydrate metabolic process	biological_process	0.019822	1	25	317	1929	41116	Cluster-26537.44109,Cluster-26537.46119,Cluster-26537.20177,Cluster-26537.51865,Cluster-26537.50988,Cluster-26537.62930,Cluster-26537.16040,Cluster-26537.61939,Cluster-26537.69406,Cluster-26537.14476,Cluster-26537.81281,Cluster-26537.43952,Cluster-20160.0,Cluster-26537.48402,Cluster-26537.46087,Cluster-26537.57486,Cluster-25635.1,Cluster-26537.73836,Cluster-17238.0,Cluster-26537.54120,Cluster-265…
GO:0004553	hydrolase activity, hydrolyzing O-glycosyl compounds	molecular_function	0.020241	1	12	317	721	41116	Cluster-26537.74852,Cluster-26537.14476,Cluster-24656.0,Cluster-26537.62930,Cluster-26537.61939,Cluster-26537.50295,Cluster-26537.54120,Cluster-26537.20177,Cluster-26537.51865,Cluster-26537.50988,Cluster-26537.46087,Cluster-26537.57486
GO:0016053	organic acid biosynthetic process	biological_process	0.020345	1	13	317	802	41116	Cluster-26537.34293,Cluster-26537.69284,Cluster-26537.60646,Cluster-26537.14476,Cluster-26537.69281,Cluster-26537.37744,Cluster-26537.47161,Cluster-26537.50899,Cluster-26537.26619,Cluster-26537.27123,Cluster-26537.69282,Cluster-26537.34317,Cluster-26537.69285
GO:0046394	carboxylic acid biosynthetic process	biological_process	0.020345	1	13	317	802	41116	Cluster-26537.69281,Cluster-26537.37744,Cluster-26537.47161,Cluster-26537.34293,Cluster-26537.14476,Cluster-26537.69284,Cluster-26537.60646,Cluster-26537.69282,Cluster-26537.69285,Cluster-26537.34317,Cluster-26537.26619,Cluster-26537.50899,Cluster-26537.27123
GO:0006629	lipid metabolic process	biological_process	0.020928	1	22	317	1599	41116	Cluster-26537.47769,Cluster-26537.69406,Cluster-26537.53975,Cluster-26537.47099,Cluster-26537.69285,Cluster-26537.52824,Cluster-26537.20177,Cluster-26537.51865,Cluster-26537.50988,Cluster-26537.43927,Cluster-26537.27123,Cluster-26537.50899,Cluster-26537.69281,Cluster-26537.47161,Cluster-26537.36458,Cluster-26537.74852,Cluster-26537.69284,Cluster-26537.69282,Cluster-28597.0,Cluster-26537.46087,Clu…
GO:0032787	monocarboxylic acid metabolic process	biological_process	0.021112	1	13	317	847	41116	Cluster-26537.69282,Cluster-26537.34317,Cluster-26537.69285,Cluster-26537.50899,Cluster-26537.46119,Cluster-26537.27123,Cluster-26537.37744,Cluster-26537.69281,Cluster-26537.47161,Cluster-26537.16040,Cluster-26537.14476,Cluster-26537.53975,Cluster-26537.69284
GO:0005198	structural molecule activity	molecular_function	0.022828	1	21	317	1817	41116	Cluster-28383.0,Cluster-26537.58078,Cluster-26537.30058,Cluster-9691.9,Cluster-26537.40472,Cluster-26537.23340,Cluster-26537.44043,Cluster-26537.41923,Cluster-27868.0,Cluster-26537.37638,Cluster-14653.0,Cluster-23219.0,Cluster-28597.0,Cluster-26537.12373,Cluster-17238.0,Cluster-26537.16985,Cluster-5867.0,Cluster-28497.0,Cluster-12376.1,Cluster-26537.38867,Cluster-26563.1
GO:0045861	negative regulation of proteolysis	biological_process	0.023093	1	3	317	75	41116	Cluster-26537.13458,Cluster-26537.44798,Cluster-26537.49858
GO:2001070	starch binding	molecular_function	0.023998	1	2	317	27	41116	Cluster-26537.43952,Cluster-26537.38867
GO:0016747	transferase activity, transferring acyl groups other than amino-acyl groups	molecular_function	0.025956	1	9	317	498	41116	Cluster-26537.11432,Cluster-26537.56186,Cluster-26537.69284,Cluster-26537.73121,Cluster-26537.74852,Cluster-26537.69281,Cluster-26537.47161,Cluster-26537.69282,Cluster-26537.69285
GO:0004312	fatty acid synthase activity	molecular_function	0.026722	1	2	317	30	41116	Cluster-26537.47161,Cluster-26537.69285
GO:0005835	fatty acid synthase complex	cellular_component	0.026722	1	2	317	30	41116	Cluster-26537.47161,Cluster-26537.69285
GO:0019217	regulation of fatty acid metabolic process	biological_process	0.02726	1	1	317	3	41116	Cluster-26537.53975
GO:0048609	multicellular organismal reproductive process	biological_process	0.027358	1	3	317	90	41116	Cluster-26537.54800,Cluster-26537.67728,Cluster-26537.57298
GO:0006895	Golgi to endosome transport	biological_process	0.028206	1	1	317	3	41116	Cluster-26537.62224
GO:0006903	vesicle targeting	biological_process	0.028206	1	1	317	3	41116	Cluster-26537.62224
GO:0007162	negative regulation of cell adhesion	biological_process	0.028206	1	1	317	3	41116	Cluster-26537.62224
GO:0010721	negative regulation of cell development	biological_process	0.028206	1	1	317	3	41116	Cluster-26537.62224
GO:0010771	negative regulation of cell morphogenesis involved in differentiation	biological_process	0.028206	1	1	317	3	41116	Cluster-26537.62224
GO:0010810	regulation of cell-substrate adhesion	biological_process	0.028206	1	1	317	3	41116	Cluster-26537.62224
GO:0010812	negative regulation of cell-substrate adhesion	biological_process	0.028206	1	1	317	3	41116	Cluster-26537.62224
GO:0034315	regulation of Arp2/3 complex-mediated actin nucleation	biological_process	0.028206	1	1	317	3	41116	Cluster-26537.62224
GO:0034446	substrate adhesion-dependent cell spreading	biological_process	0.028206	1	1	317	3	41116	Cluster-26537.62224
GO:0035650	AP-1 adaptor complex binding	molecular_function	0.028206	1	1	317	3	41116	Cluster-26537.62224
GO:0045596	negative regulation of cell differentiation	biological_process	0.028206	1	1	317	3	41116	Cluster-26537.62224
GO:0048199	vesicle targeting, to, from or within Golgi	biological_process	0.028206	1	1	317	3	41116	Cluster-26537.62224
GO:0048203	vesicle targeting, trans-Golgi to endosome	biological_process	0.028206	1	1	317	3	41116	Cluster-26537.62224
GO:0051125	regulation of actin nucleation	biological_process	0.028206	1	1	317	3	41116	Cluster-26537.62224
GO:1900024	regulation of substrate adhesion-dependent cell spreading	biological_process	0.028206	1	1	317	3	41116	Cluster-26537.62224
GO:1900025	negative regulation of substrate adhesion-dependent cell spreading	biological_process	0.028206	1	1	317	3	41116	Cluster-26537.62224
GO:0019953	sexual reproduction	biological_process	0.028338	1	4	317	135	41116	Cluster-26537.57298,Cluster-26537.36458,Cluster-26537.67728,Cluster-26537.54800
GO:0051704	multi-organism process	biological_process	0.02907	1	26	317	2235	41116	Cluster-5325.2,Cluster-26537.21867,Cluster-25710.0,Cluster-26537.63806,Cluster-26537.41834,Cluster-26537.10497,Cluster-5867.0,Cluster-26537.57621,Cluster-26537.36458,Cluster-26537.67728,Cluster-4256.0,Cluster-26537.60436,Cluster-26537.58796,Cluster-26537.46144,Cluster-5325.0,Cluster-26537.76244,Cluster-26537.67284,Cluster-26537.41758,Cluster-26537.51577,Cluster-26537.49393,Cluster-26537.80740,Clu…
GO:0015925	galactosidase activity	molecular_function	0.02936	1	3	317	73	41116	Cluster-26537.20177,Cluster-26537.51865,Cluster-26537.46087
GO:0016620	oxidoreductase activity, acting on the aldehyde or oxo group of donors, NAD or NADP as acceptor	molecular_function	0.029958	1	3	317	83	41116	Cluster-26537.73926,Cluster-26537.26619,Cluster-26537.27123
GO:0005262	calcium channel activity	molecular_function	0.030833	1	3	317	91	41116	Cluster-26537.18957,Cluster-26537.13458,Cluster-15778.0
GO:0032501	multicellular organismal process	biological_process	0.031692	1	14	317	1047	41116	Cluster-26537.62952,Cluster-26537.76244,Cluster-26537.10497,Cluster-26537.50835,Cluster-26537.67728,Cluster-26537.54800,Cluster-26537.36170,Cluster-26537.61609,Cluster-26537.57298,Cluster-26537.58796,Cluster-9752.0,Cluster-26537.10495,Cluster-26537.11429,Cluster-26537.76245
GO:0009237	siderophore metabolic process	biological_process	0.032399	1	1	317	4	41116	Cluster-26537.81281
GO:0015343	siderophore transmembrane transporter activity	molecular_function	0.032399	1	1	317	4	41116	Cluster-26537.81281
GO:0015603	iron chelate transmembrane transporter activity	molecular_function	0.032399	1	1	317	4	41116	Cluster-26537.81281
GO:0019290	siderophore biosynthetic process	biological_process	0.032399	1	1	317	4	41116	Cluster-26537.81281
GO:0042927	siderophore transporter activity	molecular_function	0.032399	1	1	317	4	41116	Cluster-26537.81281
GO:0019632	shikimate metabolic process	biological_process	0.032415	1	1	317	4	41116	Cluster-26537.37744
GO:0046406	magnesium protoporphyrin IX methyltransferase activity	molecular_function	0.033477	1	1	317	4	41116	Cluster-26537.69433
GO:0044282	small molecule catabolic process	biological_process	0.034076	1	6	317	286	41116	Cluster-26537.57486,Cluster-4256.0,Cluster-26537.50899,Cluster-26537.27123,Cluster-26537.54120,Cluster-26537.50988
GO:0022627	cytosolic small ribosomal subunit	cellular_component	0.034142	1	1	317	7	41116	Cluster-17238.0
GO:0016798	hydrolase activity, acting on glycosyl bonds	molecular_function	0.035121	1	12	317	780	41116	Cluster-26537.54120,Cluster-26537.20177,Cluster-26537.51865,Cluster-26537.50988,Cluster-26537.46087,Cluster-26537.57486,Cluster-26537.74852,Cluster-26537.14476,Cluster-24656.0,Cluster-26537.62930,Cluster-26537.61939,Cluster-26537.50295
GO:0010565	regulation of cellular ketone metabolic process	biological_process	0.03598	1	1	317	4	41116	Cluster-26537.53975
GO:0019216	regulation of lipid metabolic process	biological_process	0.03598	1	1	317	4	41116	Cluster-26537.53975
GO:1901136	carbohydrate derivative catabolic process	biological_process	0.036373	1	4	317	143	41116	Cluster-26537.51865,Cluster-26537.20177,Cluster-24656.0,Cluster-26537.46087
GO:0045786	negative regulation of cell cycle	biological_process	0.036379	1	3	317	88	41116	Cluster-26537.44798,Cluster-26537.16040,Cluster-26537.49858
GO:0006022	aminoglycan metabolic process	biological_process	0.036661	1	5	317	222	41116	Cluster-24656.0,Cluster-26537.51865,Cluster-26537.52247,Cluster-26537.20177,Cluster-26537.46087
GO:0030410	nicotianamine synthase activity	molecular_function	0.036714	1	1	317	4	41116	Cluster-26537.14476
GO:0030417	nicotianamine metabolic process	biological_process	0.036714	1	1	317	4	41116	Cluster-26537.14476
GO:0030418	nicotianamine biosynthetic process	biological_process	0.036714	1	1	317	4	41116	Cluster-26537.14476
GO:0008135	translation factor activity, RNA binding	molecular_function	0.036972	1	5	317	232	41116	Cluster-12172.0,Cluster-26537.62993,Cluster-26537.36458,Cluster-26537.14987,Cluster-26537.63916
GO:0010769	regulation of cell morphogenesis involved in differentiation	biological_process	0.037289	1	1	317	4	41116	Cluster-26537.62224
GO:0060284	regulation of cell development	biological_process	0.037289	1	1	317	4	41116	Cluster-26537.62224
GO:0015936	coenzyme A metabolic process	biological_process	0.037568	1	2	317	38	41116	Cluster-26537.47099,Cluster-26537.34317
GO:0072350	tricarboxylic acid metabolic process	biological_process	0.038002	1	3	317	87	41116	Cluster-26537.46144,Cluster-26537.14476,Cluster-26537.44109
GO:0050801	ion homeostasis	biological_process	0.03809	1	4	317	157	41116	Cluster-15778.0,Cluster-26537.13458,Cluster-26537.11090,Cluster-26537.1764
GO:0055080	cation homeostasis	biological_process	0.03809	1	4	317	157	41116	Cluster-26537.11090,Cluster-26537.1764,Cluster-26537.13458,Cluster-15778.0
GO:0098771	inorganic ion homeostasis	biological_process	0.03809	1	4	317	157	41116	Cluster-26537.1764,Cluster-26537.11090,Cluster-26537.13458,Cluster-15778.0
GO:0008447	L-ascorbate oxidase activity	molecular_function	0.038158	1	1	317	4	41116	Cluster-26537.81281
GO:0015085	calcium ion transmembrane transporter activity	molecular_function	0.038727	1	3	317	99	41116	Cluster-26537.18957,Cluster-15778.0,Cluster-26537.13458
GO:0051648	vesicle localization	biological_process	0.039397	1	1	317	5	41116	Cluster-26537.62224
GO:0051650	establishment of vesicle localization	biological_process	0.039397	1	1	317	5	41116	Cluster-26537.62224
GO:0051129	negative regulation of cellular component organization	biological_process	0.041268	1	3	317	97	41116	Cluster-26537.62224,Cluster-26537.44798,Cluster-26537.49858
GO:0051093	negative regulation of developmental process	biological_process	0.04188	1	1	317	5	41116	Cluster-26537.62224
GO:0004180	carboxypeptidase activity	molecular_function	0.042441	1	3	317	98	41116	Cluster-26537.75651,Cluster-26537.54600,Cluster-26537.47905
GO:0072351	tricarboxylic acid biosynthetic process	biological_process	0.043656	1	1	317	5	41116	Cluster-26537.14476
GO:0005811	lipid particle	cellular_component	0.044302	1	2	317	36	41116	Cluster-26537.13457,Cluster-26537.40472
GO:0012511	monolayer-surrounded lipid storage body	cellular_component	0.044302	1	2	317	36	41116	Cluster-26537.40472,Cluster-26537.13457
GO:0030908	protein splicing	biological_process	0.044492	1	1	317	6	41116	Cluster-25710.0
GO:0031589	cell-substrate adhesion	biological_process	0.044548	1	1	317	6	41116	Cluster-26537.62224
GO:0001700	embryonic development via the syncytial blastoderm	biological_process	0.045259	1	1	317	5	41116	Cluster-9752.0
GO:0009792	embryo development ending in birth or egg hatching	biological_process	0.045259	1	1	317	5	41116	Cluster-9752.0
GO:0032504	multicellular organism reproduction	biological_process	0.046101	1	3	317	103	41116	Cluster-26537.54800,Cluster-26537.67728,Cluster-26537.57298
GO:0004611	phosphoenolpyruvate carboxykinase activity	molecular_function	0.046399	1	2	317	38	41116	Cluster-26537.44109,Cluster-26537.46144
GO:0030162	regulation of proteolysis	biological_process	0.046656	1	3	317	99	41116	Cluster-26537.49858,Cluster-26537.13458,Cluster-26537.44798
GO:0016682	oxidoreductase activity, acting on diphenols and related substances as donors, oxygen as acceptor	molecular_function	0.048039	1	2	317	38	41116	Cluster-26537.56030,Cluster-26537.81281
GO:0032269	negative regulation of cellular protein metabolic process	biological_process	0.04806	1	3	317	102	41116	Cluster-26537.44798,Cluster-26537.13458,Cluster-26537.49858
GO:0051248	negative regulation of protein metabolic process	biological_process	0.04806	1	3	317	102	41116	Cluster-26537.49858,Cluster-26537.13458,Cluster-26537.44798
GO:0005996	monosaccharide metabolic process	biological_process	0.048093	1	7	317	413	41116	Cluster-26537.20177,Cluster-26537.51865,Cluster-26537.46144,Cluster-26537.46119,Cluster-26537.81281,Cluster-26537.44109,Cluster-26537.46087
GO:0016878	acid-thiol ligase activity	molecular_function	0.048853	1	1	317	7	41116	Cluster-10128.0
GO:1901564	organonitrogen compound metabolic process	biological_process	0.049015	1	60	317	6206	41116	Cluster-26537.14476,Cluster-26537.40406,Cluster-26537.81281,Cluster-26537.47099,Cluster-26537.39979,Cluster-27868.0,Cluster-26537.32803,Cluster-26537.16040,Cluster-26537.14555,Cluster-26537.27123,Cluster-26537.46119,Cluster-26537.23340,Cluster-26537.51865,Cluster-26537.20177,Cluster-26537.50988,Cluster-26537.59459,Cluster-26537.72009,Cluster-26537.62993,Cluster-26537.58078,Cluster-26537.36458,Clu…
GO:0016533	cyclin-dependent protein kinase 5 holoenzyme complex	cellular_component	0.049724	1	1	317	7	41116	Cluster-26537.52597
GO:0016534	cyclin-dependent protein kinase 5 activator activity	molecular_function	0.049724	1	1	317	7	41116	Cluster-26537.52597
GO:0019209	kinase activator activity	molecular_function	0.049724	1	1	317	7	41116	Cluster-26537.52597
GO:0030295	protein kinase activator activity	molecular_function	0.049724	1	1	317	7	41116	Cluster-26537.52597
GO:0043539	protein serine/threonine kinase activator activity	molecular_function	0.049724	1	1	317	7	41116	Cluster-26537.52597
GO:0045926	negative regulation of growth	biological_process	0.050319	1	1	317	6	41116	Cluster-9752.0
GO:0048878	chemical homeostasis	biological_process	0.051637	1	4	317	175	41116	Cluster-26537.1764,Cluster-26537.11090,Cluster-26537.13458,Cluster-15778.0
GO:0032268	regulation of cellular protein metabolic process	biological_process	0.052567	1	10	317	655	41116	Cluster-26537.52597,Cluster-26537.13458,Cluster-26537.36458,Cluster-26537.72009,Cluster-26537.62993,Cluster-26537.49858,Cluster-26537.63916,Cluster-26537.44798,Cluster-26537.14987,Cluster-12172.0
GO:0003942	N-acetyl-gamma-glutamyl-phosphate reductase activity	molecular_function	0.053071	1	1	317	6	41116	Cluster-26537.26619
GO:0004420	hydroxymethylglutaryl-CoA reductase (NADPH) activity	molecular_function	0.053813	1	1	317	6	41116	Cluster-26537.47099
GO:0010564	regulation of cell cycle process	biological_process	0.055308	1	3	317	104	41116	Cluster-26537.62011,Cluster-26537.44798,Cluster-26537.49858
GO:0004308	exo-alpha-sialidase activity	molecular_function	0.056022	1	1	317	6	41116	Cluster-26537.74852
GO:0016997	alpha-sialidase activity	molecular_function	0.056022	1	1	317	6	41116	Cluster-26537.74852
GO:0006892	post-Golgi vesicle-mediated transport	biological_process	0.056142	1	1	317	10	41116	Cluster-26537.62224
GO:0051246	regulation of protein metabolic process	biological_process	0.057238	1	10	317	665	41116	Cluster-12172.0,Cluster-26537.14987,Cluster-26537.63916,Cluster-26537.44798,Cluster-26537.49858,Cluster-26537.62993,Cluster-26537.72009,Cluster-26537.36458,Cluster-26537.13458,Cluster-26537.52597
GO:0098602	single organism cell adhesion	biological_process	0.057623	1	1	317	8	41116	Cluster-26537.62224
GO:0004817	cysteine-tRNA ligase activity	molecular_function	0.058477	1	1	317	7	41116	Cluster-26537.43909
GO:0006423	cysteinyl-tRNA aminoacylation	biological_process	0.058477	1	1	317	7	41116	Cluster-26537.43909
GO:0019852	L-ascorbic acid metabolic process	biological_process	0.058616	1	1	317	7	41116	Cluster-26537.81281
GO:0033865	nucleoside bisphosphate metabolic process	biological_process	0.059551	1	2	317	47	41116	Cluster-26537.34317,Cluster-26537.47099
GO:0033875	ribonucleoside bisphosphate metabolic process	biological_process	0.059551	1	2	317	47	41116	Cluster-26537.34317,Cluster-26537.47099
GO:0034032	purine nucleoside bisphosphate metabolic process	biological_process	0.059551	1	2	317	47	41116	Cluster-26537.34317,Cluster-26537.47099
GO:0003747	translation release factor activity	molecular_function	0.059811	1	2	317	51	41116	Cluster-26537.14987,Cluster-26537.63916
GO:0008079	translation termination factor activity	molecular_function	0.059811	1	2	317	51	41116	Cluster-26537.63916,Cluster-26537.14987
GO:0018444	translation release factor complex	cellular_component	0.059811	1	2	317	51	41116	Cluster-26537.14987,Cluster-26537.63916
GO:0006865	amino acid transport	biological_process	0.060341	1	3	317	107	41116	Cluster-26537.75981,Cluster-26537.51270,Cluster-26537.39055
GO:0040013	negative regulation of locomotion	biological_process	0.061848	1	1	317	7	41116	Cluster-26537.62224
GO:0051271	negative regulation of cellular component movement	biological_process	0.061848	1	1	317	7	41116	Cluster-26537.62224
GO:2000146	negative regulation of cell motility	biological_process	0.061848	1	1	317	7	41116	Cluster-26537.62224
GO:0008987	quinolinate synthetase A activity	molecular_function	0.062327	1	1	317	7	41116	Cluster-26537.32803
GO:0019804	obsolete quinolinate synthetase complex	cellular_component	0.062327	1	1	317	7	41116	Cluster-26537.32803
GO:0044283	small molecule biosynthetic process	biological_process	0.06252	1	15	317	1148	41116	Cluster-26537.69281,Cluster-26537.37744,Cluster-15778.0,Cluster-26537.47161,Cluster-26537.34293,Cluster-26537.20095,Cluster-26537.14476,Cluster-26537.69284,Cluster-26537.60646,Cluster-26537.69282,Cluster-26537.69285,Cluster-26537.34317,Cluster-26537.50899,Cluster-26537.27123,Cluster-26537.26619
GO:0006082	organic acid metabolic process	biological_process	0.062788	1	27	317	2410	41116	Cluster-26537.16040,Cluster-26537.14555,Cluster-26537.60646,Cluster-26537.81281,Cluster-26537.53975,Cluster-26537.14476,Cluster-26537.34293,Cluster-26537.69285,Cluster-26537.34317,Cluster-26537.44109,Cluster-26537.59459,Cluster-26537.50899,Cluster-26537.46119,Cluster-26537.27123,Cluster-26537.47161,Cluster-26537.37744,Cluster-26537.69281,Cluster-26537.69284,Cluster-4256.0,Cluster-26537.46144,Clus…
GO:0043086	negative regulation of catalytic activity	biological_process	0.069115	1	3	317	121	41116	Cluster-26537.44798,Cluster-26537.13458,Cluster-26537.49858
GO:0007259	JAK-STAT cascade	biological_process	0.069565	1	1	317	9	41116	Cluster-9752.0
GO:0044092	negative regulation of molecular function	biological_process	0.069776	1	3	317	122	41116	Cluster-26537.49858,Cluster-26537.44798,Cluster-26537.13458
GO:0009439	cyanate metabolic process	biological_process	0.069795	1	1	317	9	41116	Cluster-26537.14555
GO:0050790	regulation of catalytic activity	biological_process	0.070108	1	6	317	366	41116	Cluster-26537.13458,Cluster-26537.44798,Cluster-26537.49858,Cluster-26537.52597,Cluster-26537.19972,Cluster-26537.63150
GO:0004601	peroxidase activity	molecular_function	0.070581	1	3	317	123	41116	Cluster-26537.57434,Cluster-26537.49183,Cluster-26537.29021
GO:0006804	obsolete peroxidase reaction	biological_process	0.070581	1	3	317	123	41116	Cluster-26537.49183,Cluster-26537.57434,Cluster-26537.29021
GO:0006508	proteolysis	biological_process	0.070679	1	20	317	1701	41116	Cluster-26537.25882,Cluster-26537.37230,Cluster-26537.13458,Cluster-26537.75651,Cluster-26537.36758,Cluster-26537.63150,Cluster-26537.54600,Cluster-26537.47905,Cluster-26537.34833,Cluster-26537.49029,Cluster-25710.0,Cluster-26537.49858,Cluster-26537.14987,Cluster-26537.34423,Cluster-26537.14555,Cluster-26537.40283,Cluster-26537.63623,Cluster-26537.72315,Cluster-26537.34422,Cluster-26537.44798
GO:0042254	ribosome biogenesis	biological_process	0.071578	1	15	317	1402	41116	Cluster-17238.0,Cluster-26537.23340,Cluster-26537.16985,Cluster-28597.0,Cluster-28383.0,Cluster-26537.12373,Cluster-26537.58078,Cluster-14653.0,Cluster-26563.1,Cluster-23219.0,Cluster-27868.0,Cluster-5867.0,Cluster-28497.0,Cluster-12376.1,Cluster-26537.38867
GO:0032266	phosphatidylinositol-3-phosphate binding	molecular_function	0.071892	1	1	317	10	41116	Cluster-26537.34666
GO:0051656	establishment of organelle localization	biological_process	0.072095	1	1	317	10	41116	Cluster-26537.62224
GO:0051302	regulation of cell division	biological_process	0.074065	1	3	317	116	41116	Cluster-26537.62011,Cluster-26537.44798,Cluster-26537.49858
GO:0000156	phosphorelay response regulator activity	molecular_function	0.074138	1	1	317	10	41116	Cluster-26537.46119
GO:0006415	translational termination	biological_process	0.075046	1	2	317	58	41116	Cluster-26537.63916,Cluster-26537.14987
GO:0006449	regulation of translational termination	biological_process	0.075046	1	2	317	58	41116	Cluster-26537.63916,Cluster-26537.14987
GO:0019825	oxygen binding	molecular_function	0.077002	1	1	317	14	41116	Cluster-26537.38798
GO:0045595	regulation of cell differentiation	biological_process	0.077068	1	1	317	10	41116	Cluster-26537.62224
GO:0043189	H4/H2A histone acetyltransferase complex	cellular_component	0.077185	1	1	317	10	41116	Cluster-26537.66503
GO:1902562	H4 histone acetyltransferase complex	cellular_component	0.077185	1	1	317	10	41116	Cluster-26537.66503
GO:0030246	carbohydrate binding	molecular_function	0.077704	1	6	317	389	41116	Cluster-26537.37646,Cluster-26537.34833,Cluster-26537.43952,Cluster-26537.50295,Cluster-26537.60146,Cluster-26537.38867
GO:0000051	obsolete urea cycle intermediate metabolic process	biological_process	0.079999	1	1	317	9	41116	Cluster-26537.26619
GO:1902495	transmembrane transporter complex	cellular_component	0.08068	1	3	317	135	41116	Cluster-26537.31878,Cluster-26537.52597,Cluster-26537.47199
GO:1990351	transporter complex	cellular_component	0.08068	1	3	317	135	41116	Cluster-26537.52597,Cluster-26537.31878,Cluster-26537.47199
GO:0007094	mitotic spindle assembly checkpoint	biological_process	0.08079	1	2	317	54	41116	Cluster-26537.49858,Cluster-26537.44798
GO:0009895	negative regulation of catabolic process	biological_process	0.08079	1	2	317	54	41116	Cluster-26537.49858,Cluster-26537.44798
GO:0031330	negative regulation of cellular catabolic process	biological_process	0.08079	1	2	317	54	41116	Cluster-26537.49858,Cluster-26537.44798
GO:0031396	regulation of protein ubiquitination	biological_process	0.08079	1	2	317	54	41116	Cluster-26537.49858,Cluster-26537.44798
GO:0031397	negative regulation of protein ubiquitination	biological_process	0.08079	1	2	317	54	41116	Cluster-26537.49858,Cluster-26537.44798
GO:0031577	spindle checkpoint	biological_process	0.08079	1	2	317	54	41116	Cluster-26537.44798,Cluster-26537.49858
GO:0032435	negative regulation of proteasomal ubiquitin-dependent protein catabolic process	biological_process	0.08079	1	2	317	54	41116	Cluster-26537.44798,Cluster-26537.49858
GO:0033046	negative regulation of sister chromatid segregation	biological_process	0.08079	1	2	317	54	41116	Cluster-26537.49858,Cluster-26537.44798
GO:0033048	negative regulation of mitotic sister chromatid segregation	biological_process	0.08079	1	2	317	54	41116	Cluster-26537.49858,Cluster-26537.44798
GO:0042177	negative regulation of protein catabolic process	biological_process	0.08079	1	2	317	54	41116	Cluster-26537.49858,Cluster-26537.44798
GO:0045839	negative regulation of mitotic nuclear division	biological_process	0.08079	1	2	317	54	41116	Cluster-26537.49858,Cluster-26537.44798
GO:0045841	negative regulation of mitotic metaphase/anaphase transition	biological_process	0.08079	1	2	317	54	41116	Cluster-26537.49858,Cluster-26537.44798
GO:0051340	regulation of ligase activity	biological_process	0.08079	1	2	317	54	41116	Cluster-26537.44798,Cluster-26537.49858
GO:0051352	negative regulation of ligase activity	biological_process	0.08079	1	2	317	54	41116	Cluster-26537.44798,Cluster-26537.49858
GO:0051436	negative regulation of ubiquitin-protein ligase activity involved in mitotic cell cycle	biological_process	0.08079	1	2	317	54	41116	Cluster-26537.44798,Cluster-26537.49858
GO:0051438	regulation of ubiquitin-protein transferase activity	biological_process	0.08079	1	2	317	54	41116	Cluster-26537.44798,Cluster-26537.49858
GO:0051439	regulation of ubiquitin-protein ligase activity involved in mitotic cell cycle	biological_process	0.08079	1	2	317	54	41116	Cluster-26537.44798,Cluster-26537.49858
GO:0051444	negative regulation of ubiquitin-protein transferase activity	biological_process	0.08079	1	2	317	54	41116	Cluster-26537.44798,Cluster-26537.49858
GO:0051784	negative regulation of nuclear division	biological_process	0.08079	1	2	317	54	41116	Cluster-26537.49858,Cluster-26537.44798
GO:0051985	negative regulation of chromosome segregation	biological_process	0.08079	1	2	317	54	41116	Cluster-26537.44798,Cluster-26537.49858
GO:0071173	spindle assembly checkpoint	biological_process	0.08079	1	2	317	54	41116	Cluster-26537.49858,Cluster-26537.44798
GO:0071174	mitotic spindle checkpoint	biological_process	0.08079	1	2	317	54	41116	Cluster-26537.49858,Cluster-26537.44798
GO:1901799	negative regulation of proteasomal protein catabolic process	biological_process	0.08079	1	2	317	54	41116	Cluster-26537.49858,Cluster-26537.44798
GO:1902100	negative regulation of metaphase/anaphase transition of cell cycle	biological_process	0.08079	1	2	317	54	41116	Cluster-26537.44798,Cluster-26537.49858
GO:1903051	negative regulation of proteolysis involved in cellular protein catabolic process	biological_process	0.08079	1	2	317	54	41116	Cluster-26537.49858,Cluster-26537.44798
GO:1903320	regulation of protein modification by small protein conjugation or removal	biological_process	0.08079	1	2	317	54	41116	Cluster-26537.49858,Cluster-26537.44798
GO:1903321	negative regulation of protein modification by small protein conjugation or removal	biological_process	0.08079	1	2	317	54	41116	Cluster-26537.44798,Cluster-26537.49858
GO:1903363	negative regulation of cellular protein catabolic process	biological_process	0.08079	1	2	317	54	41116	Cluster-26537.44798,Cluster-26537.49858
GO:1904666	regulation of ubiquitin protein ligase activity	biological_process	0.08079	1	2	317	54	41116	Cluster-26537.44798,Cluster-26537.49858
GO:1904667	negative regulation of ubiquitin protein ligase activity	biological_process	0.08079	1	2	317	54	41116	Cluster-26537.44798,Cluster-26537.49858
GO:2000816	negative regulation of mitotic sister chromatid separation	biological_process	0.08079	1	2	317	54	41116	Cluster-26537.44798,Cluster-26537.49858
GO:2001251	negative regulation of chromosome organization	biological_process	0.08079	1	2	317	54	41116	Cluster-26537.44798,Cluster-26537.49858
GO:0009277	fungal-type cell wall	cellular_component	0.08107	1	1	317	11	41116	Cluster-9691.9
GO:0006862	nucleotide transport	biological_process	0.081553	1	1	317	9	41116	Cluster-26537.61609
GO:0015865	purine nucleotide transport	biological_process	0.081553	1	1	317	9	41116	Cluster-26537.61609
GO:0051503	adenine nucleotide transport	biological_process	0.081553	1	1	317	9	41116	Cluster-26537.61609
GO:0006261	DNA-dependent DNA replication	biological_process	0.082596	1	5	317	271	41116	Cluster-26537.11429,Cluster-26537.21388,Cluster-26537.46809,Cluster-26537.67284,Cluster-15778.0
GO:0042470	melanosome	cellular_component	0.083554	1	1	317	13	41116	Cluster-26537.72586
GO:0048770	pigment granule	cellular_component	0.083554	1	1	317	13	41116	Cluster-26537.72586
GO:0022613	ribonucleoprotein complex biogenesis	biological_process	0.084064	1	15	317	1435	41116	Cluster-12376.1,Cluster-26537.38867,Cluster-5867.0,Cluster-28497.0,Cluster-27868.0,Cluster-26563.1,Cluster-23219.0,Cluster-14653.0,Cluster-26537.58078,Cluster-26537.12373,Cluster-28383.0,Cluster-28597.0,Cluster-26537.16985,Cluster-26537.23340,Cluster-17238.0
GO:0032182	ubiquitin-like protein binding	molecular_function	0.08453	1	2	317	57	41116	Cluster-26537.34666,Cluster-26537.25882
GO:0044712	single-organism catabolic process	biological_process	0.087691	1	10	317	753	41116	Cluster-4256.0,Cluster-26537.74852,Cluster-26537.57486,Cluster-26537.44798,Cluster-26537.49858,Cluster-26537.46119,Cluster-26537.50899,Cluster-26537.27123,Cluster-26537.54120,Cluster-26537.50988
GO:0003896	DNA primase activity	molecular_function	0.087907	1	2	317	55	41116	Cluster-26537.67284,Cluster-26537.11429
GO:0030599	pectinesterase activity	molecular_function	0.088159	1	2	317	59	41116	Cluster-20160.0,Cluster-26537.39791
GO:0065009	regulation of molecular function	biological_process	0.089283	1	6	317	389	41116	Cluster-26537.19972,Cluster-26537.63150,Cluster-26537.13458,Cluster-26537.44798,Cluster-26537.52597,Cluster-26537.49858
GO:0005044	scavenger receptor activity	molecular_function	0.089541	1	1	317	14	41116	Cluster-26537.42888
GO:0038024	cargo receptor activity	molecular_function	0.089541	1	1	317	14	41116	Cluster-26537.42888
GO:0006012	galactose metabolic process	biological_process	0.090298	1	3	317	125	41116	Cluster-26537.46087,Cluster-26537.51865,Cluster-26537.20177
GO:0043436	oxoacid metabolic process	biological_process	0.090528	1	26	317	2400	41116	Cluster-26537.27123,Cluster-26537.50899,Cluster-26537.46119,Cluster-26537.59459,Cluster-26537.44109,Cluster-26537.34317,Cluster-26537.69285,Cluster-26537.34293,Cluster-26537.14476,Cluster-26537.81281,Cluster-26537.53975,Cluster-26537.60646,Cluster-26537.16040,Cluster-26537.43909,Cluster-26537.71310,Cluster-26537.26619,Cluster-26537.60146,Cluster-25710.0,Cluster-26537.69282,Cluster-26537.46144,Clu…
GO:0010876	lipid localization	biological_process	0.090564	1	3	317	139	41116	Cluster-26537.42669,Cluster-26537.13458,Cluster-26537.13457
GO:1901988	negative regulation of cell cycle phase transition	biological_process	0.091318	1	2	317	58	41116	Cluster-26537.44798,Cluster-26537.49858
GO:1901991	negative regulation of mitotic cell cycle phase transition	biological_process	0.091318	1	2	317	58	41116	Cluster-26537.44798,Cluster-26537.49858
GO:0019318	hexose metabolic process	biological_process	0.091562	1	6	317	392	41116	Cluster-26537.46144,Cluster-26537.51865,Cluster-26537.20177,Cluster-26537.46119,Cluster-26537.44109,Cluster-26537.46087
GO:0005217	intracellular ligand-gated ion channel activity	molecular_function	0.092073	1	2	317	68	41116	Cluster-26537.13458,Cluster-15778.0
GO:0005218	intracellular ligand-gated calcium channel activity	molecular_function	0.092073	1	2	317	68	41116	Cluster-26537.13458,Cluster-15778.0
GO:0005219	ryanodine-sensitive calcium-release channel activity	molecular_function	0.092073	1	2	317	68	41116	Cluster-15778.0,Cluster-26537.13458
GO:0015278	calcium-release channel activity	molecular_function	0.092073	1	2	317	68	41116	Cluster-15778.0,Cluster-26537.13458
GO:0042545	cell wall modification	biological_process	0.092545	1	2	317	61	41116	Cluster-20160.0,Cluster-26537.39791
GO:0050661	NADP binding	molecular_function	0.093429	1	3	317	126	41116	Cluster-26537.47099,Cluster-26537.37744,Cluster-26537.58078
GO:0007093	mitotic cell cycle checkpoint	biological_process	0.093802	1	2	317	59	41116	Cluster-26537.44798,Cluster-26537.49858
GO:0006269	DNA replication, synthesis of RNA primer	biological_process	0.09386	1	2	317	57	41116	Cluster-26537.11429,Cluster-26537.67284
GO:0051348	negative regulation of transferase activity	biological_process	0.094254	1	2	317	60	41116	Cluster-26537.44798,Cluster-26537.49858
GO:0005853	eukaryotic translation elongation factor 1 complex	cellular_component	0.095673	1	1	317	16	41116	Cluster-12172.0
GO:0017080	sodium channel regulator activity	molecular_function	0.09609	1	2	317	53	41116	Cluster-26537.49393,Cluster-26537.51577
GO:0019871	sodium channel inhibitor activity	molecular_function	0.09609	1	2	317	53	41116	Cluster-26537.51577,Cluster-26537.49393
GO:0007339	binding of sperm to zona pellucida	biological_process	0.097183	1	1	317	9	41116	Cluster-26537.36458
GO:0009988	cell-cell recognition	biological_process	0.097183	1	1	317	9	41116	Cluster-26537.36458
GO:0035036	sperm-egg recognition	biological_process	0.097183	1	1	317	9	41116	Cluster-26537.36458
GO:0009435	NAD biosynthetic process	biological_process	0.097659	1	1	317	13	41116	Cluster-26537.32803
GO:0019674	NAD metabolic process	biological_process	0.097659	1	1	317	13	41116	Cluster-26537.32803
GO:0003855	3-dehydroquinate dehydratase activity	molecular_function	0.098541	1	1	317	14	41116	Cluster-26537.37744
GO:0051640	organelle localization	biological_process	0.098774	1	1	317	15	41116	Cluster-26537.62224
GO:0044711	single-organism biosynthetic process	biological_process	0.099332	1	30	317	2859	41116	Cluster-26537.26619,Cluster-26537.51541,Cluster-26537.73836,Cluster-26537.69282,Cluster-25710.0,Cluster-26537.69284,Cluster-4256.0,Cluster-26537.46144,Cluster-26537.52247,Cluster-26537.36458,Cluster-26537.47161,Cluster-26537.69281,Cluster-26537.37744,Cluster-26537.50899,Cluster-26537.46119,Cluster-26537.27123,Cluster-26537.34317,Cluster-26537.69285,Cluster-26537.44109,Cluster-26537.69433,Cluster-…
GO:0071804	cellular potassium ion transport	biological_process	0.099404	1	2	317	63	41116	Cluster-26537.74904,Cluster-26537.75299
GO:0071805	potassium ion transmembrane transport	biological_process	0.099404	1	2	317	63	41116	Cluster-26537.74904,Cluster-26537.75299
GO:0005261	cation channel activity	molecular_function	0.10094	1	4	317	232	41116	Cluster-26537.18957,Cluster-15778.0,Cluster-26537.13458,Cluster-26537.47199
GO:0015298	solute:cation antiporter activity	molecular_function	0.10115	1	2	317	60	41116	Cluster-26537.11090,Cluster-26537.1764
GO:0015299	solute:proton antiporter activity	molecular_function	0.10115	1	2	317	60	41116	Cluster-26537.11090,Cluster-26537.1764
GO:0004185	serine-type carboxypeptidase activity	molecular_function	0.10206	1	2	317	69	41116	Cluster-26537.75651,Cluster-26537.47905
GO:0006885	regulation of pH	biological_process	0.10413	1	2	317	61	41116	Cluster-26537.1764,Cluster-26537.11090
GO:0055067	monovalent inorganic cation homeostasis	biological_process	0.10413	1	2	317	61	41116	Cluster-26537.1764,Cluster-26537.11090
GO:0045930	negative regulation of mitotic cell cycle	biological_process	0.10479	1	2	317	63	41116	Cluster-26537.49858,Cluster-26537.44798
GO:0031400	negative regulation of protein modification process	biological_process	0.10526	1	2	317	66	41116	Cluster-26537.44798,Cluster-26537.49858
GO:0006874	cellular calcium ion homeostasis	biological_process	0.10544	1	2	317	73	41116	Cluster-26537.13458,Cluster-15778.0
GO:0055074	calcium ion homeostasis	biological_process	0.10544	1	2	317	73	41116	Cluster-15778.0,Cluster-26537.13458
GO:0072503	cellular divalent inorganic cation homeostasis	biological_process	0.10544	1	2	317	73	41116	Cluster-26537.13458,Cluster-15778.0
GO:0072507	divalent inorganic cation homeostasis	biological_process	0.10544	1	2	317	73	41116	Cluster-15778.0,Cluster-26537.13458
GO:0010948	negative regulation of cell cycle process	biological_process	0.10641	1	2	317	66	41116	Cluster-26537.44798,Cluster-26537.49858
GO:0007091	metaphase/anaphase transition of mitotic cell cycle	biological_process	0.10667	1	2	317	66	41116	Cluster-26537.44798,Cluster-26537.49858
GO:0010965	regulation of mitotic sister chromatid separation	biological_process	0.10667	1	2	317	66	41116	Cluster-26537.44798,Cluster-26537.49858
GO:0030071	regulation of mitotic metaphase/anaphase transition	biological_process	0.10667	1	2	317	66	41116	Cluster-26537.44798,Cluster-26537.49858
GO:0031145	anaphase-promoting complex-dependent proteasomal ubiquitin-dependent protein catabolic process	biological_process	0.10667	1	2	317	66	41116	Cluster-26537.49858,Cluster-26537.44798
GO:0032434	regulation of proteasomal ubiquitin-dependent protein catabolic process	biological_process	0.10667	1	2	317	66	41116	Cluster-26537.44798,Cluster-26537.49858
GO:0033044	regulation of chromosome organization	biological_process	0.10667	1	2	317	66	41116	Cluster-26537.44798,Cluster-26537.49858
GO:0033045	regulation of sister chromatid segregation	biological_process	0.10667	1	2	317	66	41116	Cluster-26537.49858,Cluster-26537.44798
GO:0033047	regulation of mitotic sister chromatid segregation	biological_process	0.10667	1	2	317	66	41116	Cluster-26537.49858,Cluster-26537.44798
GO:0044784	metaphase/anaphase transition of cell cycle	biological_process	0.10667	1	2	317	66	41116	Cluster-26537.49858,Cluster-26537.44798
GO:0051304	chromosome separation	biological_process	0.10667	1	2	317	66	41116	Cluster-26537.44798,Cluster-26537.49858
GO:0051306	mitotic sister chromatid separation	biological_process	0.10667	1	2	317	66	41116	Cluster-26537.44798,Cluster-26537.49858
GO:0051983	regulation of chromosome segregation	biological_process	0.10667	1	2	317	66	41116	Cluster-26537.44798,Cluster-26537.49858
GO:1902099	regulation of metaphase/anaphase transition of cell cycle	biological_process	0.10667	1	2	317	66	41116	Cluster-26537.44798,Cluster-26537.49858
GO:0051782	negative regulation of cell division	biological_process	0.10671	1	2	317	65	41116	Cluster-26537.49858,Cluster-26537.44798
GO:0016903	oxidoreductase activity, acting on the aldehyde or oxo group of donors	molecular_function	0.10682	1	3	317	132	41116	Cluster-26537.27123,Cluster-26537.26619,Cluster-26537.73926
GO:0030089	phycobilisome	cellular_component	0.10726	1	1	317	14	41116	Cluster-26537.5015
GO:1901981	phosphatidylinositol phosphate binding	molecular_function	0.1077	1	1	317	14	41116	Cluster-26537.34666
GO:0004764	shikimate 3-dehydrogenase (NADP+) activity	molecular_function	0.10816	1	1	317	13	41116	Cluster-26537.37744
GO:0006816	calcium ion transport	biological_process	0.11044	1	3	317	151	41116	Cluster-26537.13458,Cluster-15778.0,Cluster-26537.18957
GO:0004181	metallocarboxypeptidase activity	molecular_function	0.11096	1	1	317	16	41116	Cluster-26537.54600
GO:0008200	ion channel inhibitor activity	molecular_function	0.11126	1	3	317	143	41116	Cluster-26537.49393,Cluster-26537.51577,Cluster-26537.57621
GO:0016248	channel inhibitor activity	molecular_function	0.11126	1	3	317	143	41116	Cluster-26537.49393,Cluster-26537.51577,Cluster-26537.57621
GO:0016746	transferase activity, transferring acyl groups	molecular_function	0.1118	1	9	317	669	41116	Cluster-26537.47161,Cluster-26537.69281,Cluster-26537.69284,Cluster-26537.56186,Cluster-26537.74852,Cluster-26537.73121,Cluster-26537.11432,Cluster-26537.69285,Cluster-26537.69282
GO:0004133	glycogen debranching enzyme activity	molecular_function	0.11243	1	1	317	11	41116	Cluster-26537.43952
GO:0004134	4-alpha-glucanotransferase activity	molecular_function	0.11243	1	1	317	11	41116	Cluster-26537.43952
GO:0051338	regulation of transferase activity	biological_process	0.11272	1	3	317	150	41116	Cluster-26537.49858,Cluster-26537.52597,Cluster-26537.44798
GO:0071107	response to parathyroid hormone	biological_process	0.11282	1	1	317	10	41116	Cluster-26537.62348
GO:0015018	galactosylgalactosylxylosylprotein 3-beta-glucuronosyltransferase activity	molecular_function	0.11306	1	1	317	14	41116	Cluster-26537.52247
GO:0015020	glucuronosyltransferase activity	molecular_function	0.11306	1	1	317	14	41116	Cluster-26537.52247
GO:0004618	phosphoglycerate kinase activity	molecular_function	0.11314	1	1	317	15	41116	Cluster-26537.46119
GO:0005741	mitochondrial outer membrane	cellular_component	0.11324	1	4	317	217	41116	Cluster-26537.57486,Cluster-26537.59160,Cluster-26537.54120,Cluster-26537.50988
GO:0015976	carbon utilization	biological_process	0.11331	1	3	317	152	41116	Cluster-26537.44109,Cluster-26537.46144,Cluster-26537.46119
GO:0004521	endoribonuclease activity	molecular_function	0.11345	1	3	317	142	41116	Cluster-26537.27465,Cluster-26537.56507,Cluster-26537.14555
GO:0022622	root system development	biological_process	0.11354	1	1	317	13	41116	Cluster-26537.61609
GO:0048364	root development	biological_process	0.11354	1	1	317	13	41116	Cluster-26537.61609
GO:0015144	carbohydrate transmembrane transporter activity	molecular_function	0.11442	1	2	317	72	41116	Cluster-26537.31878,Cluster-26537.52597
GO:1901476	carbohydrate transporter activity	molecular_function	0.11442	1	2	317	72	41116	Cluster-26537.31878,Cluster-26537.52597
GO:0031968	organelle outer membrane	cellular_component	0.11488	1	4	317	218	41116	Cluster-26537.50988,Cluster-26537.54120,Cluster-26537.59160,Cluster-26537.57486
GO:0016684	oxidoreductase activity, acting on peroxide as acceptor	molecular_function	0.11521	1	3	317	151	41116	Cluster-26537.29021,Cluster-26537.57434,Cluster-26537.49183
GO:0016989	sigma factor antagonist activity	molecular_function	0.11577	1	1	317	13	41116	Cluster-26537.29358
GO:0061136	regulation of proteasomal protein catabolic process	biological_process	0.1162	1	2	317	68	41116	Cluster-26537.44798,Cluster-26537.49858
GO:1903050	regulation of proteolysis involved in cellular protein catabolic process	biological_process	0.1162	1	2	317	68	41116	Cluster-26537.44798,Cluster-26537.49858
GO:1903362	regulation of cellular protein catabolic process	biological_process	0.1162	1	2	317	68	41116	Cluster-26537.49858,Cluster-26537.44798
GO:0019538	protein metabolic process	biological_process	0.11844	1	69	317	7474	41116	Cluster-26537.74852,Cluster-26537.52247,Cluster-5867.0,Cluster-28497.0,Cluster-26537.52597,Cluster-12172.0,Cluster-26537.54600,Cluster-26537.36758,Cluster-26537.71310,Cluster-26537.70578,Cluster-25710.0,Cluster-14653.0,Cluster-26537.2051,Cluster-26537.56507,Cluster-26537.72315,Cluster-26537.40283,Cluster-26537.67284,Cluster-26537.44798,Cluster-26537.47751,Cluster-26537.25882,Cluster-26537.62011,C…
GO:0019915	lipid storage	biological_process	0.119	1	1	317	18	41116	Cluster-26537.42669
GO:0019752	carboxylic acid metabolic process	biological_process	0.11928	1	25	317	2371	41116	Cluster-26537.47161,Cluster-26537.37744,Cluster-26537.69281,Cluster-4256.0,Cluster-26537.69284,Cluster-26537.46144,Cluster-26537.60146,Cluster-25710.0,Cluster-26537.69282,Cluster-26537.26619,Cluster-26537.43909,Cluster-26537.71310,Cluster-26537.16040,Cluster-26537.14476,Cluster-26537.81281,Cluster-26537.53975,Cluster-26537.60646,Cluster-26537.34293,Cluster-26537.69285,Cluster-26537.34317,Cluster-…
GO:0044723	single-organism carbohydrate metabolic process	biological_process	0.11972	1	14	317	1185	41116	Cluster-26537.16040,Cluster-20160.0,Cluster-26537.46144,Cluster-4256.0,Cluster-26537.69406,Cluster-26537.39791,Cluster-26537.81281,Cluster-26537.43952,Cluster-26537.73836,Cluster-26537.44109,Cluster-26537.46087,Cluster-26537.20177,Cluster-26537.51865,Cluster-26537.46119
GO:0007050	cell cycle arrest	biological_process	0.11992	1	1	317	17	41116	Cluster-26537.16040
GO:0006979	response to oxidative stress	biological_process	0.12065	1	3	317	160	41116	Cluster-26537.57434,Cluster-26537.49183,Cluster-26537.29021
GO:0016774	phosphotransferase activity, carboxyl group as acceptor	molecular_function	0.12137	1	1	317	16	41116	Cluster-26537.46119
GO:0010951	negative regulation of endopeptidase activity	biological_process	0.12193	1	1	317	20	41116	Cluster-26537.13458
GO:0044550	secondary metabolite biosynthetic process	biological_process	0.12234	1	2	317	72	41116	Cluster-26537.81281,Cluster-26537.51541
GO:0033897	ribonuclease T2 activity	molecular_function	0.12243	1	1	317	22	41116	Cluster-26537.14555
GO:0048523	negative regulation of cellular process	biological_process	0.12312	1	5	317	336	41116	Cluster-26537.62224,Cluster-26537.49858,Cluster-26537.16040,Cluster-26537.44798,Cluster-26537.13458
GO:0009401	phosphoenolpyruvate-dependent sugar phosphotransferase system	biological_process	0.12406	1	2	317	71	41116	Cluster-26537.31878,Cluster-26537.52597
GO:0000062	fatty-acyl-CoA binding	molecular_function	0.12539	1	1	317	19	41116	Cluster-26537.53975
GO:0019354	siroheme biosynthetic process	biological_process	0.12556	1	2	317	70	41116	Cluster-26537.16040,Cluster-26537.50899
GO:0043115	precorrin-2 dehydrogenase activity	molecular_function	0.12556	1	2	317	70	41116	Cluster-26537.16040,Cluster-26537.50899
GO:0046156	siroheme metabolic process	biological_process	0.12556	1	2	317	70	41116	Cluster-26537.16040,Cluster-26537.50899
GO:0007088	regulation of mitotic nuclear division	biological_process	0.12634	1	2	317	72	41116	Cluster-26537.49858,Cluster-26537.44798
GO:0051783	regulation of nuclear division	biological_process	0.12634	1	2	317	72	41116	Cluster-26537.44798,Cluster-26537.49858
GO:0010466	negative regulation of peptidase activity	biological_process	0.12721	1	1	317	21	41116	Cluster-26537.13458
GO:0048519	negative regulation of biological process	biological_process	0.12882	1	6	317	439	41116	Cluster-26537.16040,Cluster-26537.44798,Cluster-26537.13458,Cluster-26537.49858,Cluster-26537.62224,Cluster-9752.0
GO:0017070	U6 snRNA binding	molecular_function	0.1304	1	1	317	11	41116	Cluster-26537.40406
GO:0030204	chondroitin sulfate metabolic process	biological_process	0.13047	1	1	317	16	41116	Cluster-26537.52247
GO:0030206	chondroitin sulfate biosynthetic process	biological_process	0.13047	1	1	317	16	41116	Cluster-26537.52247
GO:0050650	chondroitin sulfate proteoglycan biosynthetic process	biological_process	0.13047	1	1	317	16	41116	Cluster-26537.52247
GO:0050654	chondroitin sulfate proteoglycan metabolic process	biological_process	0.13047	1	1	317	16	41116	Cluster-26537.52247
GO:0019184	nonribosomal peptide biosynthetic process	biological_process	0.13243	1	1	317	20	41116	Cluster-26537.81281
GO:0016628	oxidoreductase activity, acting on the CH-CH group of donors, NAD or NADP as acceptor	molecular_function	0.13288	1	3	317	150	41116	Cluster-26537.16040,Cluster-26537.50899,Cluster-26537.27123
GO:0006480	N-terminal protein amino acid methylation	biological_process	0.13295	1	1	317	18	41116	Cluster-4256.0
GO:0000070	mitotic sister chromatid segregation	biological_process	0.13388	1	2	317	78	41116	Cluster-26537.49858,Cluster-26537.44798
GO:0015079	potassium ion transmembrane transporter activity	molecular_function	0.13463	1	3	317	159	41116	Cluster-26537.75299,Cluster-26537.74904,Cluster-26537.47199
GO:0000819	sister chromatid segregation	biological_process	0.13564	1	2	317	79	41116	Cluster-26537.44798,Cluster-26537.49858
GO:0043624	cellular protein complex disassembly	biological_process	0.13578	1	2	317	87	41116	Cluster-26537.14987,Cluster-26537.63916
GO:0051128	regulation of cellular component organization	biological_process	0.13724	1	5	317	346	41116	Cluster-26537.62224,Cluster-26537.49858,Cluster-26537.63916,Cluster-26537.44798,Cluster-26537.14987
GO:1901987	regulation of cell cycle phase transition	biological_process	0.13817	1	2	317	76	41116	Cluster-26537.49858,Cluster-26537.44798
GO:1901990	regulation of mitotic cell cycle phase transition	biological_process	0.13817	1	2	317	76	41116	Cluster-26537.44798,Cluster-26537.49858
GO:0070588	calcium ion transmembrane transport	biological_process	0.13823	1	1	317	20	41116	Cluster-26537.18957
GO:0008235	metalloexopeptidase activity	molecular_function	0.13873	1	1	317	20	41116	Cluster-26537.54600
GO:0015748	organophosphate ester transport	biological_process	0.14001	1	1	317	18	41116	Cluster-26537.61609
GO:0044770	cell cycle phase transition	biological_process	0.14002	1	2	317	77	41116	Cluster-26537.49858,Cluster-26537.44798
GO:0044772	mitotic cell cycle phase transition	biological_process	0.14002	1	2	317	77	41116	Cluster-26537.49858,Cluster-26537.44798
GO:0016209	antioxidant activity	molecular_function	0.1415	1	4	317	258	41116	Cluster-26537.29021,Cluster-26537.57434,Cluster-26537.49183,Cluster-26537.46548
GO:0031365	N-terminal protein amino acid modification	biological_process	0.14425	1	1	317	20	41116	Cluster-4256.0
GO:0047134	protein-disulfide reductase activity	molecular_function	0.1443	1	3	317	217	41116	Cluster-26537.60836,Cluster-26537.14491,Cluster-26537.46548
GO:0019229	regulation of vasoconstriction	biological_process	0.14563	1	1	317	20	41116	Cluster-26537.11429
GO:0042310	vasoconstriction	biological_process	0.14563	1	1	317	20	41116	Cluster-26537.11429
GO:0005515	protein binding	molecular_function	0.14581	1	92	317	10059	41116	Cluster-26537.14491,Cluster-26537.53551,Cluster-26537.43239,Cluster-26537.53236,Cluster-26537.34833,Cluster-26537.43252,Cluster-26537.26619,Cluster-26537.66596,Cluster-26537.40900,Cluster-26537.51432,Cluster-26537.25882,Cluster-26537.5682,Cluster-26537.46010,Cluster-26537.55138,Cluster-26537.38310,Cluster-26537.70578,Cluster-25710.0,Cluster-26537.66802,Cluster-26537.33598,Cluster-26537.60568,Clus…
GO:0042176	regulation of protein catabolic process	biological_process	0.14586	1	2	317	78	41116	Cluster-26537.44798,Cluster-26537.49858
GO:0033013	tetrapyrrole metabolic process	biological_process	0.14727	1	5	317	336	41116	Cluster-26537.74852,Cluster-26537.50899,Cluster-26537.69433,Cluster-15778.0,Cluster-26537.16040
GO:0016668	oxidoreductase activity, acting on a sulfur group of donors, NAD(P) as acceptor	molecular_function	0.14778	1	3	317	219	41116	Cluster-26537.60836,Cluster-26537.46548,Cluster-26537.14491
GO:0004013	adenosylhomocysteinase activity	molecular_function	0.14847	1	1	317	18	41116	Cluster-26537.50899
GO:0016801	hydrolase activity, acting on ether bonds	molecular_function	0.14847	1	1	317	18	41116	Cluster-26537.50899
GO:0016802	trialkylsulfonium hydrolase activity	molecular_function	0.14847	1	1	317	18	41116	Cluster-26537.50899
GO:0032465	regulation of cytokinesis	biological_process	0.14874	1	1	317	20	41116	Cluster-26537.62011
GO:0016426	tRNA (adenine) methyltransferase activity	molecular_function	0.14875	1	1	317	24	41116	Cluster-4256.0
GO:0016429	tRNA (adenine-N1-)-methyltransferase activity	molecular_function	0.14875	1	1	317	24	41116	Cluster-4256.0
GO:0003779	actin binding	molecular_function	0.15099	1	4	317	261	41116	Cluster-25710.0,Cluster-26537.53151,Cluster-26537.41834,Cluster-26537.63806
GO:0003333	amino acid transmembrane transport	biological_process	0.15136	1	2	317	82	41116	Cluster-26537.39055,Cluster-26537.75981
GO:0006099	tricarboxylic acid cycle	biological_process	0.1529	1	2	317	82	41116	Cluster-26537.44109,Cluster-26537.46144
GO:0006101	citrate metabolic process	biological_process	0.1529	1	2	317	82	41116	Cluster-26537.46144,Cluster-26537.44109
GO:0070011	peptidase activity, acting on L-amino acid peptides	molecular_function	0.15294	1	17	317	1606	41116	Cluster-26537.25882,Cluster-26537.75651,Cluster-26537.37230,Cluster-26537.34833,Cluster-26537.49029,Cluster-26537.47905,Cluster-26537.54600,Cluster-26537.36758,Cluster-26537.14987,Cluster-26537.34423,Cluster-26537.63623,Cluster-26537.72315,Cluster-26537.40283,Cluster-26537.14555,Cluster-26537.34422,Cluster-26537.63595,Cluster-26537.39826
GO:0071229	cellular response to acid chemical	biological_process	0.154	1	1	317	19	41116	Cluster-26537.67284
GO:0006873	cellular ion homeostasis	biological_process	0.15457	1	2	317	93	41116	Cluster-15778.0,Cluster-26537.13458
GO:0006875	cellular metal ion homeostasis	biological_process	0.15457	1	2	317	93	41116	Cluster-26537.13458,Cluster-15778.0
GO:0030003	cellular cation homeostasis	biological_process	0.15457	1	2	317	93	41116	Cluster-26537.13458,Cluster-15778.0
GO:0048316	seed development	biological_process	0.15549	1	1	317	20	41116	Cluster-26537.61609
GO:0055036	virion membrane	cellular_component	0.15656	1	1	317	25	41116	Cluster-26537.74852
GO:0000075	cell cycle checkpoint	biological_process	0.15674	1	2	317	86	41116	Cluster-26537.44798,Cluster-26537.49858
GO:0055065	metal ion homeostasis	biological_process	0.15919	1	2	317	96	41116	Cluster-26537.13458,Cluster-15778.0
GO:0033014	tetrapyrrole biosynthetic process	biological_process	0.15921	1	4	317	256	41116	Cluster-26537.16040,Cluster-15778.0,Cluster-26537.69433,Cluster-26537.50899
GO:0010639	negative regulation of organelle organization	biological_process	0.1593	1	2	317	91	41116	Cluster-26537.44798,Cluster-26537.49858
GO:0015858	nucleoside transport	biological_process	0.15939	1	1	317	21	41116	Cluster-26537.5136
GO:0022604	regulation of cell morphogenesis	biological_process	0.16069	1	1	317	20	41116	Cluster-26537.62224
GO:0004540	ribonuclease activity	molecular_function	0.1611	1	4	317	250	41116	Cluster-26537.27465,Cluster-26537.32749,Cluster-26537.56507,Cluster-26537.14555
GO:0006779	porphyrin-containing compound biosynthetic process	biological_process	0.16174	1	3	317	163	41116	Cluster-26537.16040,Cluster-26537.69433,Cluster-26537.50899
GO:0009916	alternative oxidase activity	molecular_function	0.16236	1	1	317	17	41116	Cluster-26537.56030
GO:0006813	potassium ion transport	biological_process	0.16429	1	4	317	257	41116	Cluster-26537.75299,Cluster-26537.50899,Cluster-26537.47199,Cluster-26537.74904
GO:0009060	aerobic respiration	biological_process	0.16454	1	2	317	87	41116	Cluster-26537.44109,Cluster-26537.46144
GO:0017069	snRNA binding	molecular_function	0.16507	1	1	317	17	41116	Cluster-26537.40406
GO:0003008	system process	biological_process	0.16522	1	2	317	91	41116	Cluster-26537.11429,Cluster-26537.50835
GO:0031399	regulation of protein modification process	biological_process	0.16526	1	3	317	180	41116	Cluster-26537.49858,Cluster-26537.52597,Cluster-26537.44798
GO:0016679	oxidoreductase activity, acting on diphenols and related substances as donors	molecular_function	0.16592	1	2	317	90	41116	Cluster-26537.81281,Cluster-26537.56030
GO:0000902	cell morphogenesis	biological_process	0.1668	1	3	317	177	41116	Cluster-26537.62224,Cluster-26537.59193,Cluster-26537.42435
GO:0032989	cellular component morphogenesis	biological_process	0.1668	1	3	317	177	41116	Cluster-26537.62224,Cluster-26537.59193,Cluster-26537.42435
GO:0016892	endoribonuclease activity, producing 3'-phosphomonoesters	molecular_function	0.16708	1	1	317	29	41116	Cluster-26537.14555
GO:0055082	cellular chemical homeostasis	biological_process	0.16775	1	2	317	98	41116	Cluster-15778.0,Cluster-26537.13458
GO:0007346	regulation of mitotic cell cycle	biological_process	0.16824	1	2	317	86	41116	Cluster-26537.49858,Cluster-26537.44798
GO:0071705	nitrogen compound transport	biological_process	0.1686	1	5	317	362	41116	Cluster-26537.51270,Cluster-26537.75981,Cluster-26537.5136,Cluster-26537.61609,Cluster-26537.39055
GO:0051260	protein homooligomerization	biological_process	0.16974	1	1	317	22	41116	Cluster-26537.69012
GO:0019856	pyrimidine nucleobase biosynthetic process	biological_process	0.16984	1	1	317	21	41116	Cluster-25710.0
GO:1903825	organic acid transmembrane transport	biological_process	0.1711	1	2	317	88	41116	Cluster-26537.39055,Cluster-26537.75981
GO:0004526	ribonuclease P activity	molecular_function	0.17117	1	1	317	21	41116	Cluster-26537.56507
GO:0006915	apoptotic process	biological_process	0.17196	1	3	317	174	41116	Cluster-26537.62011,Cluster-26537.11429,Cluster-26537.16040
GO:0010154	fruit development	biological_process	0.17209	1	1	317	23	41116	Cluster-26537.61609
GO:0090066	regulation of anatomical structure size	biological_process	0.1724	1	2	317	100	41116	Cluster-26537.62224,Cluster-26537.11429
GO:0006029	proteoglycan metabolic process	biological_process	0.17314	1	1	317	22	41116	Cluster-26537.52247
GO:0030166	proteoglycan biosynthetic process	biological_process	0.17314	1	1	317	22	41116	Cluster-26537.52247
GO:0012501	programmed cell death	biological_process	0.17314	1	3	317	175	41116	Cluster-26537.16040,Cluster-26537.62011,Cluster-26537.11429
GO:0098656	anion transmembrane transport	biological_process	0.17343	1	2	317	90	41116	Cluster-26537.75981,Cluster-26537.39055
GO:0004519	endonuclease activity	molecular_function	0.17489	1	5	317	357	41116	Cluster-25710.0,Cluster-26537.59160,Cluster-26537.14555,Cluster-26537.56507,Cluster-26537.27465
GO:0017025	TBP-class protein binding	molecular_function	0.17506	1	1	317	21	41116	Cluster-26537.66503
GO:0071840	cellular component organization or biogenesis	biological_process	0.17535	1	39	317	4342	41116	Cluster-26537.16985,Cluster-26537.21388,Cluster-26537.41834,Cluster-26537.63806,Cluster-17238.0,Cluster-25710.0,Cluster-26537.14987,Cluster-26563.1,Cluster-26537.39791,Cluster-28497.0,Cluster-5867.0,Cluster-9691.9,Cluster-28383.0,Cluster-26537.44798,Cluster-23219.0,Cluster-14653.0,Cluster-26537.59193,Cluster-26537.53151,Cluster-26537.62224,Cluster-26537.55160,Cluster-26537.49858,Cluster-26537.123…
GO:0016627	oxidoreductase activity, acting on the CH-CH group of donors	molecular_function	0.17641	1	4	317	262	41116	Cluster-26537.16040,Cluster-26537.34293,Cluster-26537.27123,Cluster-26537.50899
GO:0005730	nucleolus	cellular_component	0.17674	1	6	317	462	41116	Cluster-28597.0,Cluster-26537.69013,Cluster-17238.0,Cluster-26537.67284,Cluster-26537.40406,Cluster-26537.11429
GO:0016149	translation release factor activity, codon specific	molecular_function	0.17706	1	1	317	27	41116	Cluster-26537.63916
GO:0007067	mitotic nuclear division	biological_process	0.17732	1	3	317	177	41116	Cluster-26537.44798,Cluster-26537.49858,Cluster-26537.49493
GO:0016894	endonuclease activity, active with either ribo- or deoxyribonucleic acids and producing 3'-phosphomonoesters	molecular_function	0.1776	1	1	317	31	41116	Cluster-26537.14555
GO:0016247	channel regulator activity	molecular_function	0.17838	1	3	317	176	41116	Cluster-26537.57621,Cluster-26537.49393,Cluster-26537.51577
GO:0005544	calcium-dependent phospholipid binding	molecular_function	0.18093	1	1	317	27	41116	Cluster-26537.46894
GO:0040008	regulation of growth	biological_process	0.18128	1	1	317	25	41116	Cluster-9752.0
GO:0006417	regulation of translation	biological_process	0.18162	1	6	317	430	41116	Cluster-26537.62993,Cluster-26537.72009,Cluster-26537.63916,Cluster-26537.36458,Cluster-26537.14987,Cluster-12172.0
GO:0034248	regulation of cellular amide metabolic process	biological_process	0.18162	1	6	317	430	41116	Cluster-12172.0,Cluster-26537.72009,Cluster-26537.62993,Cluster-26537.63916,Cluster-26537.36458,Cluster-26537.14987
GO:0004140	dephospho-CoA kinase activity	molecular_function	0.18162	1	1	317	26	41116	Cluster-26537.34317
GO:1903510	mucopolysaccharide metabolic process	biological_process	0.18258	1	1	317	23	41116	Cluster-26537.52247
GO:0006778	porphyrin-containing compound metabolic process	biological_process	0.1832	1	4	317	260	41116	Cluster-26537.74852,Cluster-26537.50899,Cluster-26537.69433,Cluster-26537.16040
GO:0030151	molybdenum ion binding	molecular_function	0.18343	1	1	317	25	41116	Cluster-26537.46834
GO:0016929	SUMO-specific protease activity	molecular_function	0.18489	1	1	317	23	41116	Cluster-26537.25882
GO:0032183	SUMO binding	molecular_function	0.18489	1	1	317	23	41116	Cluster-26537.25882
GO:0070122	isopeptidase activity	molecular_function	0.18489	1	1	317	23	41116	Cluster-26537.25882
GO:0070138	ubiquitin-like protein-specific isopeptidase activity	molecular_function	0.18489	1	1	317	23	41116	Cluster-26537.25882
GO:0070140	SUMO-specific isopeptidase activity	molecular_function	0.18489	1	1	317	23	41116	Cluster-26537.25882
GO:0009081	branched-chain amino acid metabolic process	biological_process	0.18644	1	3	317	175	41116	Cluster-26537.27123,Cluster-26537.50899,Cluster-26537.60646
GO:0044780	bacterial-type flagellum assembly	biological_process	0.18737	1	1	317	26	41116	Cluster-26537.59459
GO:0010608	posttranscriptional regulation of gene expression	biological_process	0.18978	1	6	317	437	41116	Cluster-12172.0,Cluster-26537.72009,Cluster-26537.62993,Cluster-26537.63916,Cluster-26537.36458,Cluster-26537.14987
GO:0052548	regulation of endopeptidase activity	biological_process	0.19027	1	1	317	30	41116	Cluster-26537.13458
GO:0000096	sulfur amino acid metabolic process	biological_process	0.19255	1	2	317	99	41116	Cluster-26537.50899,Cluster-26537.43909
GO:0016835	carbon-oxygen lyase activity	molecular_function	0.19295	1	4	317	274	41116	Cluster-26537.66248,Cluster-26537.37744,Cluster-26537.59839,Cluster-26537.59840
GO:0052547	regulation of peptidase activity	biological_process	0.19514	1	1	317	31	41116	Cluster-26537.13458
GO:0072509	divalent inorganic cation transmembrane transporter activity	molecular_function	0.1973	1	4	317	283	41116	Cluster-26537.51541,Cluster-26537.13458,Cluster-15778.0,Cluster-26537.18957
GO:0044085	cellular component biogenesis	biological_process	0.19813	1	24	317	2664	41116	Cluster-14653.0,Cluster-26537.37638,Cluster-23219.0,Cluster-27868.0,Cluster-26537.69012,Cluster-26537.44043,Cluster-26537.41923,Cluster-26537.74412,Cluster-26537.30058,Cluster-26537.23340,Cluster-9691.9,Cluster-28383.0,Cluster-26537.59459,Cluster-26537.58078,Cluster-26563.1,Cluster-28497.0,Cluster-5867.0,Cluster-12376.1,Cluster-26537.38867,Cluster-17238.0,Cluster-26537.62224,Cluster-26537.16985,C…
GO:0015995	chlorophyll biosynthetic process	biological_process	0.20253	1	1	317	26	41116	Cluster-26537.69433
GO:0046112	nucleobase biosynthetic process	biological_process	0.20325	1	1	317	26	41116	Cluster-25710.0
GO:0008219	cell death	biological_process	0.20574	1	3	317	192	41116	Cluster-26537.11429,Cluster-26537.62011,Cluster-26537.16040
GO:0016265	death	biological_process	0.20574	1	3	317	192	41116	Cluster-26537.62011,Cluster-26537.11429,Cluster-26537.16040
GO:0044781	bacterial-type flagellum organization	biological_process	0.20634	1	1	317	28	41116	Cluster-26537.59459
GO:0030677	ribonuclease P complex	cellular_component	0.20711	1	1	317	28	41116	Cluster-26537.56507
GO:0045158	electron transporter, transferring electrons within cytochrome b6/f complex of photosystem II activity	molecular_function	0.20811	1	1	317	18	41116	Cluster-26537.74412
GO:0006537	glutamate biosynthetic process	biological_process	0.2085	1	1	317	25	41116	Cluster-26537.34293
GO:0015930	glutamate synthase activity	molecular_function	0.2085	1	1	317	25	41116	Cluster-26537.34293
GO:0005337	nucleoside transmembrane transporter activity	molecular_function	0.2096	1	1	317	30	41116	Cluster-26537.5136
GO:0030155	regulation of cell adhesion	biological_process	0.21177	1	1	317	30	41116	Cluster-26537.62224
GO:0006554	lysine catabolic process	biological_process	0.21273	1	3	317	185	41116	Cluster-4256.0,Cluster-26537.50899,Cluster-26537.27123
GO:0009068	aspartate family amino acid catabolic process	biological_process	0.21273	1	3	317	185	41116	Cluster-26537.50899,Cluster-26537.27123,Cluster-4256.0
GO:0004549	tRNA-specific ribonuclease activity	molecular_function	0.21334	1	1	317	28	41116	Cluster-26537.56507
GO:0043241	protein complex disassembly	biological_process	0.21509	1	2	317	116	41116	Cluster-26537.14987,Cluster-26537.63916
GO:0043244	regulation of protein complex disassembly	biological_process	0.21509	1	2	317	116	41116	Cluster-26537.14987,Cluster-26537.63916
GO:0016197	endosomal transport	biological_process	0.21573	1	1	317	29	41116	Cluster-26537.62224
GO:0006094	gluconeogenesis	biological_process	0.21745	1	3	317	210	41116	Cluster-26537.46144,Cluster-26537.46119,Cluster-26537.44109
GO:0043161	proteasome-mediated ubiquitin-dependent protein catabolic process	biological_process	0.21861	1	2	317	105	41116	Cluster-26537.49858,Cluster-26537.44798
GO:0019319	hexose biosynthetic process	biological_process	0.22042	1	3	317	212	41116	Cluster-26537.44109,Cluster-26537.46119,Cluster-26537.46144
GO:0046364	monosaccharide biosynthetic process	biological_process	0.22042	1	3	317	212	41116	Cluster-26537.46119,Cluster-26537.46144,Cluster-26537.44109
GO:0015937	coenzyme A biosynthetic process	biological_process	0.22278	1	1	317	32	41116	Cluster-26537.34317
GO:0033866	nucleoside bisphosphate biosynthetic process	biological_process	0.22278	1	1	317	32	41116	Cluster-26537.34317
GO:0034030	ribonucleoside bisphosphate biosynthetic process	biological_process	0.22278	1	1	317	32	41116	Cluster-26537.34317
GO:0034033	purine nucleoside bisphosphate biosynthetic process	biological_process	0.22278	1	1	317	32	41116	Cluster-26537.34317
GO:0042127	regulation of cell proliferation	biological_process	0.22299	1	1	317	32	41116	Cluster-26537.16040
GO:1901264	carbohydrate derivative transport	biological_process	0.22445	1	1	317	30	41116	Cluster-26537.5136
GO:0044444	cytoplasmic part	cellular_component	0.22583	1	37	317	4238	41116	Cluster-26563.1,Cluster-26537.52597,Cluster-26537.61609,Cluster-5867.0,Cluster-28497.0,Cluster-26537.16985,Cluster-17238.0,Cluster-12172.0,Cluster-26537.57486,Cluster-26537.14987,Cluster-23219.0,Cluster-26537.20095,Cluster-14653.0,Cluster-26537.42669,Cluster-26537.72586,Cluster-28383.0,Cluster-26537.18959,Cluster-12376.1,Cluster-26537.38867,Cluster-26537.31878,Cluster-26537.47161,Cluster-26537.36…
GO:0004857	enzyme inhibitor activity	molecular_function	0.22635	1	4	317	315	41116	Cluster-20160.0,Cluster-26537.39791,Cluster-26537.46287,Cluster-26537.13458
GO:0031324	negative regulation of cellular metabolic process	biological_process	0.22796	1	3	317	203	41116	Cluster-26537.49858,Cluster-26537.44798,Cluster-26537.13458
GO:0003013	circulatory system process	biological_process	0.22911	1	1	317	31	41116	Cluster-26537.11429
GO:0003018	vascular process in circulatory system	biological_process	0.22911	1	1	317	31	41116	Cluster-26537.11429
GO:0008015	blood circulation	biological_process	0.22911	1	1	317	31	41116	Cluster-26537.11429
GO:0035150	regulation of tube size	biological_process	0.22911	1	1	317	31	41116	Cluster-26537.11429
GO:0050880	regulation of blood vessel size	biological_process	0.22911	1	1	317	31	41116	Cluster-26537.11429
GO:1903522	regulation of blood circulation	biological_process	0.22911	1	1	317	31	41116	Cluster-26537.11429
GO:0006801	superoxide metabolic process	biological_process	0.22917	1	1	317	34	41116	Cluster-26537.47099
GO:0072593	reactive oxygen species metabolic process	biological_process	0.22917	1	1	317	34	41116	Cluster-26537.47099
GO:0018580	nitronate monooxygenase activity	molecular_function	0.23105	1	1	317	26	41116	Cluster-26537.34293
GO:0006270	DNA replication initiation	biological_process	0.23113	1	3	317	197	41116	Cluster-26537.21388,Cluster-26537.46809,Cluster-15778.0
GO:0030001	metal ion transport	biological_process	0.23168	1	12	317	1178	41116	Cluster-26537.75299,Cluster-26537.81281,Cluster-26537.20095,Cluster-15778.0,Cluster-26537.27902,Cluster-26537.13458,Cluster-26537.51541,Cluster-26537.50899,Cluster-26537.47199,Cluster-26537.62302,Cluster-26537.18957,Cluster-26537.74904
GO:0008652	cellular amino acid biosynthetic process	biological_process	0.23193	1	6	317	483	41116	Cluster-26537.37744,Cluster-26537.50899,Cluster-26537.27123,Cluster-26537.26619,Cluster-26537.60646,Cluster-26537.34293
GO:0010498	proteasomal protein catabolic process	biological_process	0.23304	1	2	317	109	41116	Cluster-26537.49858,Cluster-26537.44798
GO:0048608	reproductive structure development	biological_process	0.23369	1	1	317	35	41116	Cluster-26537.61609
GO:0061458	reproductive system development	biological_process	0.23369	1	1	317	35	41116	Cluster-26537.61609
GO:0016891	endoribonuclease activity, producing 5'-phosphomonoesters	molecular_function	0.23448	1	2	317	104	41116	Cluster-26537.27465,Cluster-26537.56507
GO:0003857	3-hydroxyacyl-CoA dehydrogenase activity	molecular_function	0.2352	1	2	317	106	41116	Cluster-26537.50899,Cluster-26537.27123
GO:0008146	sulfotransferase activity	molecular_function	0.2382	1	1	317	35	41116	Cluster-26537.80740
GO:0070838	divalent metal ion transport	biological_process	0.23886	1	4	317	308	41116	Cluster-26537.13458,Cluster-15778.0,Cluster-26537.18957,Cluster-26537.51541
GO:0006869	lipid transport	biological_process	0.23959	1	2	317	121	41116	Cluster-26537.13457,Cluster-26537.13458
GO:0006200	obsolete ATP catabolic process	biological_process	0.23983	1	1	317	28	41116	Cluster-26537.51756
GO:0032984	macromolecular complex disassembly	biological_process	0.24037	1	2	317	124	41116	Cluster-26537.63916,Cluster-26537.14987
GO:0019359	nicotinamide nucleotide biosynthetic process	biological_process	0.24138	1	1	317	33	41116	Cluster-26537.32803
GO:0019363	pyridine nucleotide biosynthetic process	biological_process	0.24138	1	1	317	33	41116	Cluster-26537.32803
GO:0022411	cellular component disassembly	biological_process	0.24152	1	2	317	125	41116	Cluster-26537.14987,Cluster-26537.63916
GO:0006534	cysteine metabolic process	biological_process	0.24518	1	1	317	31	41116	Cluster-26537.43909
GO:0005516	calmodulin binding	molecular_function	0.24533	1	2	317	109	41116	Cluster-26537.43252,Cluster-26537.42790
GO:0043130	ubiquitin binding	molecular_function	0.24539	1	1	317	34	41116	Cluster-26537.34666
GO:0030029	actin filament-based process	biological_process	0.24561	1	2	317	129	41116	Cluster-25710.0,Cluster-26537.62224
GO:0030036	actin cytoskeleton organization	biological_process	0.24561	1	2	317	129	41116	Cluster-26537.62224,Cluster-25710.0
GO:1902555	endoribonuclease complex	cellular_component	0.24747	1	1	317	35	41116	Cluster-26537.56507
GO:0016651	oxidoreductase activity, acting on NAD(P)H	molecular_function	0.24838	1	5	317	482	41116	Cluster-26537.14491,Cluster-26537.46548,Cluster-26537.20095,Cluster-26537.29358,Cluster-26537.60836
GO:0098772	molecular function regulator	molecular_function	0.24852	1	9	317	868	41116	Cluster-26537.57621,Cluster-26537.49393,Cluster-26537.46287,Cluster-26537.51577,Cluster-26537.13458,Cluster-26537.52597,Cluster-26537.39791,Cluster-20160.0,Cluster-26537.19972
GO:0016485	protein processing	biological_process	0.24859	1	2	317	118	41116	Cluster-26537.63150,Cluster-25710.0
GO:0051604	protein maturation	biological_process	0.24859	1	2	317	118	41116	Cluster-26537.63150,Cluster-25710.0
GO:0006260	DNA replication	biological_process	0.24883	1	11	317	1036	41116	Cluster-15778.0,Cluster-26537.63676,Cluster-26537.11429,Cluster-26537.21581,Cluster-26537.46809,Cluster-26537.49858,Cluster-26537.63916,Cluster-26537.63839,Cluster-26537.21388,Cluster-26537.27465,Cluster-26537.67284
GO:0005088	Ras guanyl-nucleotide exchange factor activity	molecular_function	0.24952	1	1	317	38	41116	Cluster-26537.19972
GO:0005089	Rho guanyl-nucleotide exchange factor activity	molecular_function	0.24952	1	1	317	38	41116	Cluster-26537.19972
GO:0003743	translation initiation factor activity	molecular_function	0.25021	1	2	317	121	41116	Cluster-26537.36458,Cluster-26537.62993
GO:0007049	cell cycle	biological_process	0.25042	1	9	317	878	41116	Cluster-26537.63839,Cluster-26537.49858,Cluster-26537.66503,Cluster-26537.13023,Cluster-26537.44798,Cluster-26537.62011,Cluster-26537.51432,Cluster-26537.49493,Cluster-26537.16040
GO:0009405	pathogenesis	biological_process	0.25139	1	6	317	552	41116	Cluster-26537.41758,Cluster-26537.21867,Cluster-26537.69192,Cluster-26537.51577,Cluster-26537.49393,Cluster-26537.57621
GO:0071944	cell periphery	cellular_component	0.25155	1	12	317	1168	41116	Cluster-20160.0,Cluster-26537.37638,Cluster-26537.39791,Cluster-26537.51946,Cluster-26537.44043,Cluster-26537.41923,Cluster-26537.41642,Cluster-9691.9,Cluster-26537.30058,Cluster-17238.0,Cluster-26537.47199,Cluster-28597.0
GO:0000280	nuclear division	biological_process	0.25267	1	3	317	213	41116	Cluster-26537.44798,Cluster-26537.49858,Cluster-26537.49493
GO:0008233	peptidase activity	molecular_function	0.25317	1	17	317	1761	41116	Cluster-26537.54600,Cluster-26537.34833,Cluster-26537.49029,Cluster-26537.47905,Cluster-26537.36758,Cluster-26537.14987,Cluster-26537.25882,Cluster-26537.75651,Cluster-26537.37230,Cluster-26537.34422,Cluster-26537.63595,Cluster-26537.39826,Cluster-26537.34423,Cluster-26537.72315,Cluster-26537.63623,Cluster-26537.14555,Cluster-26537.40283
GO:0033043	regulation of organelle organization	biological_process	0.25357	1	3	317	219	41116	Cluster-26537.44798,Cluster-26537.49858,Cluster-26537.62224
GO:0009403	toxin biosynthetic process	biological_process	0.25552	1	1	317	35	41116	Cluster-26537.51541
GO:0018874	benzoate metabolic process	biological_process	0.25572	1	2	317	113	41116	Cluster-26537.27123,Cluster-26537.50899
GO:1901575	organic substance catabolic process	biological_process	0.25725	1	15	317	1519	41116	Cluster-26537.50899,Cluster-26537.46119,Cluster-26537.27123,Cluster-26537.54120,Cluster-26537.51865,Cluster-26537.20177,Cluster-26537.50988,Cluster-26537.44798,Cluster-26537.46087,Cluster-26537.57486,Cluster-26537.49858,Cluster-26537.74852,Cluster-4256.0,Cluster-24656.0,Cluster-26537.32749
GO:0006446	regulation of translational initiation	biological_process	0.2574	1	2	317	124	41116	Cluster-26537.36458,Cluster-26537.62993
GO:0030838	positive regulation of actin filament polymerization	biological_process	0.25818	1	1	317	40	41116	Cluster-26537.62224
GO:0034314	Arp2/3 complex-mediated actin nucleation	biological_process	0.25818	1	1	317	40	41116	Cluster-26537.62224
GO:0045010	actin nucleation	biological_process	0.25818	1	1	317	40	41116	Cluster-26537.62224
GO:0004518	nuclease activity	molecular_function	0.25826	1	8	317	726	41116	Cluster-26537.62617,Cluster-26537.27465,Cluster-26537.63595,Cluster-26537.59160,Cluster-25710.0,Cluster-26537.32749,Cluster-26537.56507,Cluster-26537.14555
GO:0044057	regulation of system process	biological_process	0.25827	1	1	317	36	41116	Cluster-26537.11429
GO:0034220	ion transmembrane transport	biological_process	0.25872	1	8	317	774	41116	Cluster-26537.51541,Cluster-26537.74904,Cluster-26537.18957,Cluster-26537.39979,Cluster-26537.75981,Cluster-26537.75299,Cluster-26537.39055,Cluster-5867.0
GO:0019748	secondary metabolic process	biological_process	0.26214	1	2	317	122	41116	Cluster-26537.51541,Cluster-26537.81281
GO:0044281	small molecule metabolic process	biological_process	0.2623	1	41	317	4579	41116	Cluster-4256.0,Cluster-26537.69284,Cluster-26537.29358,Cluster-26537.52247,Cluster-26537.46144,Cluster-26537.71310,Cluster-26537.57486,Cluster-26537.78763,Cluster-26537.60146,Cluster-25710.0,Cluster-26537.20095,Cluster-26537.53975,Cluster-26537.60646,Cluster-26537.34293,Cluster-15778.0,Cluster-26537.50899,Cluster-26537.41582,Cluster-26537.34317,Cluster-26537.47161,Cluster-26537.69281,Cluster-2653…
GO:0042221	response to chemical	biological_process	0.26276	1	8	317	770	41116	Cluster-26537.46809,Cluster-26537.11429,Cluster-26537.67284,Cluster-26537.46816,Cluster-26537.62348,Cluster-26537.77246,Cluster-26537.47278,Cluster-26537.7143
GO:0032784	regulation of DNA-templated transcription, elongation	biological_process	0.2653	1	1	317	41	41116	Cluster-5867.0
GO:0006783	heme biosynthetic process	biological_process	0.26556	1	2	317	115	41116	Cluster-26537.50899,Cluster-26537.16040
GO:0070008	serine-type exopeptidase activity	molecular_function	0.26627	1	2	317	124	41116	Cluster-26537.47905,Cluster-26537.75651
GO:0006550	isoleucine catabolic process	biological_process	0.26974	1	2	317	118	41116	Cluster-26537.27123,Cluster-26537.50899
GO:0006552	leucine catabolic process	biological_process	0.26974	1	2	317	118	41116	Cluster-26537.50899,Cluster-26537.27123
GO:0006574	valine catabolic process	biological_process	0.26974	1	2	317	118	41116	Cluster-26537.50899,Cluster-26537.27123
GO:0009083	branched-chain amino acid catabolic process	biological_process	0.26974	1	2	317	118	41116	Cluster-26537.50899,Cluster-26537.27123
GO:0015931	nucleobase-containing compound transport	biological_process	0.26988	1	2	317	124	41116	Cluster-26537.61609,Cluster-26537.5136
GO:0007338	single fertilization	biological_process	0.27017	1	1	317	27	41116	Cluster-26537.36458
GO:0009566	fertilization	biological_process	0.27017	1	1	317	27	41116	Cluster-26537.36458
GO:1901505	carbohydrate derivative transporter activity	molecular_function	0.27079	1	1	317	39	41116	Cluster-26537.5136
GO:0004535	poly(A)-specific ribonuclease activity	molecular_function	0.27155	1	1	317	39	41116	Cluster-26537.32749
GO:0046873	metal ion transmembrane transporter activity	molecular_function	0.27482	1	8	317	772	41116	Cluster-26537.51541,Cluster-26537.74904,Cluster-26537.18957,Cluster-26537.47199,Cluster-26537.81281,Cluster-26537.75299,Cluster-15778.0,Cluster-26537.13458
GO:0016782	transferase activity, transferring sulfur-containing groups	molecular_function	0.27696	1	1	317	42	41116	Cluster-26537.80740
GO:0015935	small ribosomal subunit	cellular_component	0.27712	1	1	317	50	41116	Cluster-17238.0
GO:0052689	carboxylic ester hydrolase activity	molecular_function	0.27825	1	3	317	212	41116	Cluster-20160.0,Cluster-26537.39791,Cluster-26537.74852
GO:0009309	amine biosynthetic process	biological_process	0.27826	1	2	317	128	41116	Cluster-26537.37744,Cluster-26537.14476
GO:0042401	cellular biogenic amine biosynthetic process	biological_process	0.27826	1	2	317	128	41116	Cluster-26537.14476,Cluster-26537.37744
GO:0015849	organic acid transport	biological_process	0.28045	1	3	317	223	41116	Cluster-26537.51270,Cluster-26537.75981,Cluster-26537.39055
GO:0046942	carboxylic acid transport	biological_process	0.28045	1	3	317	223	41116	Cluster-26537.39055,Cluster-26537.51270,Cluster-26537.75981
GO:0015932	nucleobase-containing compound transmembrane transporter activity	molecular_function	0.28124	1	1	317	43	41116	Cluster-26537.5136
GO:0042440	pigment metabolic process	biological_process	0.28187	1	4	317	303	41116	Cluster-26537.50899,Cluster-26537.74852,Cluster-26537.16040,Cluster-26537.69433
GO:0019783	ubiquitin-like protein-specific protease activity	molecular_function	0.28193	1	1	317	39	41116	Cluster-26537.25882
GO:0048856	anatomical structure development	biological_process	0.28499	1	5	317	470	41116	Cluster-26537.61609,Cluster-26537.59193,Cluster-26537.42435,Cluster-9752.0,Cluster-26537.62224
GO:0051346	negative regulation of hydrolase activity	biological_process	0.28524	1	1	317	50	41116	Cluster-26537.13458
GO:0006730	one-carbon metabolic process	biological_process	0.286	1	1	317	40	41116	Cluster-26537.50899
GO:0000287	magnesium ion binding	molecular_function	0.28861	1	3	317	238	41116	Cluster-26537.66248,Cluster-26537.59839,Cluster-26537.59840
GO:0005543	phospholipid binding	molecular_function	0.28947	1	2	317	130	41116	Cluster-26537.34666,Cluster-26537.46894
GO:0051270	regulation of cellular component movement	biological_process	0.28952	1	1	317	42	41116	Cluster-26537.62224
GO:2000145	regulation of cell motility	biological_process	0.28952	1	1	317	42	41116	Cluster-26537.62224
GO:0042168	heme metabolic process	biological_process	0.2904	1	2	317	125	41116	Cluster-26537.50899,Cluster-26537.16040
GO:1901135	carbohydrate derivative metabolic process	biological_process	0.29166	1	20	317	2175	41116	Cluster-26537.34317,Cluster-26537.50988,Cluster-26537.20177,Cluster-26537.41582,Cluster-26537.51865,Cluster-26537.46119,Cluster-26537.16040,Cluster-24656.0,Cluster-26537.39979,Cluster-26537.47099,Cluster-26537.20095,Cluster-26537.73836,Cluster-26537.57486,Cluster-26537.46087,Cluster-26537.54120,Cluster-26537.36458,Cluster-26537.52247,Cluster-26537.29358,Cluster-26537.74852,Cluster-4256.0
GO:0006006	glucose metabolic process	biological_process	0.29248	1	3	317	246	41116	Cluster-26537.44109,Cluster-26537.46119,Cluster-26537.46144
GO:0022603	regulation of anatomical structure morphogenesis	biological_process	0.29301	1	1	317	47	41116	Cluster-26537.62224
GO:0072511	divalent inorganic cation transport	biological_process	0.29376	1	4	317	340	41116	Cluster-26537.51541,Cluster-26537.18957,Cluster-15778.0,Cluster-26537.13458
GO:0005982	starch metabolic process	biological_process	0.29461	1	4	317	313	41116	Cluster-26537.73836,Cluster-26537.43952,Cluster-26537.39791,Cluster-20160.0
GO:0005985	sucrose metabolic process	biological_process	0.29461	1	4	317	313	41116	Cluster-26537.43952,Cluster-26537.39791,Cluster-20160.0,Cluster-26537.73836
GO:0004488	methylenetetrahydrofolate dehydrogenase (NADP+) activity	molecular_function	0.29618	1	1	317	41	41116	Cluster-26537.50899
GO:0010605	negative regulation of macromolecule metabolic process	biological_process	0.29632	1	3	317	234	41116	Cluster-26537.49858,Cluster-26537.13458,Cluster-26537.44798
GO:0008643	carbohydrate transport	biological_process	0.2967	1	2	317	129	41116	Cluster-26537.31878,Cluster-26537.52597
GO:0008026	ATP-dependent helicase activity	molecular_function	0.29784	1	2	317	120	41116	Cluster-25710.0,Cluster-5867.0
GO:0070035	purine NTP-dependent helicase activity	molecular_function	0.29784	1	2	317	120	41116	Cluster-5867.0,Cluster-25710.0
GO:0048285	organelle fission	biological_process	0.29885	1	3	317	230	41116	Cluster-26537.49493,Cluster-26537.49858,Cluster-26537.44798
GO:0008238	exopeptidase activity	molecular_function	0.29992	1	3	317	243	41116	Cluster-26537.54600,Cluster-26537.47905,Cluster-26537.75651
GO:0006413	translational initiation	biological_process	0.30228	1	2	317	137	41116	Cluster-26537.62993,Cluster-26537.36458
GO:0008289	lipid binding	molecular_function	0.30393	1	4	317	336	41116	Cluster-26537.13457,Cluster-26537.46894,Cluster-26537.34666,Cluster-26537.13458
GO:0016020	membrane	cellular_component	0.30529	1	82	317	9592	41116	Cluster-26537.76306,Cluster-26537.43091,Cluster-28383.0,Cluster-26537.43763,Cluster-26537.51946,Cluster-15778.0,Cluster-26537.42790,Cluster-26537.51541,Cluster-26537.51270,Cluster-17238.0,Cluster-26537.5136,Cluster-26537.72664,Cluster-26537.55613,Cluster-26537.9378,Cluster-26537.69284,Cluster-26537.67728,Cluster-26537.50988,Cluster-26537.40472,Cluster-26537.47199,Cluster-26537.26609,Cluster-26537…
GO:0044270	cellular nitrogen compound catabolic process	biological_process	0.3061	1	5	317	439	41116	Cluster-26537.54120,Cluster-26537.74852,Cluster-26537.50988,Cluster-26537.32749,Cluster-26537.57486
GO:0009432	SOS response	biological_process	0.30644	1	1	317	47	41116	Cluster-26537.63676
GO:0005249	voltage-gated potassium channel activity	molecular_function	0.30661	1	1	317	46	41116	Cluster-26537.47199
GO:0008076	voltage-gated potassium channel complex	cellular_component	0.30661	1	1	317	46	41116	Cluster-26537.47199
GO:0034705	potassium channel complex	cellular_component	0.30661	1	1	317	46	41116	Cluster-26537.47199
GO:0009311	oligosaccharide metabolic process	biological_process	0.30713	1	5	317	418	41116	Cluster-4256.0,Cluster-26537.43952,Cluster-26537.39791,Cluster-20160.0,Cluster-26537.73836
GO:0008236	serine-type peptidase activity	molecular_function	0.30739	1	6	317	549	41116	Cluster-26537.49029,Cluster-26537.47905,Cluster-26537.36758,Cluster-26537.72315,Cluster-26537.14987,Cluster-26537.75651
GO:0017171	serine hydrolase activity	molecular_function	0.30739	1	6	317	549	41116	Cluster-26537.72315,Cluster-26537.75651,Cluster-26537.14987,Cluster-26537.49029,Cluster-26537.47905,Cluster-26537.36758
GO:0006576	cellular biogenic amine metabolic process	biological_process	0.31024	1	4	317	336	41116	Cluster-26537.27123,Cluster-26537.50899,Cluster-26537.14476,Cluster-26537.37744
GO:0098805	whole membrane	cellular_component	0.31027	1	5	317	438	41116	Cluster-26537.50988,Cluster-26537.54120,Cluster-26537.72009,Cluster-26537.59160,Cluster-26537.57486
GO:0040012	regulation of locomotion	biological_process	0.31093	1	1	317	46	41116	Cluster-26537.62224
GO:0008839	4-hydroxy-tetrahydrodipicolinate reductase	molecular_function	0.31471	1	1	317	43	41116	Cluster-26537.27123
GO:0008610	lipid biosynthetic process	biological_process	0.31585	1	9	317	869	41116	Cluster-26537.69285,Cluster-26537.69282,Cluster-26537.50899,Cluster-26537.27123,Cluster-26537.47161,Cluster-26537.36458,Cluster-26537.69281,Cluster-26537.69284,Cluster-26537.47099
GO:0008094	DNA-dependent ATPase activity	molecular_function	0.31608	1	2	317	128	41116	Cluster-5867.0,Cluster-26537.21388
GO:0044106	cellular amine metabolic process	biological_process	0.31885	1	4	317	340	41116	Cluster-26537.27123,Cluster-26537.50899,Cluster-26537.14476,Cluster-26537.37744
GO:0015711	organic anion transport	biological_process	0.32091	1	3	317	241	41116	Cluster-26537.51270,Cluster-26537.75981,Cluster-26537.39055
GO:0042710	biofilm formation	biological_process	0.32254	1	1	317	47	41116	Cluster-26537.67284
GO:0043232	intracellular non-membrane-bounded organelle	cellular_component	0.32408	1	32	317	3737	41116	Cluster-26537.36458,Cluster-26537.69013,Cluster-26537.38867,Cluster-12376.1,Cluster-26537.13457,Cluster-26537.39104,Cluster-26537.63916,Cluster-28597.0,Cluster-26537.12373,Cluster-26537.49493,Cluster-26537.40406,Cluster-27868.0,Cluster-26537.23340,Cluster-26537.40472,Cluster-26537.39826,Cluster-26537.62993,Cluster-26537.58078,Cluster-26563.1,Cluster-26537.63676,Cluster-28497.0,Cluster-5867.0,Clus…
GO:0006568	tryptophan metabolic process	biological_process	0.32532	1	3	317	237	41116	Cluster-26537.50899,Cluster-26537.27123,Cluster-26537.37744
GO:0006586	indolalkylamine metabolic process	biological_process	0.32532	1	3	317	237	41116	Cluster-26537.37744,Cluster-26537.50899,Cluster-26537.27123
GO:0004499	N,N-dimethylaniline monooxygenase activity	molecular_function	0.32596	1	1	317	43	41116	Cluster-26537.58078
GO:0003918	DNA topoisomerase type II (ATP-hydrolyzing) activity	molecular_function	0.32685	1	1	317	51	41116	Cluster-26537.21388
GO:0061505	DNA topoisomerase II activity	molecular_function	0.32685	1	1	317	51	41116	Cluster-26537.21388
GO:0004175	endopeptidase activity	molecular_function	0.32743	1	11	317	1152	41116	Cluster-26537.63623,Cluster-26537.40283,Cluster-26537.14555,Cluster-26537.34423,Cluster-26537.14987,Cluster-26537.63595,Cluster-26537.39826,Cluster-26537.34833,Cluster-26537.34422,Cluster-26537.49029,Cluster-26537.36758
GO:0006549	isoleucine metabolic process	biological_process	0.32794	1	2	317	139	41116	Cluster-26537.50899,Cluster-26537.27123
GO:0006573	valine metabolic process	biological_process	0.32794	1	2	317	139	41116	Cluster-26537.27123,Cluster-26537.50899
GO:0006553	lysine metabolic process	biological_process	0.32836	1	3	317	234	41116	Cluster-26537.50899,Cluster-26537.27123,Cluster-4256.0
GO:0000175	3'-5'-exoribonuclease activity	molecular_function	0.32901	1	1	317	49	41116	Cluster-26537.32749
GO:0009790	embryo development	biological_process	0.33035	1	1	317	50	41116	Cluster-9752.0
GO:0046148	pigment biosynthetic process	biological_process	0.33149	1	3	317	227	41116	Cluster-26537.50899,Cluster-26537.69433,Cluster-26537.16040
GO:1901606	alpha-amino acid catabolic process	biological_process	0.33222	1	3	317	239	41116	Cluster-26537.50899,Cluster-26537.27123,Cluster-4256.0
GO:0055085	transmembrane transport	biological_process	0.33413	1	19	317	2035	41116	Cluster-26537.61609,Cluster-26537.67728,Cluster-5867.0,Cluster-26537.49272,Cluster-26537.72664,Cluster-26537.75299,Cluster-26537.55613,Cluster-26537.51541,Cluster-26537.1764,Cluster-26537.74412,Cluster-26537.39055,Cluster-15778.0,Cluster-26537.42669,Cluster-26537.79214,Cluster-26537.39979,Cluster-26537.75981,Cluster-26537.11090,Cluster-26537.74904,Cluster-26537.18957
GO:0042537	benzene-containing compound metabolic process	biological_process	0.33418	1	2	317	141	41116	Cluster-26537.27123,Cluster-26537.50899
GO:0004523	RNA-DNA hybrid ribonuclease activity	molecular_function	0.33447	1	1	317	47	41116	Cluster-26537.27465
GO:0042592	homeostatic process	biological_process	0.33458	1	5	317	492	41116	Cluster-26537.1764,Cluster-26537.11090,Cluster-15778.0,Cluster-26537.13458,Cluster-26537.46548
GO:0051336	regulation of hydrolase activity	biological_process	0.33482	1	2	317	156	41116	Cluster-26537.19972,Cluster-26537.13458
GO:0004532	exoribonuclease activity	molecular_function	0.33549	1	1	317	50	41116	Cluster-26537.32749
GO:0016896	exoribonuclease activity, producing 5'-phosphomonoesters	molecular_function	0.33549	1	1	317	50	41116	Cluster-26537.32749
GO:0007606	sensory perception of chemical stimulus	biological_process	0.33762	1	1	317	52	41116	Cluster-26537.50835
GO:0043085	positive regulation of catalytic activity	biological_process	0.33781	1	1	317	49	41116	Cluster-26537.63150
GO:0006275	regulation of DNA replication	biological_process	0.33783	1	1	317	50	41116	Cluster-26537.63839
GO:0005216	ion channel activity	molecular_function	0.34129	1	5	317	474	41116	Cluster-26537.13458,Cluster-15778.0,Cluster-26537.18957,Cluster-26537.47199,Cluster-26537.55613
GO:0022838	substrate-specific channel activity	molecular_function	0.34129	1	5	317	474	41116	Cluster-26537.13458,Cluster-15778.0,Cluster-26537.18957,Cluster-26537.47199,Cluster-26537.55613
GO:0000904	cell morphogenesis involved in differentiation	biological_process	0.3428	1	1	317	55	41116	Cluster-26537.62224
GO:0044767	single-organism developmental process	biological_process	0.34298	1	7	317	748	41116	Cluster-9752.0,Cluster-26537.62224,Cluster-26537.59193,Cluster-26537.42435,Cluster-26537.62952,Cluster-26537.61609,Cluster-26537.36170
GO:0009733	response to auxin	biological_process	0.34369	1	1	317	64	41116	Cluster-26537.7143
GO:0019079	viral genome replication	biological_process	0.34463	1	2	317	148	41116	Cluster-26537.46144,Cluster-25710.0
GO:0016703	oxidoreductase activity, acting on single donors with incorporation of molecular oxygen, incorporation of one atom of oxygen (internal monooxygenases or internal mixed function oxidases)	molecular_function	0.34473	1	1	317	43	41116	Cluster-26537.34293
GO:0000105	histidine biosynthetic process	biological_process	0.34554	1	1	317	53	41116	Cluster-26537.34293
GO:0000786	nucleosome	cellular_component	0.34617	1	1	317	56	41116	Cluster-26537.67728
GO:0030031	cell projection assembly	biological_process	0.34723	1	1	317	55	41116	Cluster-26537.59459
GO:0006536	glutamate metabolic process	biological_process	0.34954	1	1	317	47	41116	Cluster-26537.34293
GO:0015267	channel activity	molecular_function	0.3497	1	5	317	480	41116	Cluster-15778.0,Cluster-26537.13458,Cluster-26537.18957,Cluster-26537.47199,Cluster-26537.55613
GO:0022803	passive transmembrane transporter activity	molecular_function	0.3497	1	5	317	480	41116	Cluster-26537.18957,Cluster-15778.0,Cluster-26537.13458,Cluster-26537.47199,Cluster-26537.55613
GO:0042967	acyl-carrier-protein biosynthetic process	biological_process	0.35122	1	4	317	341	41116	Cluster-26537.74852,Cluster-26537.56186,Cluster-26537.69285,Cluster-26537.47161
GO:0007600	sensory perception	biological_process	0.3514	1	1	317	55	41116	Cluster-26537.50835
GO:0050877	neurological system process	biological_process	0.3514	1	1	317	55	41116	Cluster-26537.50835
GO:0030259	lipid glycosylation	biological_process	0.35223	1	1	317	49	41116	Cluster-26537.69406
GO:0022843	voltage-gated cation channel activity	molecular_function	0.3543	1	1	317	56	41116	Cluster-26537.47199
GO:0000123	histone acetyltransferase complex	cellular_component	0.35454	1	1	317	53	41116	Cluster-26537.66503
GO:0031248	protein acetyltransferase complex	cellular_component	0.35454	1	1	317	53	41116	Cluster-26537.66503
GO:1902493	acetyltransferase complex	cellular_component	0.35454	1	1	317	53	41116	Cluster-26537.66503
GO:0004497	monooxygenase activity	molecular_function	0.35525	1	2	317	141	41116	Cluster-26537.58078,Cluster-26537.34293
GO:0009063	cellular amino acid catabolic process	biological_process	0.35528	1	3	317	251	41116	Cluster-4256.0,Cluster-26537.50899,Cluster-26537.27123
GO:0043228	non-membrane-bounded organelle	cellular_component	0.35644	1	32	317	3794	41116	Cluster-28383.0,Cluster-26537.67284,Cluster-14653.0,Cluster-26537.51650,Cluster-23219.0,Cluster-26537.11429,Cluster-26537.14987,Cluster-12172.0,Cluster-17238.0,Cluster-26537.16985,Cluster-26537.63676,Cluster-28497.0,Cluster-5867.0,Cluster-26537.67728,Cluster-26563.1,Cluster-26537.62993,Cluster-26537.58078,Cluster-26537.39826,Cluster-26537.23340,Cluster-26537.40472,Cluster-27868.0,Cluster-26537.49…
GO:0030955	potassium ion binding	molecular_function	0.35756	1	1	317	58	41116	Cluster-26537.47199
GO:0031420	alkali metal ion binding	molecular_function	0.35756	1	1	317	58	41116	Cluster-26537.47199
GO:0030076	light-harvesting complex	cellular_component	0.35783	1	1	317	50	41116	Cluster-26537.5015
GO:0005657	replication fork	cellular_component	0.35882	1	5	317	440	41116	Cluster-26537.11429,Cluster-26537.67284,Cluster-26537.39826,Cluster-5867.0,Cluster-26537.63676
GO:0006118	obsolete electron transport	biological_process	0.35888	1	6	317	598	41116	Cluster-26537.74412,Cluster-26537.56030,Cluster-26537.41642,Cluster-26537.81281,Cluster-26537.51946,Cluster-26537.20095
GO:0005737	cytoplasm	cellular_component	0.35936	1	42	317	5127	41116	Cluster-26537.16985,Cluster-12172.0,Cluster-17238.0,Cluster-26537.57486,Cluster-26537.14987,Cluster-26563.1,Cluster-26537.61609,Cluster-26537.52597,Cluster-28497.0,Cluster-5867.0,Cluster-26537.50899,Cluster-26537.72586,Cluster-28383.0,Cluster-26537.34293,Cluster-23219.0,Cluster-26537.32749,Cluster-26537.20095,Cluster-14653.0,Cluster-26537.42669,Cluster-26537.43909,Cluster-26537.26619,Cluster-2653…
GO:0008171	O-methyltransferase activity	molecular_function	0.36035	1	2	317	148	41116	Cluster-26537.69433,Cluster-4256.0
GO:0044093	positive regulation of molecular function	biological_process	0.36092	1	1	317	54	41116	Cluster-26537.63150
GO:0009085	lysine biosynthetic process	biological_process	0.36108	1	1	317	51	41116	Cluster-26537.27123
GO:0009089	lysine biosynthetic process via diaminopimelate	biological_process	0.36108	1	1	317	51	41116	Cluster-26537.27123
GO:0046451	diaminopimelate metabolic process	biological_process	0.36108	1	1	317	51	41116	Cluster-26537.27123
GO:0009725	response to hormone	biological_process	0.36157	1	2	317	155	41116	Cluster-26537.62348,Cluster-26537.7143
GO:0035091	phosphatidylinositol binding	molecular_function	0.36189	1	1	317	51	41116	Cluster-26537.34666
GO:0030054	cell junction	cellular_component	0.36482	1	1	317	56	41116	Cluster-25710.0
GO:0042430	indole-containing compound metabolic process	biological_process	0.36505	1	3	317	257	41116	Cluster-26537.50899,Cluster-26537.27123,Cluster-26537.37744
GO:0005984	disaccharide metabolic process	biological_process	0.3674	1	4	317	351	41116	Cluster-26537.39791,Cluster-26537.43952,Cluster-20160.0,Cluster-26537.73836
GO:0006073	cellular glucan metabolic process	biological_process	0.36782	1	4	317	357	41116	Cluster-26537.43952,Cluster-26537.39791,Cluster-20160.0,Cluster-26537.73836
GO:0044042	glucan metabolic process	biological_process	0.36782	1	4	317	357	41116	Cluster-26537.73836,Cluster-20160.0,Cluster-26537.43952,Cluster-26537.39791
GO:0032993	protein-DNA complex	cellular_component	0.36908	1	1	317	63	41116	Cluster-26537.67728
GO:0016051	carbohydrate biosynthetic process	biological_process	0.37241	1	5	317	495	41116	Cluster-26537.73836,Cluster-26537.44109,Cluster-4256.0,Cluster-26537.46119,Cluster-26537.46144
GO:0009892	negative regulation of metabolic process	biological_process	0.37577	1	3	317	272	41116	Cluster-26537.13458,Cluster-26537.44798,Cluster-26537.49858
GO:0009719	response to endogenous stimulus	biological_process	0.37635	1	2	317	161	41116	Cluster-26537.7143,Cluster-26537.62348
GO:0009082	branched-chain amino acid biosynthetic process	biological_process	0.37647	1	1	317	57	41116	Cluster-26537.60646
GO:0003746	translation elongation factor activity	molecular_function	0.37674	1	1	317	61	41116	Cluster-12172.0
GO:0000413	protein peptidyl-prolyl isomerization	biological_process	0.37743	1	1	317	66	41116	Cluster-26537.62993
GO:0003755	peptidyl-prolyl cis-trans isomerase activity	molecular_function	0.37743	1	1	317	66	41116	Cluster-26537.62993
GO:0016859	cis-trans isomerase activity	molecular_function	0.37743	1	1	317	66	41116	Cluster-26537.62993
GO:0003899	DNA-directed RNA polymerase activity	molecular_function	0.37813	1	4	317	382	41116	Cluster-26537.69013,Cluster-26537.11429,Cluster-26537.67284,Cluster-26537.40406
GO:0015994	chlorophyll metabolic process	biological_process	0.38005	1	2	317	156	41116	Cluster-26537.74852,Cluster-26537.69433
GO:0042157	lipoprotein metabolic process	biological_process	0.38136	1	2	317	166	41116	Cluster-26537.13457,Cluster-26537.13458
GO:0016054	organic acid catabolic process	biological_process	0.38222	1	3	317	267	41116	Cluster-4256.0,Cluster-26537.50899,Cluster-26537.27123
GO:0046395	carboxylic acid catabolic process	biological_process	0.38222	1	3	317	267	41116	Cluster-4256.0,Cluster-26537.27123,Cluster-26537.50899
GO:0016759	cellulose synthase activity	molecular_function	0.3823	1	1	317	60	41116	Cluster-26537.73836
GO:0016760	cellulose synthase (UDP-forming) activity	molecular_function	0.3823	1	1	317	60	41116	Cluster-26537.73836
GO:0051235	maintenance of location	biological_process	0.38351	1	1	317	62	41116	Cluster-26537.42669
GO:0019887	protein kinase regulator activity	molecular_function	0.38492	1	1	317	66	41116	Cluster-26537.52597
GO:0006448	regulation of translational elongation	biological_process	0.38508	1	1	317	63	41116	Cluster-12172.0
GO:0006011	UDP-glucose metabolic process	biological_process	0.3853	1	1	317	61	41116	Cluster-26537.73836
GO:0031334	positive regulation of protein complex assembly	biological_process	0.38533	1	1	317	60	41116	Cluster-26537.62224
GO:0032273	positive regulation of protein polymerization	biological_process	0.38533	1	1	317	60	41116	Cluster-26537.62224
GO:0044089	positive regulation of cellular component biogenesis	biological_process	0.38533	1	1	317	60	41116	Cluster-26537.62224
GO:0051495	positive regulation of cytoskeleton organization	biological_process	0.38533	1	1	317	60	41116	Cluster-26537.62224
GO:0020037	heme binding	molecular_function	0.38603	1	5	317	533	41116	Cluster-26537.29021,Cluster-26537.45967,Cluster-26537.57434,Cluster-26537.49183,Cluster-26537.38798
GO:0000003	reproduction	biological_process	0.38625	1	4	317	387	41116	Cluster-26537.36458,Cluster-26537.54800,Cluster-26537.67728,Cluster-26537.57298
GO:0006551	leucine metabolic process	biological_process	0.38665	1	2	317	156	41116	Cluster-26537.50899,Cluster-26537.27123
GO:0022836	gated channel activity	molecular_function	0.38685	1	3	317	273	41116	Cluster-26537.13458,Cluster-15778.0,Cluster-26537.47199
GO:0006555	methionine metabolic process	biological_process	0.38781	1	1	317	64	41116	Cluster-26537.50899
GO:0016829	lyase activity	molecular_function	0.38807	1	7	317	734	41116	Cluster-26537.59839,Cluster-26537.59840,Cluster-26537.37744,Cluster-26537.44109,Cluster-26537.53975,Cluster-26537.46144,Cluster-26537.66248
GO:0008064	regulation of actin polymerization or depolymerization	biological_process	0.38837	1	1	317	69	41116	Cluster-26537.62224
GO:0008154	actin polymerization or depolymerization	biological_process	0.38837	1	1	317	69	41116	Cluster-26537.62224
GO:0030041	actin filament polymerization	biological_process	0.38837	1	1	317	69	41116	Cluster-26537.62224
GO:0030832	regulation of actin filament length	biological_process	0.38837	1	1	317	69	41116	Cluster-26537.62224
GO:0030833	regulation of actin filament polymerization	biological_process	0.38837	1	1	317	69	41116	Cluster-26537.62224
GO:0032535	regulation of cellular component size	biological_process	0.38837	1	1	317	69	41116	Cluster-26537.62224
GO:0032956	regulation of actin cytoskeleton organization	biological_process	0.38837	1	1	317	69	41116	Cluster-26537.62224
GO:0032970	regulation of actin filament-based process	biological_process	0.38837	1	1	317	69	41116	Cluster-26537.62224
GO:0030170	pyridoxal phosphate binding	molecular_function	0.38957	1	2	317	157	41116	Cluster-26537.46834,Cluster-26537.53975
GO:0072525	pyridine-containing compound biosynthetic process	biological_process	0.39065	1	1	317	59	41116	Cluster-26537.32803
GO:0006414	translational elongation	biological_process	0.39176	1	1	317	65	41116	Cluster-12172.0
GO:0034702	ion channel complex	cellular_component	0.39467	1	1	317	62	41116	Cluster-26537.47199
GO:0034703	cation channel complex	cellular_component	0.39467	1	1	317	62	41116	Cluster-26537.47199
GO:0016021	integral component of membrane	cellular_component	0.39543	1	41	317	4823	41116	Cluster-26537.39826,Cluster-26537.47199,Cluster-26537.26609,Cluster-26537.50988,Cluster-26537.40472,Cluster-26537.50835,Cluster-26537.57101,Cluster-26537.74412,Cluster-26537.18961,Cluster-26537.79214,Cluster-26537.56186,Cluster-26537.11090,Cluster-26537.47099,Cluster-26537.39104,Cluster-26537.63150,Cluster-26537.21042,Cluster-26537.13457,Cluster-26537.54120,Cluster-26537.1764,Cluster-26537.36170,…
GO:0022890	inorganic cation transmembrane transporter activity	molecular_function	0.39621	1	12	317	1405	41116	Cluster-26537.1764,Cluster-26537.51541,Cluster-26537.18957,Cluster-26537.74904,Cluster-26537.47199,Cluster-26537.81281,Cluster-26537.11090,Cluster-26537.75299,Cluster-26537.39979,Cluster-5867.0,Cluster-26537.13458,Cluster-15778.0
GO:0007155	cell adhesion	biological_process	0.39673	1	3	317	290	41116	Cluster-26537.11429,Cluster-26537.54600,Cluster-26537.62224
GO:0071973	bacterial-type flagellum-dependent cell motility	biological_process	0.39739	1	1	317	62	41116	Cluster-26537.11429
GO:0044815	DNA packaging complex	cellular_component	0.39822	1	1	317	68	41116	Cluster-26537.67728
GO:0009308	amine metabolic process	biological_process	0.40073	1	4	317	381	41116	Cluster-26537.37744,Cluster-26537.50899,Cluster-26537.27123,Cluster-26537.14476
GO:0009653	anatomical structure morphogenesis	biological_process	0.40081	1	3	317	306	41116	Cluster-26537.42435,Cluster-26537.59193,Cluster-26537.62224
GO:0018208	peptidyl-proline modification	biological_process	0.40204	1	1	317	72	41116	Cluster-26537.62993
GO:0015276	ligand-gated ion channel activity	molecular_function	0.40301	1	2	317	170	41116	Cluster-26537.13458,Cluster-15778.0
GO:0022834	ligand-gated channel activity	molecular_function	0.40301	1	2	317	170	41116	Cluster-15778.0,Cluster-26537.13458
GO:0006547	histidine metabolic process	biological_process	0.40439	1	1	317	64	41116	Cluster-26537.34293
GO:0052803	imidazole-containing compound metabolic process	biological_process	0.40439	1	1	317	64	41116	Cluster-26537.34293
GO:0019069	viral capsid assembly	biological_process	0.40474	1	1	317	59	41116	Cluster-5867.0
GO:0032502	developmental process	biological_process	0.40527	1	7	317	790	41116	Cluster-9752.0,Cluster-26537.62224,Cluster-26537.61609,Cluster-26537.36170,Cluster-26537.62952,Cluster-26537.42435,Cluster-26537.59193
GO:0048513	organ development	biological_process	0.40545	1	1	317	72	41116	Cluster-26537.61609
GO:0051188	cofactor biosynthetic process	biological_process	0.40641	1	7	317	732	41116	Cluster-26537.50899,Cluster-26537.81281,Cluster-26537.20095,Cluster-26537.32803,Cluster-26537.16040,Cluster-26537.34317,Cluster-26537.69433
GO:0006904	vesicle docking involved in exocytosis	biological_process	0.40696	1	1	317	56	41116	Cluster-26537.41582
GO:0098813	nuclear chromosome segregation	biological_process	0.40785	1	2	317	179	41116	Cluster-26537.49858,Cluster-26537.44798
GO:0006468	protein phosphorylation	biological_process	0.40786	1	18	317	2017	41116	Cluster-26537.56507,Cluster-26537.47126,Cluster-26537.77342,Cluster-26537.9376,Cluster-26537.47751,Cluster-26537.39519,Cluster-26537.39046,Cluster-26537.59459,Cluster-26537.44798,Cluster-26537.50646,Cluster-26537.9378,Cluster-26537.52597,Cluster-26537.71310,Cluster-26537.51270,Cluster-26537.10497,Cluster-26537.34833,Cluster-26537.44897,Cluster-26537.70578
GO:0008176	tRNA (guanine-N7-)-methyltransferase activity	molecular_function	0.4079	1	1	317	50	41116	Cluster-4256.0
GO:0044264	cellular polysaccharide metabolic process	biological_process	0.40855	1	4	317	385	41116	Cluster-26537.39791,Cluster-26537.43952,Cluster-20160.0,Cluster-26537.73836
GO:0051052	regulation of DNA metabolic process	biological_process	0.41096	1	1	317	64	41116	Cluster-26537.63839
GO:0001539	cilium or flagellum-dependent cell motility	biological_process	0.4121	1	1	317	65	41116	Cluster-26537.11429
GO:0097588	archaeal or bacterial-type flagellum-dependent cell motility	biological_process	0.4121	1	1	317	65	41116	Cluster-26537.11429
GO:0010638	positive regulation of organelle organization	biological_process	0.41223	1	1	317	65	41116	Cluster-26537.62224
GO:0019087	transformation of host cell by virus	biological_process	0.4141	1	1	317	73	41116	Cluster-26537.80740
GO:0009416	response to light stimulus	biological_process	0.41486	1	1	317	56	41116	Cluster-26537.49242
GO:0006313	transposition, DNA-mediated	biological_process	0.41613	1	2	317	164	41116	Cluster-26537.67226,Cluster-26537.67284
GO:0032196	transposition	biological_process	0.41613	1	2	317	164	41116	Cluster-26537.67226,Cluster-26537.67284
GO:0016773	phosphotransferase activity, alcohol group as acceptor	molecular_function	0.41672	1	23	317	2611	41116	Cluster-26537.71310,Cluster-26537.51270,Cluster-26537.10497,Cluster-26537.34833,Cluster-26537.44897,Cluster-26537.60146,Cluster-25635.1,Cluster-26537.70578,Cluster-26537.50646,Cluster-26537.9378,Cluster-26537.31878,Cluster-26537.52597,Cluster-26537.77342,Cluster-26537.9376,Cluster-26537.39519,Cluster-26537.47751,Cluster-26537.59459,Cluster-26537.39046,Cluster-26537.34317,Cluster-26537.44798,Clust…
GO:0000988	transcription factor activity, protein binding	molecular_function	0.41682	1	4	317	387	41116	Cluster-26537.53697,Cluster-26537.57961,Cluster-26537.29358,Cluster-26537.71310
GO:0009877	nodulation	biological_process	0.41697	1	1	317	71	41116	Cluster-4256.0
GO:0009314	response to radiation	biological_process	0.41716	1	1	317	57	41116	Cluster-26537.49242
GO:0016877	ligase activity, forming carbon-sulfur bonds	molecular_function	0.41742	1	1	317	64	41116	Cluster-10128.0
GO:0022610	biological adhesion	biological_process	0.41804	1	3	317	301	41116	Cluster-26537.62224,Cluster-26537.54600,Cluster-26537.11429
GO:0033644	host cell membrane	cellular_component	0.41961	1	1	317	67	41116	Cluster-26537.74852
GO:0044218	other organism cell membrane	cellular_component	0.41961	1	1	317	67	41116	Cluster-26537.74852
GO:0044279	other organism membrane	cellular_component	0.41961	1	1	317	67	41116	Cluster-26537.74852
GO:0098662	inorganic cation transmembrane transport	biological_process	0.42027	1	6	317	676	41116	Cluster-26537.51541,Cluster-26537.75299,Cluster-26537.39979,Cluster-5867.0,Cluster-26537.18957,Cluster-26537.74904
GO:0044267	cellular protein metabolic process	biological_process	0.42104	1	49	317	5923	41116	Cluster-26537.12373,Cluster-26537.49858,Cluster-26537.63916,Cluster-28597.0,Cluster-26537.43909,Cluster-26537.10497,Cluster-26537.44897,Cluster-26537.34833,Cluster-12376.1,Cluster-26537.38867,Cluster-26537.13458,Cluster-26537.36458,Cluster-26537.62011,Cluster-26537.37646,Cluster-26537.25882,Cluster-26537.59459,Cluster-26537.72009,Cluster-26537.62993,Cluster-26537.39519,Cluster-26537.58078,Cluster…
GO:0098660	inorganic ion transmembrane transport	biological_process	0.42143	1	6	317	678	41116	Cluster-26537.39979,Cluster-26537.75299,Cluster-26537.51541,Cluster-26537.74904,Cluster-5867.0,Cluster-26537.18957
GO:0006354	DNA-templated transcription, elongation	biological_process	0.42145	1	1	317	69	41116	Cluster-5867.0
GO:0098655	cation transmembrane transport	biological_process	0.42428	1	6	317	679	41116	Cluster-26537.18957,Cluster-5867.0,Cluster-26537.74904,Cluster-26537.75299,Cluster-26537.51541,Cluster-26537.39979
GO:0031224	intrinsic component of membrane	cellular_component	0.42546	1	41	317	4879	41116	Cluster-26537.39826,Cluster-26537.47199,Cluster-26537.26609,Cluster-26537.40472,Cluster-26537.50988,Cluster-26537.50835,Cluster-26537.57101,Cluster-26537.18961,Cluster-26537.74412,Cluster-26537.79214,Cluster-26537.47099,Cluster-26537.56186,Cluster-26537.11090,Cluster-26537.63150,Cluster-26537.39104,Cluster-26537.21042,Cluster-26537.54120,Cluster-26537.13457,Cluster-26537.1764,Cluster-26537.68313,…
GO:0044391	ribosomal subunit	cellular_component	0.42625	1	1	317	85	41116	Cluster-17238.0
GO:0030244	cellulose biosynthetic process	biological_process	0.42693	1	1	317	72	41116	Cluster-26537.73836
GO:0051186	cofactor metabolic process	biological_process	0.42723	1	11	317	1222	41116	Cluster-26537.50899,Cluster-26537.46119,Cluster-26537.69433,Cluster-26537.34317,Cluster-26537.47099,Cluster-26537.81281,Cluster-4256.0,Cluster-26537.74852,Cluster-26537.20095,Cluster-26537.32803,Cluster-26537.16040
GO:0005085	guanyl-nucleotide exchange factor activity	molecular_function	0.42812	1	1	317	66	41116	Cluster-26537.19972
GO:0009791	post-embryonic development	biological_process	0.43049	1	1	317	78	41116	Cluster-26537.61609
GO:0016646	oxidoreductase activity, acting on the CH-NH group of donors, NAD or NADP as acceptor	molecular_function	0.43163	1	1	317	66	41116	Cluster-26537.50899
GO:0007275	multicellular organismal development	biological_process	0.43397	1	4	317	449	41116	Cluster-9752.0,Cluster-26537.62952,Cluster-26537.36170,Cluster-26537.61609
GO:0009225	nucleotide-sugar metabolic process	biological_process	0.43439	1	1	317	72	41116	Cluster-26537.73836
GO:0030243	cellulose metabolic process	biological_process	0.43618	1	1	317	75	41116	Cluster-26537.73836
GO:0019207	kinase regulator activity	molecular_function	0.43621	1	1	317	76	41116	Cluster-26537.52597
GO:0043531	ADP binding	molecular_function	0.43756	1	4	317	509	41116	Cluster-26537.70962,Cluster-26537.11429,Cluster-26537.45358,Cluster-26537.55160
GO:0015297	antiporter activity	molecular_function	0.43896	1	2	317	176	41116	Cluster-26537.11090,Cluster-26537.1764
GO:0015996	chlorophyll catabolic process	biological_process	0.44148	1	1	317	64	41116	Cluster-26537.74852
GO:0047746	chlorophyllase activity	molecular_function	0.44148	1	1	317	64	41116	Cluster-26537.74852
GO:0007015	actin filament organization	biological_process	0.44315	1	1	317	83	41116	Cluster-26537.62224
GO:0016023	cytoplasmic membrane-bounded vesicle	cellular_component	0.44315	1	2	317	191	41116	Cluster-26537.72586,Cluster-26537.72009
GO:0009236	cobalamin biosynthetic process	biological_process	0.44352	1	1	317	75	41116	Cluster-15778.0
GO:0048278	vesicle docking	biological_process	0.44435	1	1	317	62	41116	Cluster-26537.41582
GO:0009404	toxin metabolic process	biological_process	0.44435	1	1	317	73	41116	Cluster-26537.51541
GO:0004127	cytidylate kinase activity	molecular_function	0.4469	1	1	317	67	41116	Cluster-26537.34317
GO:0003697	single-stranded DNA binding	molecular_function	0.44918	1	1	317	80	41116	Cluster-26537.63676
GO:0016278	lysine N-methyltransferase activity	molecular_function	0.44975	1	1	317	71	41116	Cluster-4256.0
GO:0016279	protein-lysine N-methyltransferase activity	molecular_function	0.44975	1	1	317	71	41116	Cluster-4256.0
GO:0018024	histone-lysine N-methyltransferase activity	molecular_function	0.44975	1	1	317	71	41116	Cluster-4256.0
GO:0042054	histone methyltransferase activity	molecular_function	0.44975	1	1	317	71	41116	Cluster-4256.0
GO:0031072	heat shock protein binding	molecular_function	0.44998	1	1	317	67	41116	Cluster-26537.67284
GO:0009235	cobalamin metabolic process	biological_process	0.45016	1	1	317	78	41116	Cluster-15778.0
GO:0046906	tetrapyrrole binding	molecular_function	0.45042	1	5	317	568	41116	Cluster-26537.45967,Cluster-26537.29021,Cluster-26537.38798,Cluster-26537.57434,Cluster-26537.49183
GO:0006402	mRNA catabolic process	biological_process	0.45087	1	1	317	66	41116	Cluster-26537.32749
GO:0030983	mismatched DNA binding	molecular_function	0.45296	1	1	317	62	41116	Cluster-26537.61810
GO:0046149	pigment catabolic process	biological_process	0.45405	1	1	317	68	41116	Cluster-26537.74852
GO:0034062	RNA polymerase activity	molecular_function	0.45408	1	5	317	539	41116	Cluster-26537.67284,Cluster-26537.40406,Cluster-26537.11429,Cluster-26537.78763,Cluster-26537.69013
GO:0005976	polysaccharide metabolic process	biological_process	0.45785	1	4	317	413	41116	Cluster-26537.73836,Cluster-26537.39791,Cluster-26537.43952,Cluster-20160.0
GO:0031988	membrane-bounded vesicle	cellular_component	0.45971	1	2	317	197	41116	Cluster-26537.72009,Cluster-26537.72586
GO:0051130	positive regulation of cellular component organization	biological_process	0.45985	1	1	317	79	41116	Cluster-26537.62224
GO:0044403	symbiosis, encompassing mutualism through parasitism	biological_process	0.46217	1	9	317	1067	41116	Cluster-4256.0,Cluster-26537.46144,Cluster-5325.0,Cluster-5867.0,Cluster-26537.80740,Cluster-26537.63806,Cluster-26537.41834,Cluster-5325.2,Cluster-25710.0
GO:0006790	sulfur compound metabolic process	biological_process	0.46331	1	4	317	414	41116	Cluster-26537.52247,Cluster-26537.43909,Cluster-26537.50899,Cluster-4256.0
GO:0004719	protein-L-isoaspartate (D-aspartate) O-methyltransferase activity	molecular_function	0.46593	1	1	317	72	41116	Cluster-4256.0
GO:0016893	endonuclease activity, active with either ribo- or deoxyribonucleic acids and producing 5'-phosphomonoesters	molecular_function	0.46774	1	2	317	186	41116	Cluster-26537.27465,Cluster-26537.56507
GO:0044419	interspecies interaction between organisms	biological_process	0.46941	1	9	317	1075	41116	Cluster-5325.2,Cluster-25710.0,Cluster-26537.63806,Cluster-26537.41834,Cluster-5867.0,Cluster-26537.80740,Cluster-4256.0,Cluster-5325.0,Cluster-26537.46144
GO:0016616	oxidoreductase activity, acting on the CH-OH group of donors, NAD or NADP as acceptor	molecular_function	0.4732	1	5	317	539	41116	Cluster-26537.37744,Cluster-26537.16040,Cluster-26537.50899,Cluster-26537.47099,Cluster-26537.27123
GO:0051539	4 iron, 4 sulfur cluster binding	molecular_function	0.47435	1	1	317	68	41116	Cluster-26537.32803
GO:0009084	glutamine family amino acid biosynthetic process	biological_process	0.47681	1	1	317	69	41116	Cluster-26537.34293
GO:0010033	response to organic substance	biological_process	0.4772	1	2	317	201	41116	Cluster-26537.62348,Cluster-26537.7143
GO:0006787	porphyrin-containing compound catabolic process	biological_process	0.47795	1	1	317	74	41116	Cluster-26537.74852
GO:0033015	tetrapyrrole catabolic process	biological_process	0.47795	1	1	317	74	41116	Cluster-26537.74852
GO:0051187	cofactor catabolic process	biological_process	0.47795	1	1	317	74	41116	Cluster-26537.74852
GO:0036094	small molecule binding	molecular_function	0.47864	1	56	317	6581	41116	Cluster-26537.38798,Cluster-26537.75233,Cluster-26537.51650,Cluster-26537.11429,Cluster-26537.56507,Cluster-26537.34317,Cluster-26537.44798,Cluster-26537.47751,Cluster-26537.39046,Cluster-26537.21319,Cluster-26537.50899,Cluster-26537.44949,Cluster-5867.0,Cluster-26537.61810,Cluster-26537.63676,Cluster-26537.9378,Cluster-26537.50646,Cluster-26537.45358,Cluster-26537.46144,Cluster-26537.70962,Clust…
GO:0050793	regulation of developmental process	biological_process	0.47959	1	1	317	87	41116	Cluster-26537.62224
GO:0016032	viral process	biological_process	0.4797	1	8	317	952	41116	Cluster-26537.63806,Cluster-26537.41834,Cluster-5325.2,Cluster-25710.0,Cluster-26537.46144,Cluster-5325.0,Cluster-5867.0,Cluster-26537.80740
GO:0000989	transcription factor activity, transcription factor binding	molecular_function	0.48093	1	3	317	310	41116	Cluster-26537.29358,Cluster-26537.71310,Cluster-26537.53697
GO:0048193	Golgi vesicle transport	biological_process	0.48118	1	3	317	305	41116	Cluster-26537.62224,Cluster-26537.39791,Cluster-26537.72009
GO:0022406	membrane docking	biological_process	0.48135	1	1	317	70	41116	Cluster-26537.41582
GO:0005267	potassium channel activity	molecular_function	0.48143	1	1	317	85	41116	Cluster-26537.47199
GO:0019725	cellular homeostasis	biological_process	0.48213	1	3	317	345	41116	Cluster-26537.13458,Cluster-15778.0,Cluster-26537.46548
GO:0042180	cellular ketone metabolic process	biological_process	0.48423	1	2	317	201	41116	Cluster-26537.20095,Cluster-26537.53975
GO:0016423	tRNA (guanine) methyltransferase activity	molecular_function	0.48436	1	1	317	65	41116	Cluster-4256.0
GO:0044710	single-organism metabolic process	biological_process	0.48539	1	79	317	9668	41116	Cluster-26537.44798,Cluster-26537.69433,Cluster-26537.67284,Cluster-26537.41582,Cluster-26537.52260,Cluster-26537.43952,Cluster-26537.20095,Cluster-26537.34293,Cluster-26537.57486,Cluster-26537.78763,Cluster-26537.46087,Cluster-25710.0,Cluster-26537.60146,Cluster-26537.71310,Cluster-26537.46548,Cluster-23873.0,Cluster-26537.61810,Cluster-26537.63676,Cluster-26537.29358,Cluster-26537.39791,Cluster…
GO:0016043	cellular component organization	biological_process	0.48572	1	24	317	2918	41116	Cluster-26537.63806,Cluster-26537.62224,Cluster-26537.55160,Cluster-26537.41834,Cluster-26537.21388,Cluster-26537.14987,Cluster-26537.42435,Cluster-26537.63916,Cluster-26537.49858,Cluster-25710.0,Cluster-26537.39791,Cluster-5867.0,Cluster-26537.30058,Cluster-26537.44798,Cluster-26537.59459,Cluster-26537.37638,Cluster-26537.49493,Cluster-20160.0,Cluster-26537.59193,Cluster-26537.41923,Cluster-2653…
GO:0009512	cytochrome b6f complex	cellular_component	0.48621	1	1	317	67	41116	Cluster-26537.74412
GO:0006401	RNA catabolic process	biological_process	0.48648	1	1	317	72	41116	Cluster-26537.32749
GO:0048869	cellular developmental process	biological_process	0.49089	1	3	317	346	41116	Cluster-26537.59193,Cluster-26537.42435,Cluster-26537.62224
GO:0016667	oxidoreductase activity, acting on a sulfur group of donors	molecular_function	0.49131	1	3	317	401	41116	Cluster-26537.46548,Cluster-26537.14491,Cluster-26537.60836
GO:0031966	mitochondrial membrane	cellular_component	0.49193	1	5	317	599	41116	Cluster-26537.50988,Cluster-26537.54120,Cluster-26537.61609,Cluster-26537.59160,Cluster-26537.57486
GO:0007010	cytoskeleton organization	biological_process	0.49196	1	5	317	588	41116	Cluster-26537.53151,Cluster-25710.0,Cluster-26537.63806,Cluster-26537.62224,Cluster-26537.41834
GO:0016709	oxidoreductase activity, acting on paired donors, with incorporation or reduction of molecular oxygen, NAD(P)H as one donor, and incorporation of one atom of oxygen	molecular_function	0.49219	1	1	317	78	41116	Cluster-26537.58078
GO:0043087	regulation of GTPase activity	biological_process	0.49246	1	1	317	82	41116	Cluster-26537.19972
GO:0032271	regulation of protein polymerization	biological_process	0.49327	1	1	317	89	41116	Cluster-26537.62224
GO:0043254	regulation of protein complex assembly	biological_process	0.49327	1	1	317	89	41116	Cluster-26537.62224
GO:0006950	response to stress	biological_process	0.49391	1	17	317	2030	41116	Cluster-26537.46809,Cluster-26537.11090,Cluster-26537.47278,Cluster-26537.39826,Cluster-26537.46816,Cluster-26537.63676,Cluster-26537.61810,Cluster-26537.57434,Cluster-9752.0,Cluster-26537.51432,Cluster-26537.60436,Cluster-26537.67735,Cluster-26537.13023,Cluster-26537.49183,Cluster-26537.29021,Cluster-26537.77246,Cluster-26537.62617
GO:0005773	vacuole	cellular_component	0.49536	1	1	317	77	41116	Cluster-17238.0
GO:0009288	bacterial-type flagellum	cellular_component	0.49652	1	1	317	84	41116	Cluster-26537.11429
GO:0019867	outer membrane	cellular_component	0.49897	1	4	317	430	41116	Cluster-26537.50988,Cluster-26537.54120,Cluster-26537.59160,Cluster-26537.57486
GO:0032879	regulation of localization	biological_process	0.50157	1	1	317	97	41116	Cluster-26537.62224
GO:0003006	developmental process involved in reproduction	biological_process	0.50269	1	1	317	95	41116	Cluster-26537.61609
GO:0043549	regulation of kinase activity	biological_process	0.50368	1	1	317	96	41116	Cluster-26537.52597
GO:0045859	regulation of protein kinase activity	biological_process	0.50368	1	1	317	96	41116	Cluster-26537.52597
GO:0004003	ATP-dependent DNA helicase activity	molecular_function	0.50436	1	1	317	71	41116	Cluster-5867.0
GO:0046915	transition metal ion transmembrane transporter activity	molecular_function	0.50459	1	2	317	205	41116	Cluster-26537.81281,Cluster-26537.51541
GO:0009057	macromolecule catabolic process	biological_process	0.50526	1	7	317	820	41116	Cluster-26537.46087,Cluster-26537.44798,Cluster-26537.49858,Cluster-26537.51865,Cluster-26537.20177,Cluster-26537.32749,Cluster-24656.0
GO:0006298	mismatch repair	biological_process	0.5059	1	1	317	76	41116	Cluster-26537.61810
GO:0009067	aspartate family amino acid biosynthetic process	biological_process	0.50617	1	1	317	82	41116	Cluster-26537.27123
GO:0000990	transcription factor activity, core RNA polymerase binding	molecular_function	0.5062	1	1	317	78	41116	Cluster-26537.57961
GO:0000996	core DNA-dependent RNA polymerase binding promoter specificity activity	molecular_function	0.5062	1	1	317	78	41116	Cluster-26537.57961
GO:0016987	sigma factor activity	molecular_function	0.5062	1	1	317	78	41116	Cluster-26537.57961
GO:0004252	serine-type endopeptidase activity	molecular_function	0.50624	1	3	317	321	41116	Cluster-26537.14987,Cluster-26537.36758,Cluster-26537.49029
GO:0022402	cell cycle process	biological_process	0.50654	1	5	317	599	41116	Cluster-26537.62011,Cluster-26537.49493,Cluster-26537.49858,Cluster-26537.16040,Cluster-26537.44798
GO:0016831	carboxy-lyase activity	molecular_function	0.5085	1	2	317	212	41116	Cluster-26537.46144,Cluster-26537.44109
GO:0000166	nucleotide binding	molecular_function	0.50883	1	54	317	6420	41116	Cluster-26537.21319,Cluster-26537.50899,Cluster-26537.44949,Cluster-26537.34317,Cluster-26537.44798,Cluster-26537.47751,Cluster-26537.39046,Cluster-26537.51650,Cluster-26537.56507,Cluster-26537.11429,Cluster-26537.38798,Cluster-26537.71310,Cluster-26537.51270,Cluster-26537.21388,Cluster-26537.42790,Cluster-26537.70578,Cluster-26537.46962,Cluster-25710.0,Cluster-26537.9378,Cluster-26537.45358,Clus…
GO:1901265	nucleoside phosphate binding	molecular_function	0.50883	1	54	317	6420	41116	Cluster-26537.38798,Cluster-26537.11429,Cluster-26537.56507,Cluster-26537.51650,Cluster-26537.47751,Cluster-26537.39046,Cluster-26537.34317,Cluster-26537.44798,Cluster-26537.44949,Cluster-26537.50899,Cluster-26537.21319,Cluster-26537.61810,Cluster-5867.0,Cluster-26537.63676,Cluster-26537.50646,Cluster-26537.45358,Cluster-26537.46144,Cluster-26537.70962,Cluster-26537.9378,Cluster-25710.0,Cluster-2…
GO:0046487	glyoxylate metabolic process	biological_process	0.51441	1	1	317	84	41116	Cluster-26537.50899
GO:0009072	aromatic amino acid family metabolic process	biological_process	0.51526	1	3	317	322	41116	Cluster-26537.37744,Cluster-26537.50899,Cluster-26537.27123
GO:0004812	aminoacyl-tRNA ligase activity	molecular_function	0.51884	1	2	317	210	41116	Cluster-25710.0,Cluster-26537.43909
GO:0031668	cellular response to extracellular stimulus	biological_process	0.52211	1	1	317	97	41116	Cluster-26537.63676
GO:0071496	cellular response to external stimulus	biological_process	0.52211	1	1	317	97	41116	Cluster-26537.63676
GO:0019843	rRNA binding	molecular_function	0.52212	1	1	317	85	41116	Cluster-23219.0
GO:0044764	multi-organism cellular process	biological_process	0.52279	1	9	317	1117	41116	Cluster-5867.0,Cluster-26537.80740,Cluster-26537.46144,Cluster-5325.0,Cluster-5325.2,Cluster-25710.0,Cluster-26537.67284,Cluster-26537.63806,Cluster-26537.41834
GO:0005244	voltage-gated ion channel activity	molecular_function	0.52386	1	1	317	89	41116	Cluster-26537.47199
GO:0022832	voltage-gated channel activity	molecular_function	0.52386	1	1	317	89	41116	Cluster-26537.47199
GO:0009991	response to extracellular stimulus	biological_process	0.52399	1	1	317	98	41116	Cluster-26537.63676
GO:0046872	metal ion binding	molecular_function	0.52436	1	44	317	5292	41116	Cluster-26537.42790,Cluster-26537.60146,Cluster-26537.57486,Cluster-26537.59839,Cluster-26537.46962,Cluster-26537.55666,Cluster-26537.55613,Cluster-4256.0,Cluster-26537.65471,Cluster-26537.51603,Cluster-26537.67284,Cluster-26537.21319,Cluster-26537.62302,Cluster-26537.32749,Cluster-26537.46894,Cluster-26537.33840,Cluster-26537.2051,Cluster-26537.80740,Cluster-26537.45967,Cluster-26537.63150,Clust…
GO:0046496	nicotinamide nucleotide metabolic process	biological_process	0.52471	1	3	317	349	41116	Cluster-26537.16040,Cluster-26537.32803,Cluster-26537.46119
GO:0012507	ER to Golgi transport vesicle membrane	cellular_component	0.52526	1	1	317	89	41116	Cluster-26537.72009
GO:0030127	COPII vesicle coat	cellular_component	0.52526	1	1	317	89	41116	Cluster-26537.72009
GO:0030134	ER to Golgi transport vesicle	cellular_component	0.52526	1	1	317	89	41116	Cluster-26537.72009
GO:0001932	regulation of protein phosphorylation	biological_process	0.52574	1	1	317	102	41116	Cluster-26537.52597
GO:0032040	small-subunit processome	cellular_component	0.52651	1	1	317	88	41116	Cluster-26537.57298
GO:0051287	NAD binding	molecular_function	0.52666	1	3	317	328	41116	Cluster-26537.16040,Cluster-26537.50899,Cluster-26537.27123
GO:0048468	cell development	biological_process	0.52798	1	1	317	105	41116	Cluster-26537.62224
GO:0008092	cytoskeletal protein binding	molecular_function	0.5285	1	6	317	703	41116	Cluster-25710.0,Cluster-26537.53151,Cluster-26537.40472,Cluster-26537.41834,Cluster-26537.51650,Cluster-26537.63806
GO:0006812	cation transport	biological_process	0.52855	1	16	317	2044	41116	Cluster-26537.51541,Cluster-26537.1764,Cluster-26537.75299,Cluster-5867.0,Cluster-26537.13458,Cluster-26537.50899,Cluster-26537.47199,Cluster-26537.62302,Cluster-26537.18957,Cluster-26537.74904,Cluster-26537.39979,Cluster-26537.11090,Cluster-26537.81281,Cluster-26537.20095,Cluster-26537.27902,Cluster-15778.0
GO:0010340	carboxyl-O-methyltransferase activity	molecular_function	0.52858	1	1	317	87	41116	Cluster-4256.0
GO:0051998	protein carboxyl O-methyltransferase activity	molecular_function	0.52858	1	1	317	87	41116	Cluster-4256.0
GO:0022891	substrate-specific transmembrane transporter activity	molecular_function	0.532	1	16	317	2018	41116	Cluster-15778.0,Cluster-26537.81281,Cluster-26537.11090,Cluster-26537.39979,Cluster-26537.74904,Cluster-26537.18957,Cluster-26537.47199,Cluster-26537.13458,Cluster-5867.0,Cluster-26537.52597,Cluster-26537.31878,Cluster-26537.55613,Cluster-26537.75299,Cluster-26537.5136,Cluster-26537.1764,Cluster-26537.51541
GO:0000041	transition metal ion transport	biological_process	0.53387	1	2	317	218	41116	Cluster-26537.51541,Cluster-26537.81281
GO:0008324	cation transmembrane transporter activity	molecular_function	0.53541	1	12	317	1537	41116	Cluster-26537.47199,Cluster-26537.18957,Cluster-26537.74904,Cluster-26537.51541,Cluster-26537.1764,Cluster-5867.0,Cluster-26537.13458,Cluster-15778.0,Cluster-26537.75299,Cluster-26537.39979,Cluster-26537.81281,Cluster-26537.11090
GO:0031410	cytoplasmic vesicle	cellular_component	0.53568	1	2	317	223	41116	Cluster-26537.72586,Cluster-26537.72009
GO:0006024	glycosaminoglycan biosynthetic process	biological_process	0.5365	1	1	317	92	41116	Cluster-26537.52247
GO:0019362	pyridine nucleotide metabolic process	biological_process	0.5387	1	3	317	357	41116	Cluster-26537.46119,Cluster-26537.16040,Cluster-26537.32803
GO:0016875	ligase activity, forming carbon-oxygen bonds	molecular_function	0.53981	1	2	317	219	41116	Cluster-26537.43909,Cluster-25710.0
GO:0016876	ligase activity, forming aminoacyl-tRNA and related compounds	molecular_function	0.53981	1	2	317	219	41116	Cluster-26537.43909,Cluster-25710.0
GO:0007059	chromosome segregation	biological_process	0.54044	1	2	317	232	41116	Cluster-26537.44798,Cluster-26537.49858
GO:0005740	mitochondrial envelope	cellular_component	0.54058	1	5	317	634	41116	Cluster-26537.59160,Cluster-26537.61609,Cluster-26537.57486,Cluster-26537.50988,Cluster-26537.54120
GO:0036459	ubiquitinyl hydrolase activity	molecular_function	0.54231	1	1	317	90	41116	Cluster-26537.25882
GO:0006732	coenzyme metabolic process	biological_process	0.54256	1	8	317	970	41116	Cluster-26537.32803,Cluster-26537.16040,Cluster-26537.47099,Cluster-4256.0,Cluster-26537.20095,Cluster-26537.34317,Cluster-26537.50899,Cluster-26537.46119
GO:0016638	oxidoreductase activity, acting on the CH-NH2 group of donors	molecular_function	0.54351	1	1	317	91	41116	Cluster-26537.34293
GO:0016579	protein deubiquitination	biological_process	0.54391	1	1	317	91	41116	Cluster-26537.25882
GO:0070646	protein modification by small protein removal	biological_process	0.54391	1	1	317	91	41116	Cluster-26537.25882
GO:0046500	S-adenosylmethionine metabolic process	biological_process	0.54445	1	1	317	94	41116	Cluster-4256.0
GO:0016597	amino acid binding	molecular_function	0.54666	1	1	317	86	41116	Cluster-26537.75233
GO:0043650	dicarboxylic acid biosynthetic process	biological_process	0.54803	1	1	317	90	41116	Cluster-26537.34293
GO:0042325	regulation of phosphorylation	biological_process	0.54806	1	1	317	109	41116	Cluster-26537.52597
GO:0044087	regulation of cellular component biogenesis	biological_process	0.54853	1	1	317	102	41116	Cluster-26537.62224
GO:0006418	tRNA aminoacylation for protein translation	biological_process	0.54924	1	2	317	222	41116	Cluster-26537.43909,Cluster-25710.0
GO:0016614	oxidoreductase activity, acting on CH-OH group of donors	molecular_function	0.54985	1	5	317	589	41116	Cluster-26537.37744,Cluster-26537.16040,Cluster-26537.27123,Cluster-26537.50899,Cluster-26537.47099
GO:1901607	alpha-amino acid biosynthetic process	biological_process	0.55027	1	4	317	458	41116	Cluster-26537.50899,Cluster-26537.27123,Cluster-26537.34293,Cluster-26537.37744
GO:0044699	single-organism process	biological_process	0.55035	1	136	317	17119	41116	Cluster-26537.57434,Cluster-26537.72664,Cluster-26537.14987,Cluster-26537.51270,Cluster-26537.51541,Cluster-26537.56030,Cluster-26537.60646,Cluster-26537.34317,Cluster-26537.50899,Cluster-26537.13458,Cluster-26537.19347,Cluster-26537.47161,Cluster-26537.36458,Cluster-26537.49272,Cluster-26537.37744,Cluster-26537.42435,Cluster-26537.42888,Cluster-26537.55160,Cluster-26537.62224,Cluster-26537.27902…
GO:0031982	vesicle	cellular_component	0.55042	1	2	317	229	41116	Cluster-26537.72586,Cluster-26537.72009
GO:0044262	cellular carbohydrate metabolic process	biological_process	0.55116	1	5	317	596	41116	Cluster-26537.39791,Cluster-26537.43952,Cluster-20160.0,Cluster-26537.16040,Cluster-26537.73836
GO:0048870	cell motility	biological_process	0.5519	1	2	317	225	41116	Cluster-26537.11429,Cluster-26537.62224
GO:0051674	localization of cell	biological_process	0.5519	1	2	317	225	41116	Cluster-26537.62224,Cluster-26537.11429
GO:0019068	virion assembly	biological_process	0.55198	1	1	317	101	41116	Cluster-5867.0
GO:0009539	photosystem II reaction center	cellular_component	0.55341	1	1	317	103	41116	Cluster-26537.26521
GO:0003916	DNA topoisomerase activity	molecular_function	0.5539	1	1	317	98	41116	Cluster-26537.21388
GO:0004672	protein kinase activity	molecular_function	0.5541	1	18	317	2200	41116	Cluster-26537.9376,Cluster-26537.77342,Cluster-26537.44798,Cluster-26537.59459,Cluster-26537.39046,Cluster-26537.47751,Cluster-26537.39519,Cluster-26537.56507,Cluster-26537.47126,Cluster-26537.44897,Cluster-26537.34833,Cluster-26537.71310,Cluster-26537.51270,Cluster-26537.10497,Cluster-26537.70578,Cluster-26537.60146,Cluster-26537.9378,Cluster-26537.50646
GO:0006935	chemotaxis	biological_process	0.55612	1	1	317	111	41116	Cluster-26537.11429
GO:0065008	regulation of biological quality	biological_process	0.55622	1	10	317	1270	41116	Cluster-26537.1764,Cluster-26537.62224,Cluster-26537.27123,Cluster-26537.11429,Cluster-26537.11090,Cluster-26537.80740,Cluster-15778.0,Cluster-26537.13458,Cluster-26537.46548,Cluster-26537.42669
GO:0046486	glycerolipid metabolic process	biological_process	0.55692	1	4	317	447	41116	Cluster-26537.51865,Cluster-26537.20177,Cluster-26537.74852,Cluster-26537.46087
GO:0006023	aminoglycan biosynthetic process	biological_process	0.55694	1	1	317	98	41116	Cluster-26537.52247
GO:0019201	nucleotide kinase activity	molecular_function	0.55704	1	1	317	99	41116	Cluster-26537.34317
GO:0005742	mitochondrial outer membrane translocase complex	cellular_component	0.55931	1	1	317	97	41116	Cluster-26537.59160
GO:0000278	mitotic cell cycle	biological_process	0.56038	1	3	317	364	41116	Cluster-26537.49858,Cluster-26537.44798,Cluster-26537.49493
GO:1903047	mitotic cell cycle process	biological_process	0.56038	1	3	317	364	41116	Cluster-26537.49493,Cluster-26537.44798,Cluster-26537.49858
GO:0045333	cellular respiration	biological_process	0.56147	1	4	317	514	41116	Cluster-26537.46144,Cluster-26537.29358,Cluster-26537.20095,Cluster-26537.44109
GO:0033179	proton-transporting V-type ATPase, V0 domain	cellular_component	0.56269	1	1	317	107	41116	Cluster-5867.0
GO:0044249	cellular biosynthetic process	biological_process	0.56377	1	69	317	8733	41116	Cluster-26537.71310,Cluster-26537.27465,Cluster-12172.0,Cluster-25710.0,Cluster-26537.52247,Cluster-26537.74852,Cluster-26537.63676,Cluster-5867.0,Cluster-28497.0,Cluster-26537.48639,Cluster-26537.67284,Cluster-26537.69433,Cluster-26537.29950,Cluster-26537.34293,Cluster-26537.21581,Cluster-26537.11429,Cluster-26537.20095,Cluster-14653.0,Cluster-26537.26619,Cluster-26537.57961,Cluster-26537.12373,…
GO:0006265	DNA topological change	biological_process	0.56415	1	1	317	100	41116	Cluster-26537.21388
GO:0009056	catabolic process	biological_process	0.56709	1	15	317	1872	41116	Cluster-4256.0,Cluster-26537.74852,Cluster-24656.0,Cluster-26537.32749,Cluster-26537.27123,Cluster-26537.50899,Cluster-26537.46119,Cluster-26537.54120,Cluster-26537.50988,Cluster-26537.51865,Cluster-26537.20177,Cluster-26537.57486,Cluster-26537.44798,Cluster-26537.46087,Cluster-26537.49858
GO:1901576	organic substance biosynthetic process	biological_process	0.56857	1	72	317	9126	41116	Cluster-14653.0,Cluster-26537.20095,Cluster-26537.34293,Cluster-26537.21581,Cluster-26537.11429,Cluster-26537.67284,Cluster-26537.48639,Cluster-26537.29950,Cluster-26537.69433,Cluster-26537.74852,Cluster-26537.52247,Cluster-26537.63676,Cluster-5867.0,Cluster-28497.0,Cluster-12172.0,Cluster-26537.71310,Cluster-26537.27465,Cluster-25710.0,Cluster-26537.46809,Cluster-26537.40406,Cluster-26537.16040,…
GO:0042330	taxis	biological_process	0.56862	1	1	317	115	41116	Cluster-26537.11429
GO:0030258	lipid modification	biological_process	0.56884	1	1	317	94	41116	Cluster-26537.69406
GO:0031329	regulation of cellular catabolic process	biological_process	0.56921	1	2	317	229	41116	Cluster-26537.49858,Cluster-26537.44798
GO:0043038	amino acid activation	biological_process	0.56927	1	2	317	231	41116	Cluster-26537.43909,Cluster-25710.0
GO:0043039	tRNA aminoacylation	biological_process	0.56927	1	2	317	231	41116	Cluster-26537.43909,Cluster-25710.0
GO:0015077	monovalent inorganic cation transmembrane transporter activity	molecular_function	0.56973	1	7	317	947	41116	Cluster-26537.1764,Cluster-26537.11090,Cluster-26537.39979,Cluster-26537.75299,Cluster-26537.74904,Cluster-5867.0,Cluster-26537.47199
GO:0009069	serine family amino acid metabolic process	biological_process	0.57131	1	4	317	510	41116	Cluster-26537.60146,Cluster-26537.59459,Cluster-26537.43909,Cluster-26537.71310
GO:0043169	cation binding	molecular_function	0.57355	1	44	317	5378	41116	Cluster-26537.60146,Cluster-26537.57486,Cluster-26537.46962,Cluster-26537.59839,Cluster-26537.42790,Cluster-26537.65471,Cluster-26537.55613,Cluster-26537.55666,Cluster-4256.0,Cluster-26537.62302,Cluster-26537.51603,Cluster-26537.21319,Cluster-26537.67284,Cluster-26537.80740,Cluster-26537.32749,Cluster-26537.33840,Cluster-26537.2051,Cluster-26537.46894,Cluster-26537.59160,Cluster-26537.45967,Clust…
GO:0030234	enzyme regulator activity	molecular_function	0.57412	1	5	317	649	41116	Cluster-26537.13458,Cluster-26537.46287,Cluster-26537.52597,Cluster-26537.39791,Cluster-20160.0
GO:0098799	outer mitochondrial membrane protein complex	cellular_component	0.57415	1	1	317	101	41116	Cluster-26537.59160
GO:0030684	preribosome	cellular_component	0.5763	1	1	317	104	41116	Cluster-26537.57298
GO:0008175	tRNA methyltransferase activity	molecular_function	0.57677	1	1	317	93	41116	Cluster-4256.0
GO:0051301	cell division	biological_process	0.57978	1	3	317	374	41116	Cluster-26537.62011,Cluster-26537.49858,Cluster-26537.44798
GO:0042742	defense response to bacterium	biological_process	0.58039	1	1	317	108	41116	Cluster-26537.60436
GO:0009507	chloroplast	cellular_component	0.58059	1	2	317	221	41116	Cluster-26537.40406,Cluster-28597.0
GO:0042995	cell projection	cellular_component	0.58472	1	2	317	242	41116	Cluster-26537.43252,Cluster-26537.11429
GO:0009617	response to bacterium	biological_process	0.58492	1	1	317	110	41116	Cluster-26537.60436
GO:0051274	beta-glucan biosynthetic process	biological_process	0.58575	1	1	317	102	41116	Cluster-26537.73836
GO:0072524	pyridine-containing compound metabolic process	biological_process	0.58892	1	3	317	383	41116	Cluster-26537.46119,Cluster-26537.16040,Cluster-26537.32803
GO:0008283	cell proliferation	biological_process	0.59081	1	1	317	119	41116	Cluster-26537.16040
GO:0032559	adenyl ribonucleotide binding	molecular_function	0.59137	1	41	317	4990	41116	Cluster-26537.36458,Cluster-26537.50038,Cluster-26537.34833,Cluster-26537.32351,Cluster-26537.44897,Cluster-26537.55160,Cluster-26537.10497,Cluster-26537.43909,Cluster-26537.47126,Cluster-26537.14555,Cluster-26537.75612,Cluster-26537.39519,Cluster-26537.44109,Cluster-26537.39826,Cluster-26537.51756,Cluster-26537.59459,Cluster-26537.46119,Cluster-26537.9376,Cluster-26537.77342,Cluster-26537.61810,…
GO:0070647	protein modification by small protein conjugation or removal	biological_process	0.59147	1	6	317	692	41116	Cluster-26537.2051,Cluster-26537.25882,Cluster-26537.37646,Cluster-26537.62011,Cluster-26537.44798,Cluster-26537.49858
GO:0004616	phosphogluconate dehydrogenase (decarboxylating) activity	molecular_function	0.59166	1	1	317	102	41116	Cluster-26537.16040
GO:0019521	D-gluconate metabolic process	biological_process	0.59166	1	1	317	102	41116	Cluster-26537.16040
GO:0051273	beta-glucan metabolic process	biological_process	0.59245	1	1	317	105	41116	Cluster-26537.73836
GO:0044707	single-multicellular organism process	biological_process	0.59261	1	6	317	807	41116	Cluster-26537.62952,Cluster-26537.61609,Cluster-26537.36170,Cluster-9752.0,Cluster-26537.50835,Cluster-26537.11429
GO:0015980	energy derivation by oxidation of organic compounds	biological_process	0.59324	1	4	317	536	41116	Cluster-26537.44109,Cluster-26537.29358,Cluster-26537.20095,Cluster-26537.46144
GO:0009894	regulation of catabolic process	biological_process	0.59384	1	2	317	239	41116	Cluster-26537.44798,Cluster-26537.49858
GO:0008374	O-acyltransferase activity	molecular_function	0.59525	1	1	317	100	41116	Cluster-26537.74852
GO:0006888	ER to Golgi vesicle-mediated transport	biological_process	0.5957	1	1	317	110	41116	Cluster-26537.72009
GO:0019520	aldonic acid metabolic process	biological_process	0.59598	1	1	317	104	41116	Cluster-26537.16040
GO:0008170	N-methyltransferase activity	molecular_function	0.59599	1	1	317	107	41116	Cluster-4256.0
GO:0004866	endopeptidase inhibitor activity	molecular_function	0.5983	1	1	317	119	41116	Cluster-26537.13458
GO:0061135	endopeptidase regulator activity	molecular_function	0.5983	1	1	317	119	41116	Cluster-26537.13458
GO:0009058	biosynthetic process	biological_process	0.59851	1	74	317	9430	41116	Cluster-12172.0,Cluster-26537.27465,Cluster-26537.71310,Cluster-25710.0,Cluster-26537.74852,Cluster-26537.52247,Cluster-28497.0,Cluster-5867.0,Cluster-26537.63676,Cluster-26537.67284,Cluster-26537.48639,Cluster-26537.29950,Cluster-26537.69433,Cluster-26537.20095,Cluster-14653.0,Cluster-26537.11429,Cluster-26537.21581,Cluster-26537.34293,Cluster-26537.26619,Cluster-26537.57961,Cluster-26537.63916,…
GO:0030030	cell projection organization	biological_process	0.59871	1	1	317	121	41116	Cluster-26537.59459
GO:0016567	protein ubiquitination	biological_process	0.60018	1	5	317	580	41116	Cluster-26537.2051,Cluster-26537.62011,Cluster-26537.37646,Cluster-26537.44798,Cluster-26537.49858
GO:0009536	plastid	cellular_component	0.60213	1	2	317	233	41116	Cluster-28597.0,Cluster-26537.40406
GO:0000162	tryptophan biosynthetic process	biological_process	0.60241	1	1	317	111	41116	Cluster-26537.37744
GO:0006571	tyrosine biosynthetic process	biological_process	0.60241	1	1	317	111	41116	Cluster-26537.37744
GO:0009073	aromatic amino acid family biosynthetic process	biological_process	0.60241	1	1	317	111	41116	Cluster-26537.37744
GO:0009094	L-phenylalanine biosynthetic process	biological_process	0.60241	1	1	317	111	41116	Cluster-26537.37744
GO:0009095	aromatic amino acid family biosynthetic process, prephenate pathway	biological_process	0.60241	1	1	317	111	41116	Cluster-26537.37744
GO:0046219	indolalkylamine biosynthetic process	biological_process	0.60241	1	1	317	111	41116	Cluster-26537.37744
GO:1902223	erythrose 4-phosphate/phosphoenolpyruvate family amino acid biosynthetic process	biological_process	0.60241	1	1	317	111	41116	Cluster-26537.37744
GO:0031406	carboxylic acid binding	molecular_function	0.606	1	1	317	102	41116	Cluster-26537.75233
GO:0043177	organic acid binding	molecular_function	0.606	1	1	317	102	41116	Cluster-26537.75233
GO:0030658	transport vesicle membrane	cellular_component	0.60633	1	1	317	113	41116	Cluster-26537.72009
GO:0009396	folic acid-containing compound biosynthetic process	biological_process	0.60718	1	1	317	109	41116	Cluster-26537.50899
GO:0005509	calcium ion binding	molecular_function	0.60883	1	4	317	547	41116	Cluster-26537.59160,Cluster-26537.60146,Cluster-26537.34833,Cluster-26537.46894
GO:0044765	single-organism transport	biological_process	0.61045	1	36	317	4578	41116	Cluster-26537.62302,Cluster-26537.41582,Cluster-26537.50899,Cluster-26537.42669,Cluster-15778.0,Cluster-26537.20095,Cluster-26537.5136,Cluster-26537.51541,Cluster-26537.51270,Cluster-26537.67728,Cluster-26537.52597,Cluster-26537.61609,Cluster-5867.0,Cluster-26537.55613,Cluster-26537.72664,Cluster-26537.39791,Cluster-26537.47199,Cluster-26537.72009,Cluster-26537.18957,Cluster-26537.74904,Cluster-2…
GO:0006811	ion transport	biological_process	0.61109	1	20	317	2630	41116	Cluster-26537.50899,Cluster-26537.62302,Cluster-26537.47199,Cluster-26537.74904,Cluster-26537.18957,Cluster-26537.39979,Cluster-26537.75981,Cluster-26537.20095,Cluster-26537.81281,Cluster-26537.11090,Cluster-26537.39055,Cluster-26537.27902,Cluster-15778.0,Cluster-26537.51270,Cluster-26537.51541,Cluster-26537.1764,Cluster-26537.75299,Cluster-26537.55613,Cluster-26537.13458,Cluster-5867.0
GO:0006558	L-phenylalanine metabolic process	biological_process	0.61176	1	1	317	114	41116	Cluster-26537.37744
GO:1902221	erythrose 4-phosphate/phosphoenolpyruvate family amino acid metabolic process	biological_process	0.61176	1	1	317	114	41116	Cluster-26537.37744
GO:0006733	oxidoreduction coenzyme metabolic process	biological_process	0.61354	1	4	317	534	41116	Cluster-26537.46119,Cluster-26537.20095,Cluster-26537.16040,Cluster-26537.32803
GO:0017004	cytochrome complex assembly	biological_process	0.61357	1	1	317	102	41116	Cluster-26537.74412
GO:0043648	dicarboxylic acid metabolic process	biological_process	0.61382	1	2	317	240	41116	Cluster-26537.27123,Cluster-26537.34293
GO:0005057	receptor signaling protein activity	molecular_function	0.61397	1	1	317	110	41116	Cluster-26537.46119
GO:0030554	adenyl nucleotide binding	molecular_function	0.61427	1	41	317	5039	41116	Cluster-26537.34833,Cluster-26537.44897,Cluster-26537.32351,Cluster-26537.55160,Cluster-26537.10497,Cluster-26537.43909,Cluster-26537.36458,Cluster-26537.50038,Cluster-26537.75612,Cluster-26537.39826,Cluster-26537.39519,Cluster-26537.44109,Cluster-26537.59459,Cluster-26537.51756,Cluster-26537.9376,Cluster-26537.46119,Cluster-26537.77342,Cluster-26537.47126,Cluster-26537.14555,Cluster-26537.70578,…
GO:0042651	thylakoid membrane	cellular_component	0.6149	1	1	317	116	41116	Cluster-26537.5015
GO:0043566	structure-specific DNA binding	molecular_function	0.61655	1	2	317	252	41116	Cluster-26537.63676,Cluster-26537.61810
GO:0044429	mitochondrial part	cellular_component	0.61661	1	5	317	690	41116	Cluster-26537.50988,Cluster-26537.54120,Cluster-26537.59160,Cluster-26537.61609,Cluster-26537.57486
GO:0046983	protein dimerization activity	molecular_function	0.62202	1	5	317	653	41116	Cluster-26537.17513,Cluster-26537.53236,Cluster-26537.26619,Cluster-26537.25882,Cluster-26537.69522
GO:0009312	oligosaccharide biosynthetic process	biological_process	0.62476	1	1	317	111	41116	Cluster-4256.0
GO:0019220	regulation of phosphate metabolic process	biological_process	0.62483	1	1	317	133	41116	Cluster-26537.52597
GO:0051174	regulation of phosphorus metabolic process	biological_process	0.62483	1	1	317	133	41116	Cluster-26537.52597
GO:0008408	3'-5' exonuclease activity	molecular_function	0.62556	1	1	317	113	41116	Cluster-26537.32749
GO:0016645	oxidoreductase activity, acting on the CH-NH group of donors	molecular_function	0.62733	1	1	317	114	41116	Cluster-26537.50899
GO:0098588	bounding membrane of organelle	cellular_component	0.62796	1	7	317	903	41116	Cluster-26537.57486,Cluster-26537.42669,Cluster-26537.61609,Cluster-26537.59160,Cluster-26537.72009,Cluster-26537.54120,Cluster-26537.50988
GO:0004674	protein serine/threonine kinase activity	molecular_function	0.62819	1	3	317	415	41116	Cluster-26537.60146,Cluster-26537.59459,Cluster-26537.71310
GO:1902589	single-organism organelle organization	biological_process	0.62917	1	6	317	812	41116	Cluster-26537.44798,Cluster-25710.0,Cluster-26537.49858,Cluster-26537.59459,Cluster-26537.62224,Cluster-26537.49493
GO:0008194	UDP-glycosyltransferase activity	molecular_function	0.63034	1	2	317	247	41116	Cluster-26537.73836,Cluster-26537.52247
GO:0051259	protein oligomerization	biological_process	0.63149	1	1	317	123	41116	Cluster-26537.69012
GO:0051239	regulation of multicellular organismal process	biological_process	0.63251	1	1	317	128	41116	Cluster-26537.11429
GO:0032446	protein modification by small protein conjugation	biological_process	0.63572	1	5	317	601	41116	Cluster-26537.44798,Cluster-26537.49858,Cluster-26537.2051,Cluster-26537.62011,Cluster-26537.37646
GO:0051493	regulation of cytoskeleton organization	biological_process	0.63816	1	1	317	134	41116	Cluster-26537.62224
GO:1901681	sulfur compound binding	molecular_function	0.63839	1	1	317	115	41116	Cluster-26537.53975
GO:0009250	glucan biosynthetic process	biological_process	0.6397	1	1	317	119	41116	Cluster-26537.73836
GO:0006887	exocytosis	biological_process	0.63993	1	1	317	107	41116	Cluster-26537.41582
GO:0009116	nucleoside metabolic process	biological_process	0.64171	1	8	317	1159	41116	Cluster-26537.39979,Cluster-26537.20095,Cluster-4256.0,Cluster-26537.29358,Cluster-26537.47099,Cluster-26537.41582,Cluster-26537.46119,Cluster-26537.34317
GO:0006760	folic acid-containing compound metabolic process	biological_process	0.64239	1	1	317	120	41116	Cluster-26537.50899
GO:0030414	peptidase inhibitor activity	molecular_function	0.64275	1	1	317	134	41116	Cluster-26537.13458
GO:0061134	peptidase regulator activity	molecular_function	0.64275	1	1	317	134	41116	Cluster-26537.13458
GO:0004527	exonuclease activity	molecular_function	0.64324	1	2	317	265	41116	Cluster-26537.63595,Cluster-26537.32749
GO:0016701	oxidoreductase activity, acting on single donors with incorporation of molecular oxygen	molecular_function	0.64482	1	1	317	117	41116	Cluster-26537.34293
GO:0016772	transferase activity, transferring phosphorus-containing groups	molecular_function	0.64483	1	31	317	3911	41116	Cluster-26537.40406,Cluster-26537.11429,Cluster-26537.56507,Cluster-26537.48402,Cluster-26537.47126,Cluster-26537.9376,Cluster-26537.46119,Cluster-26537.67284,Cluster-26537.77342,Cluster-26537.34317,Cluster-26537.44798,Cluster-26537.47751,Cluster-26537.39519,Cluster-26537.59459,Cluster-26537.39046,Cluster-26537.9378,Cluster-26537.50646,Cluster-26537.31878,Cluster-26537.52597,Cluster-26537.69013,C…
GO:0006820	anion transport	biological_process	0.64521	1	3	317	396	41116	Cluster-26537.39055,Cluster-26537.51270,Cluster-26537.75981
GO:0006206	pyrimidine nucleobase metabolic process	biological_process	0.64628	1	4	317	536	41116	Cluster-26537.40406,Cluster-25710.0,Cluster-26537.69013,Cluster-26537.34317
GO:0042559	pteridine-containing compound biosynthetic process	biological_process	0.64677	1	1	317	120	41116	Cluster-26537.50899
GO:0033177	proton-transporting two-sector ATPase complex, proton-transporting domain	cellular_component	0.64691	1	2	317	292	41116	Cluster-26537.39979,Cluster-5867.0
GO:0015939	pantothenate metabolic process	biological_process	0.64696	1	1	317	126	41116	Cluster-26537.34317
GO:0015940	pantothenate biosynthetic process	biological_process	0.64696	1	1	317	126	41116	Cluster-26537.34317
GO:1902578	single-organism localization	biological_process	0.64763	1	36	317	4647	41116	Cluster-26537.55160,Cluster-26537.1764,Cluster-26537.13457,Cluster-26537.62224,Cluster-26537.75299,Cluster-26537.31878,Cluster-26537.13458,Cluster-26537.49272,Cluster-26537.72009,Cluster-26537.47199,Cluster-26537.74904,Cluster-26537.18957,Cluster-26537.79214,Cluster-26537.39979,Cluster-26537.75981,Cluster-26537.81281,Cluster-26537.11090,Cluster-26537.74412,Cluster-26537.39055,Cluster-26537.27902,…
GO:0008047	enzyme activator activity	molecular_function	0.64951	1	1	317	134	41116	Cluster-26537.52597
GO:1901657	glycosyl compound metabolic process	biological_process	0.65161	1	8	317	1168	41116	Cluster-4256.0,Cluster-26537.20095,Cluster-26537.29358,Cluster-26537.47099,Cluster-26537.39979,Cluster-26537.34317,Cluster-26537.46119,Cluster-26537.41582
GO:0008234	cysteine-type peptidase activity	molecular_function	0.65266	1	2	317	278	41116	Cluster-26537.37230,Cluster-26537.25882
GO:0004930	G-protein coupled receptor activity	molecular_function	0.65477	1	1	317	133	41116	Cluster-26537.21042
GO:0006511	ubiquitin-dependent protein catabolic process	biological_process	0.65566	1	2	317	271	41116	Cluster-26537.49858,Cluster-26537.44798
GO:0035251	UDP-glucosyltransferase activity	molecular_function	0.65663	1	1	317	120	41116	Cluster-26537.73836
GO:0042435	indole-containing compound biosynthetic process	biological_process	0.65674	1	1	317	131	41116	Cluster-26537.37744
GO:0019941	modification-dependent protein catabolic process	biological_process	0.65683	1	2	317	272	41116	Cluster-26537.44798,Cluster-26537.49858
GO:0043632	modification-dependent macromolecule catabolic process	biological_process	0.65683	1	2	317	272	41116	Cluster-26537.49858,Cluster-26537.44798
GO:0009066	aspartate family amino acid metabolic process	biological_process	0.65841	1	3	317	402	41116	Cluster-4256.0,Cluster-26537.50899,Cluster-26537.27123
GO:0016779	nucleotidyltransferase activity	molecular_function	0.65921	1	7	317	908	41116	Cluster-26537.40406,Cluster-26537.67284,Cluster-26537.27465,Cluster-26537.11429,Cluster-26537.78763,Cluster-25710.0,Cluster-26537.69013
GO:0006694	steroid biosynthetic process	biological_process	0.66116	1	2	317	264	41116	Cluster-26537.47099,Cluster-26537.27123
GO:0016830	carbon-carbon lyase activity	molecular_function	0.66169	1	2	317	284	41116	Cluster-26537.44109,Cluster-26537.46144
GO:0003723	RNA binding	molecular_function	0.6634	1	14	317	1800	41116	Cluster-18109.0,Cluster-26537.14555,Cluster-26537.36458,Cluster-26537.32749,Cluster-23219.0,Cluster-26537.55666,Cluster-26537.40406,Cluster-9051.0,Cluster-25710.0,Cluster-26537.62993,Cluster-26537.14987,Cluster-26537.63916,Cluster-12172.0,Cluster-17238.0
GO:0045263	proton-transporting ATP synthase complex, coupling factor F(o)	cellular_component	0.6639	1	1	317	147	41116	Cluster-26537.39979
GO:0030133	transport vesicle	cellular_component	0.66682	1	1	317	135	41116	Cluster-26537.72009
GO:0032549	ribonucleoside binding	molecular_function	0.66763	1	43	317	5424	41116	Cluster-26537.61810,Cluster-5867.0,Cluster-26537.63676,Cluster-26537.9378,Cluster-26537.45358,Cluster-26537.50646,Cluster-26537.70962,Cluster-26537.46144,Cluster-26537.70578,Cluster-25710.0,Cluster-26537.51270,Cluster-26537.71310,Cluster-26537.21388,Cluster-26537.38798,Cluster-26537.51650,Cluster-26537.56507,Cluster-26537.11429,Cluster-26537.34317,Cluster-26537.44798,Cluster-26537.47751,Cluster-2…
GO:0015291	secondary active transmembrane transporter activity	molecular_function	0.66818	1	2	317	274	41116	Cluster-26537.11090,Cluster-26537.1764
GO:0030120	vesicle coat	cellular_component	0.66868	1	1	317	134	41116	Cluster-26537.72009
GO:0030135	coated vesicle	cellular_component	0.66868	1	1	317	134	41116	Cluster-26537.72009
GO:0030662	coated vesicle membrane	cellular_component	0.66868	1	1	317	134	41116	Cluster-26537.72009
GO:0001882	nucleoside binding	molecular_function	0.66972	1	43	317	5428	41116	Cluster-26537.43909,Cluster-26537.10497,Cluster-26537.32351,Cluster-26537.44897,Cluster-26537.55160,Cluster-26537.26619,Cluster-26537.34833,Cluster-26537.36458,Cluster-26537.50038,Cluster-26537.59459,Cluster-26537.51756,Cluster-26537.44109,Cluster-26537.39826,Cluster-26537.39519,Cluster-26537.75612,Cluster-26537.77342,Cluster-26537.9376,Cluster-26537.46119,Cluster-26537.14555,Cluster-26537.47126,…
GO:0016758	transferase activity, transferring hexosyl groups	molecular_function	0.67105	1	5	317	665	41116	Cluster-26537.73836,Cluster-26537.36458,Cluster-26537.52247,Cluster-26537.43952,Cluster-26537.69406
GO:0003678	DNA helicase activity	molecular_function	0.6711	1	3	317	385	41116	Cluster-26537.39826,Cluster-5867.0,Cluster-26537.63676
GO:0040007	growth	biological_process	0.67191	1	1	317	145	41116	Cluster-9752.0
GO:0030659	cytoplasmic vesicle membrane	cellular_component	0.67198	1	1	317	135	41116	Cluster-26537.72009
GO:0008202	steroid metabolic process	biological_process	0.67202	1	2	317	269	41116	Cluster-26537.27123,Cluster-26537.47099
GO:0031967	organelle envelope	cellular_component	0.67626	1	5	317	724	41116	Cluster-26537.50988,Cluster-26537.54120,Cluster-26537.59160,Cluster-26537.61609,Cluster-26537.57486
GO:0006614	SRP-dependent cotranslational protein targeting to membrane	biological_process	0.67741	1	1	317	135	41116	Cluster-26537.55160
GO:0045047	protein targeting to ER	biological_process	0.67741	1	1	317	135	41116	Cluster-26537.55160
GO:0072599	establishment of protein localization to endoplasmic reticulum	biological_process	0.67741	1	1	317	135	41116	Cluster-26537.55160
GO:0042558	pteridine-containing compound metabolic process	biological_process	0.67845	1	1	317	131	41116	Cluster-26537.50899
GO:0009108	coenzyme biosynthetic process	biological_process	0.67854	1	4	317	557	41116	Cluster-26537.50899,Cluster-26537.20095,Cluster-26537.32803,Cluster-26537.34317
GO:0005381	iron ion transmembrane transporter activity	molecular_function	0.67856	1	1	317	134	41116	Cluster-26537.81281
GO:0022892	substrate-specific transporter activity	molecular_function	0.6794	1	16	317	2204	41116	Cluster-26537.39979,Cluster-26537.11090,Cluster-26537.81281,Cluster-15778.0,Cluster-26537.47199,Cluster-26537.74904,Cluster-26537.18957,Cluster-26537.55613,Cluster-26537.75299,Cluster-26537.52597,Cluster-26537.31878,Cluster-26537.13458,Cluster-5867.0,Cluster-26537.51541,Cluster-26537.1764,Cluster-26537.5136
GO:0004803	transposase activity	molecular_function	0.6844	1	1	317	132	41116	Cluster-26537.67226
GO:0042398	cellular modified amino acid biosynthetic process	biological_process	0.68556	1	2	317	292	41116	Cluster-26537.50899,Cluster-26537.34317
GO:0042278	purine nucleoside metabolic process	biological_process	0.68598	1	7	317	1073	41116	Cluster-26537.34317,Cluster-26537.47099,Cluster-26537.29358,Cluster-26537.46119,Cluster-4256.0,Cluster-26537.20095,Cluster-26537.39979
GO:0046128	purine ribonucleoside metabolic process	biological_process	0.68598	1	7	317	1073	41116	Cluster-26537.34317,Cluster-26537.39979,Cluster-26537.29358,Cluster-26537.47099,Cluster-26537.46119,Cluster-4256.0,Cluster-26537.20095
GO:0005488	binding	molecular_function	0.68643	1	186	317	23583	41116	Cluster-10128.0,Cluster-26537.16040,Cluster-26537.32803,Cluster-26537.55138,Cluster-26537.27123,Cluster-26537.51756,Cluster-26537.5682,Cluster-26537.50038,Cluster-26537.51432,Cluster-18109.0,Cluster-26537.45967,Cluster-26537.10497,Cluster-26537.32351,Cluster-26537.66596,Cluster-26537.26619,Cluster-26537.54120,Cluster-26537.43252,Cluster-26537.59160,Cluster-26537.14491,Cluster-26537.63916,Cluster-…
GO:0044436	thylakoid part	cellular_component	0.68666	1	3	317	425	41116	Cluster-26537.5015,Cluster-26537.26521,Cluster-26537.74412
GO:0031514	motile cilium	cellular_component	0.68765	1	1	317	143	41116	Cluster-26537.43252
GO:0012506	vesicle membrane	cellular_component	0.68796	1	1	317	141	41116	Cluster-26537.72009
GO:0009579	thylakoid	cellular_component	0.68845	1	3	317	426	41116	Cluster-26537.26521,Cluster-26537.74412,Cluster-26537.5015
GO:0016310	phosphorylation	biological_process	0.68878	1	22	317	2979	41116	Cluster-26537.60146,Cluster-26537.70578,Cluster-26537.71310,Cluster-26537.51270,Cluster-26537.10497,Cluster-26537.44897,Cluster-26537.34833,Cluster-26537.52597,Cluster-26537.50646,Cluster-26537.9378,Cluster-26537.29358,Cluster-26537.39046,Cluster-26537.59459,Cluster-26537.39519,Cluster-26537.47751,Cluster-26537.44798,Cluster-26537.77342,Cluster-26537.46119,Cluster-26537.9376,Cluster-26537.47126,C…
GO:0006826	iron ion transport	biological_process	0.68934	1	1	317	138	41116	Cluster-26537.81281
GO:0019205	nucleobase-containing compound kinase activity	molecular_function	0.68967	1	1	317	147	41116	Cluster-26537.34317
GO:0000160	phosphorelay signal transduction system	biological_process	0.69174	1	1	317	133	41116	Cluster-26537.46119
GO:0008137	NADH dehydrogenase (ubiquinone) activity	molecular_function	0.69254	1	1	317	150	41116	Cluster-26537.20095
GO:0050136	NADH dehydrogenase (quinone) activity	molecular_function	0.69254	1	1	317	150	41116	Cluster-26537.20095
GO:0022857	transmembrane transporter activity	molecular_function	0.69275	1	19	317	2579	41116	Cluster-26537.72664,Cluster-26537.55613,Cluster-26537.75299,Cluster-26537.31878,Cluster-26537.52597,Cluster-26537.13458,Cluster-5867.0,Cluster-26537.51541,Cluster-26537.1764,Cluster-26537.5136,Cluster-26537.39979,Cluster-26537.79214,Cluster-26537.11090,Cluster-26537.81281,Cluster-15778.0,Cluster-26537.42669,Cluster-26537.47199,Cluster-26537.74904,Cluster-26537.18957
GO:0048731	system development	biological_process	0.69288	1	1	317	165	41116	Cluster-26537.61609
GO:0044272	sulfur compound biosynthetic process	biological_process	0.69633	1	1	317	148	41116	Cluster-26537.52247
GO:0042773	ATP synthesis coupled electron transport	biological_process	0.69938	1	2	317	331	41116	Cluster-26537.29358,Cluster-26537.20095
GO:0033692	cellular polysaccharide biosynthetic process	biological_process	0.69966	1	1	317	147	41116	Cluster-26537.73836
GO:0003954	NADH dehydrogenase activity	molecular_function	0.70182	1	1	317	156	41116	Cluster-26537.20095
GO:0006952	defense response	biological_process	0.70209	1	3	317	479	41116	Cluster-26537.67735,Cluster-9752.0,Cluster-26537.60436
GO:0005929	cilium	cellular_component	0.70243	1	1	317	151	41116	Cluster-26537.43252
GO:0006520	cellular amino acid metabolic process	biological_process	0.70274	1	13	317	1763	41116	Cluster-26537.60146,Cluster-26537.59459,Cluster-25710.0,Cluster-26537.26619,Cluster-26537.50899,Cluster-26537.27123,Cluster-26537.43909,Cluster-26537.71310,Cluster-26537.37744,Cluster-4256.0,Cluster-26537.53975,Cluster-26537.60646,Cluster-26537.34293
GO:0046527	glucosyltransferase activity	molecular_function	0.70323	1	1	317	137	41116	Cluster-26537.73836
GO:0015078	hydrogen ion transmembrane transporter activity	molecular_function	0.70357	1	4	317	644	41116	Cluster-26537.1764,Cluster-26537.11090,Cluster-26537.39979,Cluster-5867.0
GO:0005524	ATP binding	molecular_function	0.70456	1	38	317	4737	41116	Cluster-26537.75612,Cluster-26537.39519,Cluster-26537.44109,Cluster-26537.39826,Cluster-26537.59459,Cluster-26537.51756,Cluster-26537.46119,Cluster-26537.9376,Cluster-26537.77342,Cluster-26537.47126,Cluster-26537.14555,Cluster-26537.34833,Cluster-26537.55160,Cluster-26537.32351,Cluster-26537.44897,Cluster-26537.10497,Cluster-26537.43909,Cluster-26537.36458,Cluster-26537.50038,Cluster-26537.44798,…
GO:0016192	vesicle-mediated transport	biological_process	0.70686	1	7	317	902	41116	Cluster-26537.43091,Cluster-26537.72009,Cluster-26537.42888,Cluster-26537.41582,Cluster-26537.62224,Cluster-26537.39791,Cluster-26537.1764
GO:0016765	transferase activity, transferring alkyl or aryl (other than methyl) groups	molecular_function	0.70765	1	1	317	148	41116	Cluster-26537.14476
GO:0003712	transcription cofactor activity	molecular_function	0.70899	1	2	317	297	41116	Cluster-26537.53697,Cluster-26537.71310
GO:0044763	single-organism cellular process	biological_process	0.70948	1	105	317	13580	41116	Cluster-26537.40406,Cluster-26537.11090,Cluster-26537.10495,Cluster-26537.75981,Cluster-26537.79214,Cluster-20160.0,Cluster-26537.16040,Cluster-26537.32803,Cluster-26537.27123,Cluster-26537.63839,Cluster-26537.18957,Cluster-26537.74904,Cluster-26537.69285,Cluster-26537.39826,Cluster-26537.59459,Cluster-26537.67226,Cluster-9752.0,Cluster-26537.51432,Cluster-26537.75299,Cluster-26537.62011,Cluster-…
GO:0009165	nucleotide biosynthetic process	biological_process	0.70967	1	3	317	481	41116	Cluster-26537.39979,Cluster-26537.32803,Cluster-26537.34317
GO:1901293	nucleoside phosphate biosynthetic process	biological_process	0.70967	1	3	317	481	41116	Cluster-26537.39979,Cluster-26537.32803,Cluster-26537.34317
GO:0009119	ribonucleoside metabolic process	biological_process	0.71325	1	7	317	1100	41116	Cluster-26537.34317,Cluster-26537.47099,Cluster-26537.29358,Cluster-26537.46119,Cluster-26537.20095,Cluster-4256.0,Cluster-26537.39979
GO:0005694	chromosome	cellular_component	0.71363	1	8	317	1099	41116	Cluster-26537.39104,Cluster-26537.67284,Cluster-26537.39826,Cluster-26537.11429,Cluster-26537.49493,Cluster-26537.67728,Cluster-26537.63676,Cluster-5867.0
GO:0005507	copper ion binding	molecular_function	0.71389	1	1	317	169	41116	Cluster-26537.81281
GO:0006120	mitochondrial electron transport, NADH to ubiquinone	biological_process	0.71569	1	1	317	160	41116	Cluster-26537.20095
GO:0009152	purine ribonucleotide biosynthetic process	biological_process	0.71583	1	2	317	341	41116	Cluster-26537.34317,Cluster-26537.39979
GO:0019048	modulation by virus of host morphology or physiology	biological_process	0.7184	1	1	317	163	41116	Cluster-26537.80740
GO:0001883	purine nucleoside binding	molecular_function	0.71915	1	42	317	5416	41116	Cluster-26537.32351,Cluster-26537.44897,Cluster-26537.55160,Cluster-26537.26619,Cluster-26537.34833,Cluster-26537.43909,Cluster-26537.10497,Cluster-26537.50038,Cluster-26537.36458,Cluster-26537.9376,Cluster-26537.46119,Cluster-26537.77342,Cluster-26537.75612,Cluster-26537.59459,Cluster-26537.51756,Cluster-26537.39826,Cluster-26537.44109,Cluster-26537.39519,Cluster-26537.47126,Cluster-26537.14555,…
GO:0032550	purine ribonucleoside binding	molecular_function	0.71915	1	42	317	5416	41116	Cluster-26537.44949,Cluster-26537.39046,Cluster-26537.47751,Cluster-26537.34317,Cluster-26537.44798,Cluster-26537.56507,Cluster-26537.11429,Cluster-26537.51650,Cluster-26537.38798,Cluster-26537.21388,Cluster-26537.71310,Cluster-26537.51270,Cluster-25710.0,Cluster-26537.70578,Cluster-26537.70962,Cluster-26537.46144,Cluster-26537.50646,Cluster-26537.45358,Cluster-26537.9378,Cluster-26537.63676,Clus…
GO:0032555	purine ribonucleotide binding	molecular_function	0.71915	1	42	317	5416	41116	Cluster-26537.34833,Cluster-26537.26619,Cluster-26537.44897,Cluster-26537.32351,Cluster-26537.55160,Cluster-26537.10497,Cluster-26537.43909,Cluster-26537.50038,Cluster-26537.36458,Cluster-26537.9376,Cluster-26537.46119,Cluster-26537.77342,Cluster-26537.75612,Cluster-26537.44109,Cluster-26537.39519,Cluster-26537.39826,Cluster-26537.59459,Cluster-26537.51756,Cluster-26537.47126,Cluster-26537.14555,…
GO:0008276	protein methyltransferase activity	molecular_function	0.71975	1	1	317	149	41116	Cluster-4256.0
GO:0006096	glycolytic process	biological_process	0.71993	1	1	317	172	41116	Cluster-26537.46119
GO:0006757	ATP generation from ADP	biological_process	0.71993	1	1	317	172	41116	Cluster-26537.46119
GO:0031981	nuclear lumen	cellular_component	0.72007	1	8	317	1139	41116	Cluster-26537.66503,Cluster-28597.0,Cluster-26537.39104,Cluster-26537.67284,Cluster-17238.0,Cluster-26537.69013,Cluster-26537.11429,Cluster-26537.40406
GO:0042451	purine nucleoside biosynthetic process	biological_process	0.72073	1	2	317	344	41116	Cluster-26537.39979,Cluster-26537.34317
GO:0046129	purine ribonucleoside biosynthetic process	biological_process	0.72073	1	2	317	344	41116	Cluster-26537.34317,Cluster-26537.39979
GO:0006575	cellular modified amino acid metabolic process	biological_process	0.72096	1	3	317	455	41116	Cluster-26537.34317,Cluster-26537.50899,Cluster-4256.0
GO:0009135	purine nucleoside diphosphate metabolic process	biological_process	0.72103	1	1	317	173	41116	Cluster-26537.46119
GO:0009179	purine ribonucleoside diphosphate metabolic process	biological_process	0.72103	1	1	317	173	41116	Cluster-26537.46119
GO:0009185	ribonucleoside diphosphate metabolic process	biological_process	0.72103	1	1	317	173	41116	Cluster-26537.46119
GO:0046031	ADP metabolic process	biological_process	0.72103	1	1	317	173	41116	Cluster-26537.46119
GO:0055114	oxidation-reduction process	biological_process	0.72137	1	27	317	3742	41116	Cluster-26537.16040,Cluster-26537.56030,Cluster-26537.52260,Cluster-26537.77256,Cluster-26537.47099,Cluster-26537.81281,Cluster-26537.20095,Cluster-26537.60836,Cluster-26537.34293,Cluster-26537.58078,Cluster-26537.73926,Cluster-26537.44109,Cluster-26537.50899,Cluster-26537.27123,Cluster-26537.46548,Cluster-23873.0,Cluster-26537.19347,Cluster-26537.37744,Cluster-26537.57434,Cluster-26537.29358,Clu…
GO:0016788	hydrolase activity, acting on ester bonds	molecular_function	0.72291	1	14	317	1859	41116	Cluster-26537.56507,Cluster-26537.32749,Cluster-20160.0,Cluster-26537.39791,Cluster-26537.74852,Cluster-26537.14555,Cluster-26537.51577,Cluster-26537.49393,Cluster-26537.27465,Cluster-26537.19715,Cluster-26537.62617,Cluster-25710.0,Cluster-26537.59160,Cluster-26537.63595
GO:0000271	polysaccharide biosynthetic process	biological_process	0.72329	1	1	317	156	41116	Cluster-26537.73836
GO:0003854	3-beta-hydroxy-delta5-steroid dehydrogenase activity	molecular_function	0.72455	1	1	317	152	41116	Cluster-26537.27123
GO:0008207	C21-steroid hormone metabolic process	biological_process	0.72455	1	1	317	152	41116	Cluster-26537.27123
GO:0033764	steroid dehydrogenase activity, acting on the CH-OH group of donors, NAD or NADP as acceptor	molecular_function	0.72455	1	1	317	152	41116	Cluster-26537.27123
GO:0006928	movement of cell or subcellular component	biological_process	0.72491	1	3	317	437	41116	Cluster-26537.11429,Cluster-26537.51650,Cluster-26537.62224
GO:0016229	steroid dehydrogenase activity	molecular_function	0.72709	1	1	317	153	41116	Cluster-26537.27123
GO:0044257	cellular protein catabolic process	biological_process	0.72757	1	2	317	320	41116	Cluster-26537.44798,Cluster-26537.49858
GO:0051603	proteolysis involved in cellular protein catabolic process	biological_process	0.72757	1	2	317	320	41116	Cluster-26537.44798,Cluster-26537.49858
GO:0008209	androgen metabolic process	biological_process	0.72903	1	1	317	154	41116	Cluster-26537.27123
GO:0008210	estrogen metabolic process	biological_process	0.72903	1	1	317	154	41116	Cluster-26537.27123
GO:0033176	proton-transporting V-type ATPase complex	cellular_component	0.72911	1	1	317	158	41116	Cluster-5867.0
GO:0035556	intracellular signal transduction	biological_process	0.72919	1	6	317	931	41116	Cluster-26537.46548,Cluster-26537.80740,Cluster-26537.46119,Cluster-26537.56186,Cluster-9752.0,Cluster-26537.60836
GO:0018193	peptidyl-amino acid modification	biological_process	0.73136	1	1	317	171	41116	Cluster-26537.62993
GO:0003774	motor activity	molecular_function	0.73156	1	2	317	290	41116	Cluster-26537.11429,Cluster-26537.51650
GO:0097367	carbohydrate derivative binding	molecular_function	0.7316	1	43	317	5572	41116	Cluster-26537.46119,Cluster-26537.9376,Cluster-26537.77342,Cluster-26537.75612,Cluster-26537.59459,Cluster-26537.51756,Cluster-26537.39519,Cluster-26537.44109,Cluster-26537.39826,Cluster-26537.40406,Cluster-26537.47126,Cluster-26537.14555,Cluster-26537.32351,Cluster-26537.55160,Cluster-26537.44897,Cluster-26537.34833,Cluster-26537.26619,Cluster-26537.43909,Cluster-26537.10497,Cluster-26537.50038,…
GO:0070972	protein localization to endoplasmic reticulum	biological_process	0.73189	1	1	317	159	41116	Cluster-26537.55160
GO:0009607	response to biotic stimulus	biological_process	0.732	1	2	317	342	41116	Cluster-26537.67735,Cluster-26537.60436
GO:0003968	RNA-directed RNA polymerase activity	molecular_function	0.73253	1	1	317	157	41116	Cluster-26537.78763
GO:0031379	RNA-directed RNA polymerase complex	cellular_component	0.73253	1	1	317	157	41116	Cluster-26537.78763
GO:0072528	pyrimidine-containing compound biosynthetic process	biological_process	0.73316	1	1	317	160	41116	Cluster-25710.0
GO:0044427	chromosomal part	cellular_component	0.73481	1	7	317	992	41116	Cluster-26537.49493,Cluster-26537.67284,Cluster-26537.11429,Cluster-5867.0,Cluster-26537.63676,Cluster-26537.39826,Cluster-26537.67728
GO:0016853	isomerase activity	molecular_function	0.73491	1	3	317	469	41116	Cluster-26537.62993,Cluster-26537.13458,Cluster-26537.21388
GO:0006164	purine nucleotide biosynthetic process	biological_process	0.73559	1	2	317	354	41116	Cluster-26537.34317,Cluster-26537.39979
GO:0034645	cellular macromolecule biosynthetic process	biological_process	0.73627	1	50	317	6748	41116	Cluster-26537.14987,Cluster-26537.46962,Cluster-25710.0,Cluster-12172.0,Cluster-17238.0,Cluster-26537.21388,Cluster-26537.16985,Cluster-26537.27465,Cluster-26537.71310,Cluster-26537.63676,Cluster-28497.0,Cluster-5867.0,Cluster-26537.74852,Cluster-26563.1,Cluster-26537.52247,Cluster-26537.29950,Cluster-28383.0,Cluster-26537.67284,Cluster-26537.48639,Cluster-15778.0,Cluster-14653.0,Cluster-23219.0,…
GO:0044271	cellular nitrogen compound biosynthetic process	biological_process	0.73864	1	48	317	6553	41116	Cluster-26537.58078,Cluster-26537.62993,Cluster-26537.72009,Cluster-26537.66503,Cluster-26537.23340,Cluster-26537.63839,Cluster-26537.77256,Cluster-26537.53697,Cluster-26537.32803,Cluster-26537.16040,Cluster-27868.0,Cluster-26537.39979,Cluster-26537.81281,Cluster-26537.40406,Cluster-26537.14476,Cluster-26537.12373,Cluster-26537.63916,Cluster-28597.0,Cluster-26537.43909,Cluster-26537.57961,Cluster…
GO:0043565	sequence-specific DNA binding	molecular_function	0.73912	1	4	317	626	41116	Cluster-26537.43909,Cluster-26537.48639,Cluster-26537.63839,Cluster-26537.21581
GO:0017076	purine nucleotide binding	molecular_function	0.73926	1	42	317	5469	41116	Cluster-26537.14555,Cluster-26537.47126,Cluster-26537.77342,Cluster-26537.46119,Cluster-26537.9376,Cluster-26537.39826,Cluster-26537.44109,Cluster-26537.39519,Cluster-26537.51756,Cluster-26537.59459,Cluster-26537.75612,Cluster-26537.50038,Cluster-26537.36458,Cluster-26537.10497,Cluster-26537.43909,Cluster-26537.34833,Cluster-26537.26619,Cluster-26537.32351,Cluster-26537.55160,Cluster-26537.44897,…
GO:0009117	nucleotide metabolic process	biological_process	0.74068	1	9	317	1393	41116	Cluster-26537.73836,Cluster-26537.34317,Cluster-26537.46119,Cluster-26537.32803,Cluster-26537.16040,Cluster-26537.39979,Cluster-26537.20095,Cluster-26537.29358,Cluster-26537.47099
GO:0032553	ribonucleotide binding	molecular_function	0.74228	1	42	317	5470	41116	Cluster-26537.32351,Cluster-26537.55160,Cluster-26537.44897,Cluster-26537.34833,Cluster-26537.26619,Cluster-26537.43909,Cluster-26537.10497,Cluster-26537.50038,Cluster-26537.36458,Cluster-26537.46119,Cluster-26537.9376,Cluster-26537.77342,Cluster-26537.75612,Cluster-26537.51756,Cluster-26537.59459,Cluster-26537.39826,Cluster-26537.44109,Cluster-26537.39519,Cluster-26537.47126,Cluster-26537.14555,…
GO:0006613	cotranslational protein targeting to membrane	biological_process	0.7427	1	1	317	165	41116	Cluster-26537.55160
GO:0009150	purine ribonucleotide metabolic process	biological_process	0.74322	1	6	317	997	41116	Cluster-26537.47099,Cluster-26537.29358,Cluster-26537.46119,Cluster-26537.20095,Cluster-26537.39979,Cluster-26537.34317
GO:0022804	active transmembrane transporter activity	molecular_function	0.74418	1	4	317	595	41116	Cluster-26537.52597,Cluster-26537.31878,Cluster-26537.11090,Cluster-26537.1764
GO:0008757	S-adenosylmethionine-dependent methyltransferase activity	molecular_function	0.74496	1	2	317	300	41116	Cluster-26537.69433,Cluster-4256.0
GO:0005886	plasma membrane	cellular_component	0.74552	1	5	317	762	41116	Cluster-26537.47199,Cluster-28597.0,Cluster-26537.41642,Cluster-17238.0,Cluster-26537.51946
GO:0009101	glycoprotein biosynthetic process	biological_process	0.74845	1	1	317	164	41116	Cluster-26537.52247
GO:0006612	protein targeting to membrane	biological_process	0.74884	1	1	317	168	41116	Cluster-26537.55160
GO:1901615	organic hydroxy compound metabolic process	biological_process	0.7489	1	1	317	171	41116	Cluster-26537.37744
GO:0016887	ATPase activity	molecular_function	0.74894	1	8	317	1122	41116	Cluster-5867.0,Cluster-26537.61810,Cluster-26537.50038,Cluster-26537.51756,Cluster-26537.39826,Cluster-25710.0,Cluster-26537.55160,Cluster-26537.21388
GO:0072527	pyrimidine-containing compound metabolic process	biological_process	0.75019	1	4	317	615	41116	Cluster-26537.40406,Cluster-26537.34317,Cluster-26537.69013,Cluster-25710.0
GO:0016491	oxidoreductase activity	molecular_function	0.75124	1	26	317	3685	41116	Cluster-26537.37744,Cluster-26537.57434,Cluster-26537.46548,Cluster-26537.19347,Cluster-26537.32550,Cluster-26537.29358,Cluster-26537.49183,Cluster-26537.14491,Cluster-26537.45967,Cluster-26537.29021,Cluster-26537.26619,Cluster-26537.52260,Cluster-26537.77256,Cluster-26537.16040,Cluster-26537.56030,Cluster-26537.60836,Cluster-26537.34293,Cluster-26537.51946,Cluster-26537.47099,Cluster-26537.81281…
GO:0050662	coenzyme binding	molecular_function	0.75143	1	7	317	997	41116	Cluster-26537.16040,Cluster-26537.37744,Cluster-26537.58078,Cluster-26537.27123,Cluster-26537.50899,Cluster-26537.53975,Cluster-26537.47099
GO:0003690	double-stranded DNA binding	molecular_function	0.75232	1	1	317	159	41116	Cluster-26537.61810
GO:0016655	oxidoreductase activity, acting on NAD(P)H, quinone or similar compound as acceptor	molecular_function	0.75345	1	1	317	180	41116	Cluster-26537.20095
GO:0009260	ribonucleotide biosynthetic process	biological_process	0.7538	1	2	317	364	41116	Cluster-26537.34317,Cluster-26537.39979
GO:0046390	ribose phosphate biosynthetic process	biological_process	0.7538	1	2	317	364	41116	Cluster-26537.39979,Cluster-26537.34317
GO:0009100	glycoprotein metabolic process	biological_process	0.75387	1	1	317	167	41116	Cluster-26537.52247
GO:0006163	purine nucleotide metabolic process	biological_process	0.7546	1	6	317	1010	41116	Cluster-26537.34317,Cluster-26537.20095,Cluster-26537.46119,Cluster-26537.29358,Cluster-26537.47099,Cluster-26537.39979
GO:0044425	membrane part	cellular_component	0.75469	1	47	317	6329	41116	Cluster-26537.76306,Cluster-26537.43091,Cluster-26537.80740,Cluster-15778.0,Cluster-26537.42669,Cluster-26537.42790,Cluster-26537.51541,Cluster-26537.60146,Cluster-26537.5136,Cluster-26537.57486,Cluster-26537.72664,Cluster-26537.9378,Cluster-26537.69284,Cluster-26537.52597,Cluster-26537.61609,Cluster-26537.67728,Cluster-5867.0,Cluster-26537.50835,Cluster-26537.50988,Cluster-26537.40472,Cluster-26…
GO:0044433	cytoplasmic vesicle part	cellular_component	0.75512	1	1	317	167	41116	Cluster-26537.72009
GO:0006081	cellular aldehyde metabolic process	biological_process	0.75699	1	2	317	327	41116	Cluster-26537.16040,Cluster-26537.50899
GO:0005215	transporter activity	molecular_function	0.75742	1	22	317	3072	41116	Cluster-26537.51541,Cluster-26537.1764,Cluster-26537.5136,Cluster-26537.75299,Cluster-26537.55613,Cluster-26537.72664,Cluster-26537.31878,Cluster-26537.52597,Cluster-26537.61609,Cluster-26537.40620,Cluster-5867.0,Cluster-26537.13458,Cluster-26537.47199,Cluster-26537.18957,Cluster-26537.74904,Cluster-26537.79214,Cluster-26537.39979,Cluster-26537.81281,Cluster-26537.11090,Cluster-26537.49493,Cluste…
GO:0006743	ubiquinone metabolic process	biological_process	0.7575	1	1	317	177	41116	Cluster-26537.20095
GO:0006744	ubiquinone biosynthetic process	biological_process	0.7575	1	1	317	177	41116	Cluster-26537.20095
GO:0031975	envelope	cellular_component	0.75804	1	5	317	789	41116	Cluster-26537.59160,Cluster-26537.61609,Cluster-26537.57486,Cluster-26537.50988,Cluster-26537.54120
GO:0009605	response to external stimulus	biological_process	0.75973	1	3	317	517	41116	Cluster-26537.60436,Cluster-26537.11429,Cluster-26537.63676
GO:0044724	single-organism carbohydrate catabolic process	biological_process	0.75993	1	1	317	194	41116	Cluster-26537.46119
GO:0006753	nucleoside phosphate metabolic process	biological_process	0.76012	1	9	317	1420	41116	Cluster-26537.46119,Cluster-26537.73836,Cluster-26537.34317,Cluster-26537.39979,Cluster-26537.29358,Cluster-26537.47099,Cluster-26537.20095,Cluster-26537.16040,Cluster-26537.32803
GO:0006165	nucleoside diphosphate phosphorylation	biological_process	0.76096	1	1	317	197	41116	Cluster-26537.46119
GO:0015075	ion transmembrane transporter activity	molecular_function	0.76104	1	13	317	1928	41116	Cluster-5867.0,Cluster-26537.13458,Cluster-15778.0,Cluster-26537.75299,Cluster-26537.55613,Cluster-26537.39979,Cluster-26537.11090,Cluster-26537.81281,Cluster-26537.47199,Cluster-26537.18957,Cluster-26537.74904,Cluster-26537.51541,Cluster-26537.1764
GO:0009163	nucleoside biosynthetic process	biological_process	0.76179	1	2	317	370	41116	Cluster-26537.34317,Cluster-26537.39979
GO:0042455	ribonucleoside biosynthetic process	biological_process	0.76179	1	2	317	370	41116	Cluster-26537.34317,Cluster-26537.39979
GO:0016796	exonuclease activity, active with either ribo- or deoxyribonucleic acids and producing 5'-phosphomonoesters	molecular_function	0.76375	1	1	317	184	41116	Cluster-26537.32749
GO:0006767	water-soluble vitamin metabolic process	biological_process	0.764	1	3	317	485	41116	Cluster-15778.0,Cluster-26537.34317,Cluster-26537.81281
GO:0009259	ribonucleotide metabolic process	biological_process	0.76537	1	6	317	1020	41116	Cluster-26537.34317,Cluster-26537.47099,Cluster-26537.29358,Cluster-26537.46119,Cluster-26537.20095,Cluster-26537.39979
GO:0003777	microtubule motor activity	molecular_function	0.76548	1	1	317	150	41116	Cluster-26537.51650
GO:0009059	macromolecule biosynthetic process	biological_process	0.76652	1	50	317	6829	41116	Cluster-26537.63916,Cluster-28597.0,Cluster-26537.73836,Cluster-26537.49858,Cluster-26537.12373,Cluster-26537.57961,Cluster-26537.43909,Cluster-26537.36458,Cluster-26537.47161,Cluster-26537.69013,Cluster-26537.38867,Cluster-12376.1,Cluster-26537.37646,Cluster-26537.69285,Cluster-26537.72009,Cluster-26537.62993,Cluster-26537.66503,Cluster-26537.58078,Cluster-26537.63839,Cluster-26537.23340,Cluster…
GO:0006766	vitamin metabolic process	biological_process	0.76681	1	3	317	487	41116	Cluster-15778.0,Cluster-26537.34317,Cluster-26537.81281
GO:0022904	respiratory electron transport chain	biological_process	0.76725	1	2	317	375	41116	Cluster-26537.20095,Cluster-26537.29358
GO:0046939	nucleotide phosphorylation	biological_process	0.76789	1	1	317	201	41116	Cluster-26537.46119
GO:0042181	ketone biosynthetic process	biological_process	0.76843	1	1	317	182	41116	Cluster-26537.20095
GO:1901661	quinone metabolic process	biological_process	0.76843	1	1	317	182	41116	Cluster-26537.20095
GO:1901663	quinone biosynthetic process	biological_process	0.76843	1	1	317	182	41116	Cluster-26537.20095
GO:0016787	hydrolase activity	molecular_function	0.76855	1	55	317	7130	41116	Cluster-26537.63595,Cluster-26537.39826,Cluster-26537.51756,Cluster-26537.50988,Cluster-26537.19715,Cluster-26537.20177,Cluster-26537.51865,Cluster-26537.14555,Cluster-26537.14476,Cluster-20160.0,Cluster-26537.42435,Cluster-26537.59160,Cluster-26537.34833,Cluster-26537.54120,Cluster-26537.47905,Cluster-26537.55160,Cluster-26537.62617,Cluster-26537.75651,Cluster-26537.50295,Cluster-26537.36170,Clu…
GO:0003887	DNA-directed DNA polymerase activity	molecular_function	0.7703	1	1	317	162	41116	Cluster-26537.27465
GO:0044003	modification by symbiont of host morphology or physiology	biological_process	0.77036	1	1	317	189	41116	Cluster-26537.80740
GO:0009247	glycolipid biosynthetic process	biological_process	0.77072	1	1	317	166	41116	Cluster-26537.36458
GO:0046467	membrane lipid biosynthetic process	biological_process	0.77072	1	1	317	166	41116	Cluster-26537.36458
GO:0004386	helicase activity	molecular_function	0.77251	1	4	317	595	41116	Cluster-25710.0,Cluster-26537.39826,Cluster-26537.63676,Cluster-5867.0
GO:0006505	GPI anchor metabolic process	biological_process	0.77401	1	1	317	166	41116	Cluster-26537.74852
GO:0051817	modification of morphology or physiology of other organism involved in symbiotic interaction	biological_process	0.77407	1	1	317	191	41116	Cluster-26537.80740
GO:0043233	organelle lumen	cellular_component	0.77413	1	8	317	1206	41116	Cluster-26537.66503,Cluster-28597.0,Cluster-26537.39104,Cluster-17238.0,Cluster-26537.67284,Cluster-26537.69013,Cluster-26537.11429,Cluster-26537.40406
GO:0070013	intracellular organelle lumen	cellular_component	0.77413	1	8	317	1206	41116	Cluster-26537.69013,Cluster-26537.40406,Cluster-26537.11429,Cluster-28597.0,Cluster-26537.66503,Cluster-17238.0,Cluster-26537.67284,Cluster-26537.39104
GO:0006479	protein methylation	biological_process	0.77462	1	1	317	179	41116	Cluster-4256.0
GO:0008213	protein alkylation	biological_process	0.77462	1	1	317	179	41116	Cluster-4256.0
GO:0015631	tubulin binding	molecular_function	0.7752	1	2	317	321	41116	Cluster-26537.51650,Cluster-26537.40472
GO:0042623	ATPase activity, coupled	molecular_function	0.77558	1	3	317	470	41116	Cluster-26537.21388,Cluster-5867.0,Cluster-25710.0
GO:0030163	protein catabolic process	biological_process	0.77607	1	2	317	352	41116	Cluster-26537.44798,Cluster-26537.49858
GO:0008080	N-acetyltransferase activity	molecular_function	0.77616	1	1	317	169	41116	Cluster-26537.56186
GO:0043167	ion binding	molecular_function	0.77626	1	87	317	11157	41116	Cluster-26537.36458,Cluster-26537.44887,Cluster-26537.46834,Cluster-26537.37646,Cluster-26537.44897,Cluster-26537.55160,Cluster-26537.43909,Cluster-26537.63150,Cluster-26537.47126,Cluster-26537.27902,Cluster-26537.59840,Cluster-26537.14555,Cluster-26537.56186,Cluster-26537.81281,Cluster-26537.47099,Cluster-26537.66248,Cluster-26537.75612,Cluster-26537.39519,Cluster-26537.58078,Cluster-26537.61416…
GO:0055086	nucleobase-containing small molecule metabolic process	biological_process	0.77673	1	15	317	2231	41116	Cluster-26537.69013,Cluster-26537.32803,Cluster-26537.16040,Cluster-26537.39979,Cluster-4256.0,Cluster-26537.20095,Cluster-26537.40406,Cluster-26537.29358,Cluster-26537.47099,Cluster-25710.0,Cluster-26537.73836,Cluster-26537.34317,Cluster-26537.78763,Cluster-26537.41582,Cluster-26537.46119
GO:0045298	tubulin complex	cellular_component	0.77725	1	2	317	323	41116	Cluster-26537.40472,Cluster-26537.51650
GO:1901659	glycosyl compound biosynthetic process	biological_process	0.77768	1	2	317	381	41116	Cluster-26537.39979,Cluster-26537.34317
GO:0031974	membrane-enclosed lumen	cellular_component	0.77906	1	8	317	1214	41116	Cluster-26537.69013,Cluster-26537.40406,Cluster-26537.11429,Cluster-28597.0,Cluster-26537.66503,Cluster-26537.67284,Cluster-17238.0,Cluster-26537.39104
GO:0072522	purine-containing compound biosynthetic process	biological_process	0.77935	1	2	317	387	41116	Cluster-26537.39979,Cluster-26537.34317
GO:0042364	water-soluble vitamin biosynthetic process	biological_process	0.7808	1	2	317	342	41116	Cluster-15778.0,Cluster-26537.34317
GO:0044248	cellular catabolic process	biological_process	0.78143	1	10	317	1489	41116	Cluster-26537.32749,Cluster-26537.74852,Cluster-4256.0,Cluster-26537.50988,Cluster-26537.27123,Cluster-26537.50899,Cluster-26537.54120,Cluster-26537.49858,Cluster-26537.44798,Cluster-26537.57486
GO:0019693	ribose phosphate metabolic process	biological_process	0.78157	1	7	317	1171	41116	Cluster-26537.34317,Cluster-26537.16040,Cluster-26537.20095,Cluster-26537.46119,Cluster-26537.29358,Cluster-26537.47099,Cluster-26537.39979
GO:0035821	modification of morphology or physiology of other organism	biological_process	0.78251	1	1	317	196	41116	Cluster-26537.80740
GO:0019058	viral life cycle	biological_process	0.78266	1	3	317	516	41116	Cluster-5867.0,Cluster-25710.0,Cluster-26537.46144
GO:0016301	kinase activity	molecular_function	0.7838	1	20	317	2786	41116	Cluster-26537.10497,Cluster-26537.51270,Cluster-26537.71310,Cluster-26537.44897,Cluster-26537.34833,Cluster-26537.60146,Cluster-26537.70578,Cluster-26537.50646,Cluster-26537.9378,Cluster-26537.77342,Cluster-26537.9376,Cluster-26537.46119,Cluster-26537.59459,Cluster-26537.39046,Cluster-26537.39519,Cluster-26537.47751,Cluster-26537.44798,Cluster-26537.34317,Cluster-26537.56507,Cluster-26537.47126
GO:0009110	vitamin biosynthetic process	biological_process	0.78392	1	2	317	344	41116	Cluster-26537.34317,Cluster-15778.0
GO:0009055	electron carrier activity	molecular_function	0.78424	1	3	317	523	41116	Cluster-26537.74412,Cluster-26537.41642,Cluster-26537.51946
GO:0034754	cellular hormone metabolic process	biological_process	0.78645	1	1	317	180	41116	Cluster-26537.27123
GO:0043168	anion binding	molecular_function	0.78673	1	48	317	6296	41116	Cluster-26537.10497,Cluster-26537.43909,Cluster-26537.26619,Cluster-26537.34833,Cluster-26537.32351,Cluster-26537.44897,Cluster-26537.55160,Cluster-26537.50038,Cluster-26537.46834,Cluster-26537.36458,Cluster-26537.77342,Cluster-26537.9376,Cluster-26537.46119,Cluster-26537.39519,Cluster-26537.44109,Cluster-26537.58078,Cluster-26537.39826,Cluster-26537.51756,Cluster-26537.59459,Cluster-26537.75612,…
GO:0007018	microtubule-based movement	biological_process	0.78855	1	1	317	164	41116	Cluster-26537.51650
GO:0016836	hydro-lyase activity	molecular_function	0.78953	1	1	317	183	41116	Cluster-26537.37744
GO:0044238	primary metabolic process	biological_process	0.7913	1	137	317	17779	41116	Cluster-26537.63916,Cluster-28597.0,Cluster-26537.49858,Cluster-26537.69282,Cluster-26537.26619,Cluster-26537.54120,Cluster-26537.10497,Cluster-26537.62011,Cluster-26537.69285,Cluster-26537.27123,Cluster-26537.52824,Cluster-26537.16040,Cluster-26537.32803,Cluster-26537.46809,Cluster-25710.0,Cluster-26537.60146,Cluster-12172.0,Cluster-26537.54600,Cluster-28497.0,Cluster-26537.52597,Cluster-26537.6…
GO:0005576	extracellular region	cellular_component	0.79241	1	10	317	1576	41116	Cluster-26537.34833,Cluster-26537.13457,Cluster-26537.49242,Cluster-26537.13458,Cluster-26537.49393,Cluster-26537.51577,Cluster-26537.57621,Cluster-26537.36458,Cluster-26537.11429,Cluster-26537.81281
GO:0045259	proton-transporting ATP synthase complex	cellular_component	0.79281	1	1	317	215	41116	Cluster-26537.39979
GO:0008173	RNA methyltransferase activity	molecular_function	0.79288	1	1	317	172	41116	Cluster-4256.0
GO:0034357	photosynthetic membrane	cellular_component	0.79493	1	2	317	367	41116	Cluster-26537.26521,Cluster-26537.5015
GO:0046914	transition metal ion binding	molecular_function	0.79642	1	26	317	3552	41116	Cluster-26537.37646,Cluster-26537.55613,Cluster-26537.55666,Cluster-26537.46834,Cluster-26537.65471,Cluster-26537.44887,Cluster-26537.36458,Cluster-26537.63150,Cluster-26537.45967,Cluster-26537.54120,Cluster-26537.34833,Cluster-26537.66596,Cluster-26537.57486,Cluster-26537.56186,Cluster-26537.2051,Cluster-26537.33840,Cluster-26537.81281,Cluster-10128.0,Cluster-26537.80740,Cluster-26537.50988,Clus…
GO:0005739	mitochondrion	cellular_component	0.79723	1	6	317	1016	41116	Cluster-26537.54120,Cluster-26537.20095,Cluster-26537.50988,Cluster-26537.57486,Cluster-26537.61609,Cluster-26537.59160
GO:0042445	hormone metabolic process	biological_process	0.79772	1	1	317	186	41116	Cluster-26537.27123
GO:0042575	DNA polymerase complex	cellular_component	0.80069	1	1	317	179	41116	Cluster-26537.27465
GO:0048037	cofactor binding	molecular_function	0.8016	1	8	317	1194	41116	Cluster-26537.37744,Cluster-26537.16040,Cluster-26537.47099,Cluster-26537.46834,Cluster-26537.53975,Cluster-26537.58078,Cluster-26537.50899,Cluster-26537.27123
GO:0006974	cellular response to DNA damage stimulus	biological_process	0.80173	1	6	317	902	41116	Cluster-26537.61810,Cluster-26537.63676,Cluster-26537.39826,Cluster-26537.13023,Cluster-26537.51432,Cluster-26537.62617
GO:0098542	defense response to other organism	biological_process	0.80195	1	1	317	208	41116	Cluster-26537.60436
GO:0034637	cellular carbohydrate biosynthetic process	biological_process	0.80251	1	1	317	196	41116	Cluster-26537.73836
GO:0010817	regulation of hormone levels	biological_process	0.80278	1	1	317	189	41116	Cluster-26537.27123
GO:0070085	glycosylation	biological_process	0.80312	1	1	317	191	41116	Cluster-26537.69406
GO:0006464	cellular protein modification process	biological_process	0.80318	1	26	317	3592	41116	Cluster-26537.77342,Cluster-26537.67284,Cluster-26537.9376,Cluster-26537.39046,Cluster-26537.59459,Cluster-26537.47751,Cluster-26537.62993,Cluster-26537.39519,Cluster-26537.44798,Cluster-26537.56507,Cluster-26537.2051,Cluster-26537.47126,Cluster-26537.51270,Cluster-26537.71310,Cluster-26537.10497,Cluster-26537.44897,Cluster-26537.34833,Cluster-26537.49858,Cluster-26537.70578,Cluster-26537.62011,C…
GO:0036211	protein modification process	biological_process	0.80318	1	26	317	3592	41116	Cluster-26537.49858,Cluster-26537.70578,Cluster-26537.71310,Cluster-26537.51270,Cluster-26537.10497,Cluster-26537.34833,Cluster-26537.44897,Cluster-26537.52597,Cluster-26537.50646,Cluster-26537.37646,Cluster-26537.62011,Cluster-26537.9378,Cluster-4256.0,Cluster-26537.25882,Cluster-26537.39519,Cluster-26537.62993,Cluster-26537.47751,Cluster-26537.59459,Cluster-26537.39046,Cluster-26537.44798,Clust…
GO:0016482	cytoplasmic transport	biological_process	0.80436	1	3	317	517	41116	Cluster-26537.72009,Cluster-26537.55160,Cluster-26537.62224
GO:0009132	nucleoside diphosphate metabolic process	biological_process	0.80498	1	1	317	224	41116	Cluster-26537.46119
GO:0006570	tyrosine metabolic process	biological_process	0.80634	1	1	317	195	41116	Cluster-26537.37744
GO:0000785	chromatin	cellular_component	0.80832	1	1	317	196	41116	Cluster-26537.67728
GO:0015985	energy coupled proton transport, down electrochemical gradient	biological_process	0.80993	1	1	317	230	41116	Cluster-26537.39979
GO:0015986	ATP synthesis coupled proton transport	biological_process	0.80993	1	1	317	230	41116	Cluster-26537.39979
GO:0016410	N-acyltransferase activity	molecular_function	0.81138	1	1	317	190	41116	Cluster-26537.56186
GO:0030154	cell differentiation	biological_process	0.81282	1	1	317	226	41116	Cluster-26537.62224
GO:0035639	purine ribonucleoside triphosphate binding	molecular_function	0.81448	1	39	317	5171	41116	Cluster-26537.38798,Cluster-26537.56507,Cluster-26537.51650,Cluster-26537.39046,Cluster-26537.47751,Cluster-26537.44798,Cluster-26537.34317,Cluster-26537.44949,Cluster-26537.63676,Cluster-26537.61810,Cluster-5867.0,Cluster-26537.46144,Cluster-26537.50646,Cluster-26537.9378,Cluster-25710.0,Cluster-26537.70578,Cluster-26537.21388,Cluster-26537.71310,Cluster-26537.51270,Cluster-26537.14555,Cluster-2…
GO:0000228	nuclear chromosome	cellular_component	0.81456	1	1	317	212	41116	Cluster-26537.39104
GO:0070925	organelle assembly	biological_process	0.81488	1	1	317	212	41116	Cluster-26537.59459
GO:0000910	cytokinesis	biological_process	0.8159	1	1	317	215	41116	Cluster-26537.62011
GO:0016740	transferase activity	molecular_function	0.81627	1	54	317	7123	41116	Cluster-26537.20598,Cluster-26537.52597,Cluster-4256.0,Cluster-26537.74852,Cluster-26537.9378,Cluster-26537.69284,Cluster-26537.52247,Cluster-26537.50646,Cluster-26537.70578,Cluster-26537.78763,Cluster-26537.60146,Cluster-25635.1,Cluster-25710.0,Cluster-26537.51270,Cluster-26537.27465,Cluster-26537.71310,Cluster-26537.80740,Cluster-26537.69406,Cluster-26537.73121,Cluster-26537.2051,Cluster-26537.…
GO:0000152	nuclear ubiquitin ligase complex	cellular_component	0.82155	1	2	317	359	41116	Cluster-26537.2051,Cluster-26537.37646
GO:0005680	anaphase-promoting complex	cellular_component	0.82155	1	2	317	359	41116	Cluster-26537.2051,Cluster-26537.37646
GO:0031461	cullin-RING ubiquitin ligase complex	cellular_component	0.8249	1	2	317	362	41116	Cluster-26537.2051,Cluster-26537.37646
GO:0033643	host cell part	cellular_component	0.82664	1	1	317	217	41116	Cluster-26537.74852
GO:0070069	cytochrome complex	cellular_component	0.82961	1	1	317	231	41116	Cluster-26537.74412
GO:0003824	catalytic activity	molecular_function	0.83049	1	142	317	18367	41116	Cluster-26537.54600,Cluster-26537.59839,Cluster-26537.56559,Cluster-25710.0,Cluster-26537.60146,Cluster-26537.52247,Cluster-26537.46548,Cluster-26537.20598,Cluster-26537.52597,Cluster-26537.21966,Cluster-26537.41642,Cluster-26537.44798,Cluster-26537.43952,Cluster-26537.20095,Cluster-26537.56507,Cluster-26537.34293,Cluster-26537.61939,Cluster-26537.72315,Cluster-26537.62930,Cluster-26537.51577,Clu…
GO:0009523	photosystem II	cellular_component	0.83116	1	1	317	221	41116	Cluster-26537.26521
GO:0000151	ubiquitin ligase complex	cellular_component	0.8317	1	2	317	368	41116	Cluster-26537.37646,Cluster-26537.2051
GO:0034061	DNA polymerase activity	molecular_function	0.83258	1	1	317	200	41116	Cluster-26537.27465
GO:0061695	transferase complex, transferring phosphorus-containing groups	cellular_component	0.8327	1	4	317	672	41116	Cluster-26537.31878,Cluster-26537.52597,Cluster-26537.78763,Cluster-26537.27465
GO:0018995	host	cellular_component	0.83348	1	1	317	222	41116	Cluster-26537.74852
GO:0043657	host cell	cellular_component	0.83348	1	1	317	222	41116	Cluster-26537.74852
GO:0044215	other organism	cellular_component	0.83348	1	1	317	222	41116	Cluster-26537.74852
GO:0044216	other organism cell	cellular_component	0.83348	1	1	317	222	41116	Cluster-26537.74852
GO:0044217	other organism part	cellular_component	0.83348	1	1	317	222	41116	Cluster-26537.74852
GO:0016757	transferase activity, transferring glycosyl groups	molecular_function	0.8361	1	6	317	969	41116	Cluster-26537.36458,Cluster-26537.73836,Cluster-26537.69406,Cluster-26537.43952,Cluster-26537.60728,Cluster-26537.52247
GO:0015074	DNA integration	biological_process	0.83951	1	2	317	360	41116	Cluster-26537.65471,Cluster-26537.35230
GO:0090150	establishment of protein localization to membrane	biological_process	0.84011	1	1	317	222	41116	Cluster-26537.55160
GO:0006754	ATP biosynthetic process	biological_process	0.84049	1	1	317	251	41116	Cluster-26537.39979
GO:0070887	cellular response to chemical stimulus	biological_process	0.84081	1	1	317	228	41116	Cluster-26537.67284
GO:0032940	secretion by cell	biological_process	0.84138	1	1	317	204	41116	Cluster-26537.41582
GO:0072657	protein localization to membrane	biological_process	0.84234	1	1	317	224	41116	Cluster-26537.55160
GO:0005789	endoplasmic reticulum membrane	cellular_component	0.84247	1	2	317	400	41116	Cluster-26537.42669,Cluster-26537.61609
GO:0046903	secretion	biological_process	0.844	1	1	317	207	41116	Cluster-26537.41582
GO:0015672	monovalent inorganic cation transport	biological_process	0.84443	1	7	317	1246	41116	Cluster-26537.39979,Cluster-26537.75299,Cluster-26537.20095,Cluster-26537.50899,Cluster-26537.47199,Cluster-26537.74904,Cluster-5867.0
GO:0051258	protein polymerization	biological_process	0.84486	1	1	317	234	41116	Cluster-26537.62224
GO:0005874	microtubule	cellular_component	0.84629	1	1	317	208	41116	Cluster-26537.51650
GO:0045182	translation regulator activity	molecular_function	0.84654	1	1	317	184	41116	Cluster-26537.72009
GO:0045454	cell redox homeostasis	biological_process	0.84659	1	1	317	247	41116	Cluster-26537.46548
GO:0071103	DNA conformation change	biological_process	0.84661	1	1	317	242	41116	Cluster-26537.21388
GO:0071822	protein complex subunit organization	biological_process	0.84754	1	5	317	887	41116	Cluster-26537.74412,Cluster-26537.63916,Cluster-26537.69012,Cluster-26537.14987,Cluster-26537.62224
GO:0016052	carbohydrate catabolic process	biological_process	0.8479	1	1	317	247	41116	Cluster-26537.46119
GO:0006119	oxidative phosphorylation	biological_process	0.85098	1	2	317	463	41116	Cluster-26537.20095,Cluster-26537.29358
GO:0033554	cellular response to stress	biological_process	0.85124	1	6	317	979	41116	Cluster-26537.51432,Cluster-26537.62617,Cluster-26537.61810,Cluster-26537.63676,Cluster-26537.39826,Cluster-26537.13023
GO:0042175	nuclear outer membrane-endoplasmic reticulum membrane network	cellular_component	0.85127	1	2	317	408	41116	Cluster-26537.42669,Cluster-26537.61609
GO:0008299	isoprenoid biosynthetic process	biological_process	0.85168	1	1	317	224	41116	Cluster-26537.47099
GO:0006098	pentose-phosphate shunt	biological_process	0.85226	1	1	317	232	41116	Cluster-26537.16040
GO:0051156	glucose 6-phosphate metabolic process	biological_process	0.8529	1	1	317	233	41116	Cluster-26537.16040
GO:0019682	glyceraldehyde-3-phosphate metabolic process	biological_process	0.8537	1	1	317	233	41116	Cluster-26537.16040
GO:0016469	proton-transporting two-sector ATPase complex	cellular_component	0.85481	1	2	317	443	41116	Cluster-26537.39979,Cluster-5867.0
GO:0016407	acetyltransferase activity	molecular_function	0.85488	1	1	317	217	41116	Cluster-26537.56186
GO:0006720	isoprenoid metabolic process	biological_process	0.8571	1	1	317	229	41116	Cluster-26537.47099
GO:0072521	purine-containing compound metabolic process	biological_process	0.85865	1	10	317	1711	41116	Cluster-26537.69013,Cluster-26537.20095,Cluster-4256.0,Cluster-26537.40406,Cluster-26537.47099,Cluster-26537.29358,Cluster-26537.39979,Cluster-26537.34317,Cluster-26537.78763,Cluster-26537.46119
GO:0040011	locomotion	biological_process	0.86283	1	2	317	452	41116	Cluster-26537.62224,Cluster-26537.11429
GO:0015988	energy coupled proton transmembrane transport, against electrochemical gradient	biological_process	0.86314	1	1	317	246	41116	Cluster-5867.0
GO:0015991	ATP hydrolysis coupled proton transport	biological_process	0.86314	1	1	317	246	41116	Cluster-5867.0
GO:0009145	purine nucleoside triphosphate biosynthetic process	biological_process	0.8639	1	1	317	276	41116	Cluster-26537.39979
GO:0009206	purine ribonucleoside triphosphate biosynthetic process	biological_process	0.8639	1	1	317	276	41116	Cluster-26537.39979
GO:0044432	endoplasmic reticulum part	cellular_component	0.86404	1	2	317	422	41116	Cluster-26537.42669,Cluster-26537.61609
GO:1902600	hydrogen ion transmembrane transport	biological_process	0.86549	1	2	317	459	41116	Cluster-26537.39979,Cluster-5867.0
GO:0006739	NADP metabolic process	biological_process	0.86654	1	1	317	245	41116	Cluster-26537.16040
GO:0009142	nucleoside triphosphate biosynthetic process	biological_process	0.86659	1	1	317	278	41116	Cluster-26537.39979
GO:0009201	ribonucleoside triphosphate biosynthetic process	biological_process	0.86659	1	1	317	278	41116	Cluster-26537.39979
GO:0009112	nucleobase metabolic process	biological_process	0.8668	1	5	317	894	41116	Cluster-26537.40406,Cluster-26537.69013,Cluster-25710.0,Cluster-26537.34317,Cluster-26537.78763
GO:0006310	DNA recombination	biological_process	0.86831	1	3	317	557	41116	Cluster-26537.67226,Cluster-26537.67284,Cluster-26537.39826
GO:0006996	organelle organization	biological_process	0.87026	1	10	317	1673	41116	Cluster-26537.41834,Cluster-26537.21388,Cluster-26537.63806,Cluster-26537.62224,Cluster-26537.49858,Cluster-25710.0,Cluster-26537.59459,Cluster-26537.44798,Cluster-26537.49493,Cluster-26537.53151
GO:0005887	integral component of plasma membrane	cellular_component	0.87087	1	1	317	249	41116	Cluster-26537.47199
GO:0009127	purine nucleoside monophosphate biosynthetic process	biological_process	0.87153	1	1	317	273	41116	Cluster-26537.39979
GO:0009168	purine ribonucleoside monophosphate biosynthetic process	biological_process	0.87153	1	1	317	273	41116	Cluster-26537.39979
GO:0046700	heterocycle catabolic process	biological_process	0.87178	1	2	317	429	41116	Cluster-26537.74852,Cluster-26537.32749
GO:0004842	ubiquitin-protein transferase activity	molecular_function	0.87273	1	3	317	543	41116	Cluster-26537.37646,Cluster-26537.62011,Cluster-26537.2051
GO:0006796	phosphate-containing compound metabolic process	biological_process	0.87317	1	29	317	4296	41116	Cluster-26537.74852,Cluster-26537.9378,Cluster-26537.29358,Cluster-26537.50646,Cluster-26537.52597,Cluster-26537.44897,Cluster-26537.34833,Cluster-26537.10497,Cluster-26537.51270,Cluster-26537.71310,Cluster-26537.70578,Cluster-26537.60146,Cluster-26537.73836,Cluster-26537.20095,Cluster-26537.47099,Cluster-26537.39979,Cluster-26537.56507,Cluster-26537.47126,Cluster-26537.32803,Cluster-26537.16040,…
GO:0019787	ubiquitin-like protein transferase activity	molecular_function	0.87343	1	3	317	544	41116	Cluster-26537.62011,Cluster-26537.37646,Cluster-26537.2051
GO:0005179	hormone activity	molecular_function	0.87553	1	1	317	263	41116	Cluster-26537.49242
GO:0046488	phosphatidylinositol metabolic process	biological_process	0.87566	1	1	317	227	41116	Cluster-26537.74852
GO:0031226	intrinsic component of plasma membrane	cellular_component	0.87618	1	1	317	255	41116	Cluster-26537.47199
GO:0032403	protein complex binding	molecular_function	0.87645	1	2	317	434	41116	Cluster-26537.62224,Cluster-26537.51650
GO:0006955	immune response	biological_process	0.87646	1	1	317	276	41116	Cluster-26537.59193
GO:0043207	response to external biotic stimulus	biological_process	0.87859	1	1	317	274	41116	Cluster-26537.60436
GO:0051707	response to other organism	biological_process	0.87859	1	1	317	274	41116	Cluster-26537.60436
GO:0006810	transport	biological_process	0.8793	1	45	317	6357	41116	Cluster-26537.13457,Cluster-26537.62224,Cluster-26537.55160,Cluster-26537.1764,Cluster-26537.42888,Cluster-26537.75299,Cluster-26537.49272,Cluster-26537.13458,Cluster-26537.31878,Cluster-26537.18957,Cluster-26537.74904,Cluster-26537.72009,Cluster-26537.47199,Cluster-26537.81281,Cluster-26537.11090,Cluster-26537.49493,Cluster-26537.75981,Cluster-26537.79214,Cluster-26537.39979,Cluster-26537.27902,…
GO:0044265	cellular macromolecule catabolic process	biological_process	0.88103	1	3	317	625	41116	Cluster-26537.32749,Cluster-26537.44798,Cluster-26537.49858
GO:0006793	phosphorus metabolic process	biological_process	0.88146	1	29	317	4322	41116	Cluster-26537.47126,Cluster-26537.32803,Cluster-26537.16040,Cluster-26537.39979,Cluster-26537.56507,Cluster-26537.20095,Cluster-26537.47099,Cluster-26537.59459,Cluster-26537.39046,Cluster-26537.39519,Cluster-26537.47751,Cluster-26537.34317,Cluster-26537.44798,Cluster-26537.77342,Cluster-26537.46119,Cluster-26537.9376,Cluster-26537.52597,Cluster-26537.50646,Cluster-26537.74852,Cluster-26537.9378,C…
GO:0016874	ligase activity	molecular_function	0.88171	1	3	317	601	41116	Cluster-25710.0,Cluster-10128.0,Cluster-26537.43909
GO:0006352	DNA-templated transcription, initiation	biological_process	0.88172	1	1	317	261	41116	Cluster-26537.57961
GO:0009378	four-way junction helicase activity	molecular_function	0.88481	1	1	317	240	41116	Cluster-26537.39826
GO:0009379	Holliday junction helicase complex	cellular_component	0.88481	1	1	317	240	41116	Cluster-26537.39826
GO:0048476	Holliday junction resolvase complex	cellular_component	0.88481	1	1	317	240	41116	Cluster-26537.39826
GO:0008017	microtubule binding	molecular_function	0.88603	1	1	317	250	41116	Cluster-26537.51650
GO:0051234	establishment of localization	biological_process	0.88673	1	45	317	6387	41116	Cluster-26537.13457,Cluster-26537.62224,Cluster-26537.1764,Cluster-26537.55160,Cluster-26537.42888,Cluster-26537.75299,Cluster-26537.31878,Cluster-26537.49272,Cluster-26537.13458,Cluster-26537.72009,Cluster-26537.47199,Cluster-26537.18957,Cluster-26537.74904,Cluster-26537.75981,Cluster-26537.39979,Cluster-26537.79214,Cluster-26537.11090,Cluster-26537.81281,Cluster-26537.49493,Cluster-26537.39055,…
GO:1901361	organic cyclic compound catabolic process	biological_process	0.88722	1	2	317	453	41116	Cluster-26537.74852,Cluster-26537.32749
GO:1901605	alpha-amino acid metabolic process	biological_process	0.88811	1	9	317	1531	41116	Cluster-26537.37744,Cluster-26537.34293,Cluster-4256.0,Cluster-26537.60146,Cluster-26537.59459,Cluster-26537.71310,Cluster-26537.43909,Cluster-26537.50899,Cluster-26537.27123
GO:0046034	ATP metabolic process	biological_process	0.88973	1	4	317	889	41116	Cluster-26537.39979,Cluster-26537.46119,Cluster-26537.29358,Cluster-26537.20095
GO:0019439	aromatic compound catabolic process	biological_process	0.8912	1	2	317	459	41116	Cluster-26537.74852,Cluster-26537.32749
GO:0019012	virion	cellular_component	0.89128	1	5	317	970	41116	Cluster-26537.68313,Cluster-26537.74852,Cluster-26537.40472,Cluster-26537.71310,Cluster-26537.7233
GO:0080090	regulation of primary metabolic process	biological_process	0.89208	1	26	317	3912	41116	Cluster-26537.37646,Cluster-26537.52597,Cluster-26537.36458,Cluster-5867.0,Cluster-26537.13458,Cluster-26537.27465,Cluster-26537.71310,Cluster-26537.57961,Cluster-12172.0,Cluster-26537.49858,Cluster-26537.46962,Cluster-26537.14987,Cluster-26537.63916,Cluster-26537.32749,Cluster-26537.56507,Cluster-26537.21581,Cluster-26537.53975,Cluster-26537.77256,Cluster-26537.53697,Cluster-26537.48639,Cluster-…
GO:0033202	DNA helicase complex	cellular_component	0.89236	1	1	317	248	41116	Cluster-26537.39826
GO:0009156	ribonucleoside monophosphate biosynthetic process	biological_process	0.89673	1	1	317	298	41116	Cluster-26537.39979
GO:0051536	iron-sulfur cluster binding	molecular_function	0.89738	1	1	317	262	41116	Cluster-26537.32803
GO:0051540	metal cluster binding	molecular_function	0.89738	1	1	317	262	41116	Cluster-26537.32803
GO:0051179	localization	biological_process	0.89786	1	46	317	6574	41116	Cluster-26537.5136,Cluster-26537.51541,Cluster-26537.51270,Cluster-5867.0,Cluster-26537.57621,Cluster-26537.40620,Cluster-26537.52597,Cluster-26537.61609,Cluster-26537.67728,Cluster-26537.74852,Cluster-26537.39791,Cluster-26537.72664,Cluster-26537.55613,Cluster-26537.34317,Cluster-26537.62302,Cluster-26537.43091,Cluster-26537.50899,Cluster-26537.41582,Cluster-26537.49393,Cluster-15778.0,Cluster-2…
GO:0006650	glycerophospholipid metabolic process	biological_process	0.89886	1	1	317	250	41116	Cluster-26537.74852
GO:0009064	glutamine family amino acid metabolic process	biological_process	0.89957	1	1	317	270	41116	Cluster-26537.34293
GO:0008270	zinc ion binding	molecular_function	0.89965	1	18	317	2730	41116	Cluster-26537.37646,Cluster-26537.55613,Cluster-26537.55666,Cluster-26537.36458,Cluster-26537.44887,Cluster-26537.65471,Cluster-26537.34833,Cluster-26537.66596,Cluster-26537.63150,Cluster-26537.33840,Cluster-26537.2051,Cluster-26537.80740,Cluster-10128.0,Cluster-26537.74995,Cluster-26537.51603,Cluster-26537.39826,Cluster-26537.26521,Cluster-26537.61416
GO:0042775	mitochondrial ATP synthesis coupled electron transport	biological_process	0.90022	1	1	317	315	41116	Cluster-26537.20095
GO:0031090	organelle membrane	cellular_component	0.90031	1	7	317	1303	41116	Cluster-26537.54120,Cluster-26537.50988,Cluster-26537.57486,Cluster-26537.42669,Cluster-26537.61609,Cluster-26537.59160,Cluster-26537.72009
GO:0051276	chromosome organization	biological_process	0.90048	1	3	317	657	41116	Cluster-26537.44798,Cluster-26537.49858,Cluster-26537.21388
GO:0071704	organic substance metabolic process	biological_process	0.90096	1	139	317	18574	41116	Cluster-26537.60646,Cluster-26537.34423,Cluster-24656.0,Cluster-26537.34317,Cluster-26537.39046,Cluster-26537.50899,Cluster-26537.9378,Cluster-26563.1,Cluster-26537.46962,Cluster-26537.14987,Cluster-25635.1,Cluster-17238.0,Cluster-26537.21388,Cluster-26537.51270,Cluster-26537.47126,Cluster-27868.0,Cluster-26537.14555,Cluster-26537.53697,Cluster-26537.77256,Cluster-26537.47099,Cluster-26537.39979,…
GO:0009144	purine nucleoside triphosphate metabolic process	biological_process	0.9022	1	4	317	920	41116	Cluster-26537.20095,Cluster-26537.29358,Cluster-26537.46119,Cluster-26537.39979
GO:0009205	purine ribonucleoside triphosphate metabolic process	biological_process	0.9022	1	4	317	920	41116	Cluster-26537.39979,Cluster-26537.29358,Cluster-26537.46119,Cluster-26537.20095
GO:0098797	plasma membrane protein complex	cellular_component	0.90234	1	1	317	284	41116	Cluster-26537.47199
GO:0009126	purine nucleoside monophosphate metabolic process	biological_process	0.90323	1	4	317	910	41116	Cluster-26537.46119,Cluster-26537.29358,Cluster-26537.20095,Cluster-26537.39979
GO:0009167	purine ribonucleoside monophosphate metabolic process	biological_process	0.90323	1	4	317	910	41116	Cluster-26537.46119,Cluster-26537.29358,Cluster-26537.20095,Cluster-26537.39979
GO:0022900	electron transport chain	biological_process	0.90329	1	2	317	512	41116	Cluster-26537.20095,Cluster-26537.29358
GO:0009199	ribonucleoside triphosphate metabolic process	biological_process	0.90342	1	4	317	922	41116	Cluster-26537.39979,Cluster-26537.46119,Cluster-26537.29358,Cluster-26537.20095
GO:0043414	macromolecule methylation	biological_process	0.90408	1	1	317	280	41116	Cluster-4256.0
GO:0004872	receptor activity	molecular_function	0.90438	1	2	317	473	41116	Cluster-26537.42888,Cluster-26537.21042
GO:0009141	nucleoside triphosphate metabolic process	biological_process	0.90647	1	4	317	928	41116	Cluster-26537.20095,Cluster-26537.46119,Cluster-26537.29358,Cluster-26537.39979
GO:0000775	chromosome, centromeric region	cellular_component	0.90724	1	1	317	297	41116	Cluster-26537.49493
GO:0006091	generation of precursor metabolites and energy	biological_process	0.90785	1	5	317	1047	41116	Cluster-26537.46144,Cluster-26537.46119,Cluster-26537.29358,Cluster-26537.20095,Cluster-26537.44109
GO:0006090	pyruvate metabolic process	biological_process	0.90928	1	1	317	317	41116	Cluster-26537.46119
GO:1902582	single-organism intracellular transport	biological_process	0.90947	1	4	317	820	41116	Cluster-26537.62224,Cluster-26537.39791,Cluster-26537.55160,Cluster-26537.72009
GO:0006814	sodium ion transport	biological_process	0.91119	1	1	317	309	41116	Cluster-26537.20095
GO:1990234	transferase complex	cellular_component	0.91319	1	7	317	1251	41116	Cluster-26537.66503,Cluster-26537.31878,Cluster-26537.52597,Cluster-26537.78763,Cluster-26537.37646,Cluster-26537.27465,Cluster-26537.2051
GO:0032991	macromolecular complex	cellular_component	0.91361	1	55	317	8079	41116	Cluster-26537.47161,Cluster-26537.36458,Cluster-26537.31878,Cluster-26537.38867,Cluster-12376.1,Cluster-26537.18959,Cluster-26537.37646,Cluster-26537.63916,Cluster-28597.0,Cluster-26537.12373,Cluster-26537.59160,Cluster-26537.57961,Cluster-27868.0,Cluster-26537.18961,Cluster-26537.53697,Cluster-26537.74412,Cluster-26537.5015,Cluster-26537.39979,Cluster-26537.69285,Cluster-26537.18957,Cluster-2653…
GO:0019222	regulation of metabolic process	biological_process	0.9144	1	28	317	4272	41116	Cluster-26537.37646,Cluster-26537.52597,Cluster-5867.0,Cluster-26537.36458,Cluster-26537.13458,Cluster-26537.63150,Cluster-26537.71310,Cluster-26537.27465,Cluster-26537.57961,Cluster-12172.0,Cluster-26537.49858,Cluster-26537.46962,Cluster-26537.14987,Cluster-26537.63916,Cluster-26537.32749,Cluster-26537.56507,Cluster-26537.21581,Cluster-26537.53975,Cluster-26537.77256,Cluster-26537.53697,Cluster-…
GO:0044423	virion part	cellular_component	0.91488	1	4	317	866	41116	Cluster-26537.40472,Cluster-26537.71310,Cluster-26537.7233,Cluster-26537.74852
GO:0009521	photosystem	cellular_component	0.9153	1	1	317	308	41116	Cluster-26537.26521
GO:0009161	ribonucleoside monophosphate metabolic process	biological_process	0.9158	1	4	317	935	41116	Cluster-26537.20095,Cluster-26537.29358,Cluster-26537.46119,Cluster-26537.39979
GO:0044428	nuclear part	cellular_component	0.91769	1	10	317	1743	41116	Cluster-26537.69013,Cluster-26537.40406,Cluster-26537.2051,Cluster-26537.11429,Cluster-26537.37646,Cluster-28597.0,Cluster-26537.66503,Cluster-26537.67284,Cluster-17238.0,Cluster-26537.39104
GO:0004888	transmembrane signaling receptor activity	molecular_function	0.91775	1	1	317	303	41116	Cluster-26537.21042
GO:0006259	DNA metabolic process	biological_process	0.91777	1	17	317	2677	41116	Cluster-26537.65471,Cluster-26537.61810,Cluster-26537.63676,Cluster-26537.67226,Cluster-26537.49858,Cluster-26537.63916,Cluster-26537.27465,Cluster-26537.21388,Cluster-26537.62617,Cluster-26537.35230,Cluster-15778.0,Cluster-26537.11429,Cluster-26537.21581,Cluster-26537.46809,Cluster-26537.39826,Cluster-26537.63839,Cluster-26537.67284
GO:0009124	nucleoside monophosphate biosynthetic process	biological_process	0.91837	1	1	317	323	41116	Cluster-26537.39979
GO:0031323	regulation of cellular metabolic process	biological_process	0.91839	1	26	317	4020	41116	Cluster-26537.53697,Cluster-26537.77256,Cluster-26537.53975,Cluster-26537.21581,Cluster-26537.32749,Cluster-26537.56507,Cluster-26537.29950,Cluster-26537.44798,Cluster-26537.62993,Cluster-26537.72009,Cluster-26537.66503,Cluster-26537.63839,Cluster-26537.48639,Cluster-26537.13458,Cluster-26537.36458,Cluster-5867.0,Cluster-26537.52597,Cluster-26537.37646,Cluster-26537.63916,Cluster-26537.46962,Clus…
GO:0098687	chromosomal region	cellular_component	0.92053	1	1	317	318	41116	Cluster-26537.49493
GO:0048518	positive regulation of biological process	biological_process	0.92374	1	2	317	519	41116	Cluster-26537.62224,Cluster-26537.63150
GO:0030880	RNA polymerase complex	cellular_component	0.92572	1	1	317	308	41116	Cluster-26537.78763
GO:1901137	carbohydrate derivative biosynthetic process	biological_process	0.9265	1	4	317	891	41116	Cluster-26537.36458,Cluster-26537.34317,Cluster-26537.52247,Cluster-26537.39979
GO:0051701	interaction with host	biological_process	0.92752	1	1	317	352	41116	Cluster-26537.80740
GO:0009123	nucleoside monophosphate metabolic process	biological_process	0.92791	1	4	317	961	41116	Cluster-26537.20095,Cluster-26537.29358,Cluster-26537.46119,Cluster-26537.39979
GO:0005623	cell	cellular_component	0.92796	1	88	317	12544	41116	Cluster-26537.42669,Cluster-14653.0,Cluster-26537.20095,Cluster-26537.51650,Cluster-26537.2051,Cluster-26537.57298,Cluster-26537.34293,Cluster-26537.11429,Cluster-26537.21581,Cluster-26537.56507,Cluster-26537.29950,Cluster-26537.72586,Cluster-26537.67284,Cluster-26537.48639,Cluster-26537.41642,Cluster-9691.9,Cluster-26537.63676,Cluster-5867.0,Cluster-28497.0,Cluster-26537.61609,Cluster-26537.5259…
GO:0044464	cell part	cellular_component	0.92796	1	88	317	12544	41116	Cluster-26537.18959,Cluster-26537.38867,Cluster-26537.57961,Cluster-26537.43252,Cluster-26537.54120,Cluster-26537.26619,Cluster-26537.59160,Cluster-26537.12373,Cluster-28597.0,Cluster-26537.63916,Cluster-20160.0,Cluster-26537.40406,Cluster-26537.18961,Cluster-26537.41923,Cluster-26537.63839,Cluster-26537.39826,Cluster-26537.26521,Cluster-26537.72009,Cluster-26537.69285,Cluster-26537.18957,Cluster…
GO:0034655	nucleobase-containing compound catabolic process	biological_process	0.93012	1	1	317	325	41116	Cluster-26537.32749
GO:0002376	immune system process	biological_process	0.93013	1	1	317	353	41116	Cluster-26537.59193
GO:0030117	membrane coat	cellular_component	0.9305	1	1	317	294	41116	Cluster-26537.72009
GO:0048475	coated membrane	cellular_component	0.9305	1	1	317	294	41116	Cluster-26537.72009
GO:0060255	regulation of macromolecule metabolic process	biological_process	0.93189	1	25	317	3946	41116	Cluster-26537.52597,Cluster-26537.13458,Cluster-5867.0,Cluster-26537.36458,Cluster-26537.37646,Cluster-26537.49858,Cluster-26537.63916,Cluster-26537.46962,Cluster-26537.14987,Cluster-26537.71310,Cluster-26537.27465,Cluster-12172.0,Cluster-26537.57961,Cluster-26537.53697,Cluster-26537.77256,Cluster-26537.56507,Cluster-26537.32749,Cluster-26537.21581,Cluster-26537.72009,Cluster-26537.62993,Cluster-…
GO:0009893	positive regulation of metabolic process	biological_process	0.93279	1	1	317	322	41116	Cluster-26537.63150
GO:0006399	tRNA metabolic process	biological_process	0.93321	1	4	317	833	41116	Cluster-25710.0,Cluster-4256.0,Cluster-26537.43909,Cluster-26537.56507
GO:0006400	tRNA modification	biological_process	0.93334	1	1	317	309	41116	Cluster-4256.0
GO:0005743	mitochondrial inner membrane	cellular_component	0.93548	1	1	317	373	41116	Cluster-26537.61609
GO:0017111	nucleoside-triphosphatase activity	molecular_function	0.9359	1	11	317	1941	41116	Cluster-25710.0,Cluster-26537.39826,Cluster-26537.51756,Cluster-26537.21388,Cluster-26537.55160,Cluster-5867.0,Cluster-26537.61810,Cluster-26537.63676,Cluster-26537.50038,Cluster-26537.11429,Cluster-26537.51650
GO:0090407	organophosphate biosynthetic process	biological_process	0.93593	1	3	317	746	41116	Cluster-26537.39979,Cluster-26537.34317,Cluster-26537.32803
GO:0006281	DNA repair	biological_process	0.93596	1	4	317	830	41116	Cluster-26537.62617,Cluster-26537.63676,Cluster-26537.61810,Cluster-26537.39826
GO:0019637	organophosphate metabolic process	biological_process	0.93675	1	10	317	1896	41116	Cluster-26537.32803,Cluster-26537.16040,Cluster-26537.39979,Cluster-26537.29358,Cluster-26537.47099,Cluster-26537.74852,Cluster-26537.20095,Cluster-26537.73836,Cluster-26537.34317,Cluster-26537.46119
GO:0032259	methylation	biological_process	0.93686	1	1	317	327	41116	Cluster-4256.0
GO:0051082	unfolded protein binding	molecular_function	0.93707	1	1	317	343	41116	Cluster-26537.67284
GO:0044802	single-organism membrane organization	biological_process	0.93749	1	1	317	339	41116	Cluster-26537.55160
GO:0019031	viral envelope	cellular_component	0.93786	1	1	317	352	41116	Cluster-26537.7233
GO:0036338	viral membrane	cellular_component	0.93786	1	1	317	352	41116	Cluster-26537.7233
GO:0098798	mitochondrial protein complex	cellular_component	0.9381	1	1	317	362	41116	Cluster-26537.59160
GO:0016705	oxidoreductase activity, acting on paired donors, with incorporation or reduction of molecular oxygen	molecular_function	0.9381	1	2	317	553	41116	Cluster-26537.45967,Cluster-26537.58078
GO:0006457	protein folding	biological_process	0.94094	1	1	317	366	41116	Cluster-26537.62993
GO:0019866	organelle inner membrane	cellular_component	0.94324	1	1	317	387	41116	Cluster-26537.61609
GO:0019028	viral capsid	cellular_component	0.94327	1	2	317	571	41116	Cluster-26537.71310,Cluster-26537.40472
GO:0008134	transcription factor binding	molecular_function	0.9435	1	1	317	328	41116	Cluster-26537.66503
GO:0016462	pyrophosphatase activity	molecular_function	0.94369	1	11	317	1975	41116	Cluster-26537.61810,Cluster-5867.0,Cluster-26537.63676,Cluster-26537.11429,Cluster-26537.50038,Cluster-26537.51650,Cluster-26537.39826,Cluster-25710.0,Cluster-26537.51756,Cluster-26537.21388,Cluster-26537.55160
GO:0044455	mitochondrial membrane part	cellular_component	0.94418	1	1	317	379	41116	Cluster-26537.59160
GO:0043623	cellular protein complex assembly	biological_process	0.94453	1	2	317	558	41116	Cluster-26537.74412,Cluster-26537.62224
GO:0006144	purine nucleobase metabolic process	biological_process	0.94462	1	3	317	748	41116	Cluster-26537.40406,Cluster-26537.78763,Cluster-26537.69013
GO:0060089	molecular transducer activity	molecular_function	0.94837	1	3	317	755	41116	Cluster-26537.42888,Cluster-26537.46119,Cluster-26537.21042
GO:0050660	flavin adenine dinucleotide binding	molecular_function	0.94931	1	1	317	331	41116	Cluster-26537.58078
GO:0006807	nitrogen compound metabolic process	biological_process	0.95252	1	88	317	12552	41116	Cluster-26537.63676,Cluster-5867.0,Cluster-28497.0,Cluster-26537.61810,Cluster-26537.65471,Cluster-26537.74852,Cluster-26537.29358,Cluster-26537.52247,Cluster-26537.46087,Cluster-26537.57486,Cluster-26537.78763,Cluster-26537.60146,Cluster-25710.0,Cluster-12172.0,Cluster-26537.71310,Cluster-26537.27465,Cluster-14653.0,Cluster-26537.20095,Cluster-26537.34293,Cluster-26537.11429,Cluster-26537.56507,…
GO:0006818	hydrogen transport	biological_process	0.95256	1	3	317	840	41116	Cluster-5867.0,Cluster-26537.20095,Cluster-26537.39979
GO:0015992	proton transport	biological_process	0.95256	1	3	317	840	41116	Cluster-5867.0,Cluster-26537.20095,Cluster-26537.39979
GO:0042578	phosphoric ester hydrolase activity	molecular_function	0.95532	1	2	317	564	41116	Cluster-26537.49393,Cluster-26537.51577
GO:0006461	protein complex assembly	biological_process	0.95678	1	3	317	788	41116	Cluster-26537.69012,Cluster-26537.74412,Cluster-26537.62224
GO:0070271	protein complex biogenesis	biological_process	0.95678	1	3	317	788	41116	Cluster-26537.62224,Cluster-26537.74412,Cluster-26537.69012
GO:0044877	macromolecular complex binding	molecular_function	0.95853	1	2	317	583	41116	Cluster-26537.62224,Cluster-26537.51650
GO:0072594	establishment of protein localization to organelle	biological_process	0.95857	1	1	317	373	41116	Cluster-26537.55160
GO:0008152	metabolic process	biological_process	0.95897	1	161	317	21961	41116	Cluster-26537.29358,Cluster-26537.39791,Cluster-26537.74852,Cluster-23873.0,Cluster-5867.0,Cluster-26537.61810,Cluster-26537.63676,Cluster-26537.27465,Cluster-26537.71310,Cluster-26537.36758,Cluster-26537.57486,Cluster-26537.70578,Cluster-26537.78763,Cluster-26537.46087,Cluster-26537.21581,Cluster-26537.11429,Cluster-26537.2051,Cluster-14653.0,Cluster-26537.40283,Cluster-26537.48639,Cluster-26537…
GO:0043933	macromolecular complex subunit organization	biological_process	0.95915	1	5	317	1162	41116	Cluster-26537.62224,Cluster-26537.74412,Cluster-26537.14987,Cluster-26537.69012,Cluster-26537.63916
GO:0001071	nucleic acid binding transcription factor activity	molecular_function	0.95978	1	5	317	1163	41116	Cluster-26537.29950,Cluster-26537.57961,Cluster-26537.48639,Cluster-26537.63839,Cluster-26537.21581
GO:0003700	transcription factor activity, sequence-specific DNA binding	molecular_function	0.95978	1	5	317	1163	41116	Cluster-26537.57961,Cluster-26537.48639,Cluster-26537.63839,Cluster-26537.21581,Cluster-26537.29950
GO:0005783	endoplasmic reticulum	cellular_component	0.96044	1	2	317	616	41116	Cluster-26537.61609,Cluster-26537.42669
GO:0043412	macromolecule modification	biological_process	0.9611	1	26	317	4184	41116	Cluster-26537.52597,Cluster-26537.50646,Cluster-26537.37646,Cluster-26537.62011,Cluster-26537.25882,Cluster-4256.0,Cluster-26537.9378,Cluster-26537.49858,Cluster-26537.70578,Cluster-26537.51270,Cluster-26537.71310,Cluster-26537.10497,Cluster-26537.34833,Cluster-26537.44897,Cluster-26537.47126,Cluster-26537.56507,Cluster-26537.2051,Cluster-26537.62993,Cluster-26537.39519,Cluster-26537.47751,Cluste…
GO:0006644	phospholipid metabolic process	biological_process	0.96334	1	1	317	372	41116	Cluster-26537.74852
GO:0098796	membrane protein complex	cellular_component	0.96349	1	9	317	1868	41116	Cluster-26537.72009,Cluster-26537.47199,Cluster-26537.26521,Cluster-26537.59160,Cluster-26537.31878,Cluster-26537.52597,Cluster-5867.0,Cluster-26537.39979,Cluster-26537.5015
GO:0022607	cellular component assembly	biological_process	0.96373	1	5	317	1190	41116	Cluster-26537.62224,Cluster-5867.0,Cluster-26537.69012,Cluster-26537.74412,Cluster-26537.59459
GO:0061024	membrane organization	biological_process	0.96474	1	1	317	415	41116	Cluster-26537.55160
GO:0065003	macromolecular complex assembly	biological_process	0.96828	1	3	317	844	41116	Cluster-26537.62224,Cluster-26537.74412,Cluster-26537.69012
GO:0043170	macromolecule metabolic process	biological_process	0.9709	1	101	317	14358	41116	Cluster-26537.40283,Cluster-26537.72315,Cluster-26537.11429,Cluster-26537.21581,Cluster-26537.56507,Cluster-14653.0,Cluster-26537.43952,Cluster-26537.2051,Cluster-26537.47751,Cluster-26537.44798,Cluster-26537.29950,Cluster-26537.48639,Cluster-26537.67284,Cluster-26537.65471,Cluster-26537.52597,Cluster-26537.63676,Cluster-5867.0,Cluster-26537.61810,Cluster-28497.0,Cluster-26537.52247,Cluster-26537…
GO:0007017	microtubule-based process	biological_process	0.97094	1	1	317	421	41116	Cluster-26537.51650
GO:0038023	signaling receptor activity	molecular_function	0.97177	1	1	317	423	41116	Cluster-26537.21042
GO:0016818	hydrolase activity, acting on acid anhydrides, in phosphorus-containing anhydrides	molecular_function	0.9718	1	11	317	2142	41116	Cluster-5867.0,Cluster-26537.61810,Cluster-26537.63676,Cluster-26537.11429,Cluster-26537.50038,Cluster-26537.51650,Cluster-25710.0,Cluster-26537.39826,Cluster-26537.51756,Cluster-26537.21388,Cluster-26537.55160
GO:0071702	organic substance transport	biological_process	0.97209	1	12	317	2272	41116	Cluster-26537.74852,Cluster-26537.75981,Cluster-26537.13458,Cluster-26537.39055,Cluster-26537.61609,Cluster-26537.31878,Cluster-26537.52597,Cluster-26537.13457,Cluster-26537.55160,Cluster-26537.51270,Cluster-26537.5136,Cluster-26537.72009
GO:0008033	tRNA processing	biological_process	0.97213	1	2	317	606	41116	Cluster-4256.0,Cluster-26537.56507
GO:0033365	protein localization to organelle	biological_process	0.97329	1	1	317	425	41116	Cluster-26537.55160
GO:1901363	heterocyclic compound binding	molecular_function	0.97336	1	89	317	12696	41116	Cluster-17238.0,Cluster-26537.21388,Cluster-26537.42790,Cluster-26537.51270,Cluster-26537.14987,Cluster-26537.46962,Cluster-26537.9378,Cluster-26537.55666,Cluster-26537.46144,Cluster-26537.50646,Cluster-26537.57434,Cluster-26537.67728,Cluster-26537.50899,Cluster-26537.44949,Cluster-26537.34317,Cluster-26537.39046,Cluster-26537.53975,Cluster-23219.0,Cluster-26537.32749,Cluster-26537.38798,Cluster-…
GO:0097159	organic cyclic compound binding	molecular_function	0.97344	1	89	317	12698	41116	Cluster-26537.63916,Cluster-26537.13023,Cluster-26537.49183,Cluster-26537.32351,Cluster-26537.34833,Cluster-26537.53236,Cluster-26537.26619,Cluster-26537.57961,Cluster-26537.29021,Cluster-26537.10497,Cluster-26537.45967,Cluster-18109.0,Cluster-26537.67226,Cluster-26537.50038,Cluster-26537.63595,Cluster-26537.51756,Cluster-26537.59459,Cluster-26537.39826,Cluster-26537.27123,Cluster-26537.63839,Clu…
GO:0051171	regulation of nitrogen compound metabolic process	biological_process	0.9735	1	21	317	3672	41116	Cluster-26537.37646,Cluster-5867.0,Cluster-26537.36458,Cluster-26537.27465,Cluster-26537.71310,Cluster-12172.0,Cluster-26537.57961,Cluster-26537.63916,Cluster-26537.46962,Cluster-26537.14987,Cluster-26537.32749,Cluster-26537.21581,Cluster-26537.56507,Cluster-26537.53697,Cluster-26537.77256,Cluster-26537.48639,Cluster-26537.63839,Cluster-26537.62993,Cluster-26537.66503,Cluster-26537.72009,Cluster-…
GO:0005667	transcription factor complex	cellular_component	0.97364	1	7	317	1558	41116	Cluster-26537.29950,Cluster-26537.53697,Cluster-26537.57961,Cluster-26537.71310,Cluster-26537.21581,Cluster-26537.48639,Cluster-26537.63839
GO:0048522	positive regulation of cellular process	biological_process	0.97458	1	1	317	453	41116	Cluster-26537.62224
GO:1902494	catalytic complex	cellular_component	0.97496	1	12	317	2296	41116	Cluster-26537.2051,Cluster-26537.56507,Cluster-26537.37646,Cluster-26537.52597,Cluster-26537.31878,Cluster-26537.20177,Cluster-26537.51865,Cluster-26537.27465,Cluster-26537.46087,Cluster-26537.78763,Cluster-26537.39826,Cluster-26537.66503
GO:0016817	hydrolase activity, acting on acid anhydrides	molecular_function	0.97541	1	12	317	2328	41116	Cluster-26537.21388,Cluster-26537.51990,Cluster-26537.55160,Cluster-26537.51756,Cluster-26537.39826,Cluster-25710.0,Cluster-26537.11429,Cluster-26537.50038,Cluster-26537.51650,Cluster-26537.63676,Cluster-5867.0,Cluster-26537.61810
GO:0034622	cellular macromolecular complex assembly	biological_process	0.97553	1	2	317	687	41116	Cluster-26537.74412,Cluster-26537.62224
GO:0044424	intracellular part	cellular_component	0.97555	1	75	317	11333	41116	Cluster-26537.53697,Cluster-26537.74412,Cluster-26537.77256,Cluster-27868.0,Cluster-26537.39979,Cluster-26537.5015,Cluster-26537.49493,Cluster-26537.58078,Cluster-26537.62993,Cluster-26537.66503,Cluster-26537.23340,Cluster-26537.40472,Cluster-26537.50988,Cluster-26537.69013,Cluster-12376.1,Cluster-26537.31878,Cluster-26537.47161,Cluster-26537.36458,Cluster-26537.37646,Cluster-26537.43909,Cluster-…
GO:0034660	ncRNA metabolic process	biological_process	0.97576	1	4	317	1008	41116	Cluster-26537.43909,Cluster-26537.56507,Cluster-4256.0,Cluster-25710.0
GO:0034641	cellular nitrogen compound metabolic process	biological_process	0.97576	1	76	317	11324	41116	Cluster-26537.46962,Cluster-26537.14987,Cluster-17238.0,Cluster-26537.16985,Cluster-26537.21388,Cluster-4256.0,Cluster-26563.1,Cluster-28383.0,Cluster-26537.34317,Cluster-26537.50899,Cluster-15778.0,Cluster-26537.32749,Cluster-23219.0,Cluster-26537.73836,Cluster-26537.62617,Cluster-26537.43909,Cluster-26537.36458,Cluster-12376.1,Cluster-26537.37744,Cluster-26537.69013,Cluster-26537.37646,Cluster-…
GO:0044459	plasma membrane part	cellular_component	0.97605	1	1	317	450	41116	Cluster-26537.47199
GO:0006605	protein targeting	biological_process	0.97614	1	1	317	446	41116	Cluster-26537.55160
GO:0015979	photosynthesis	biological_process	0.97654	1	1	317	450	41116	Cluster-26537.26521
GO:0043226	organelle	cellular_component	0.97704	1	55	317	8623	41116	Cluster-28597.0,Cluster-26537.63916,Cluster-26537.59160,Cluster-26537.12373,Cluster-26537.54120,Cluster-26537.13457,Cluster-26537.43252,Cluster-26537.62617,Cluster-26537.39104,Cluster-26537.36458,Cluster-12376.1,Cluster-26537.38867,Cluster-26537.69013,Cluster-26537.18959,Cluster-26537.37646,Cluster-26537.18957,Cluster-26537.72009,Cluster-26537.62993,Cluster-26537.39826,Cluster-26537.66503,Cluster…
GO:1902580	single-organism cellular localization	biological_process	0.97724	1	1	317	449	41116	Cluster-26537.55160
GO:0005506	iron ion binding	molecular_function	0.97754	1	1	317	484	41116	Cluster-26537.45967
GO:0005622	intracellular	cellular_component	0.97798	1	77	317	11667	41116	Cluster-26537.18961,Cluster-26537.40406,Cluster-26537.39826,Cluster-26537.72009,Cluster-26537.26521,Cluster-26537.18957,Cluster-26537.69285,Cluster-26537.63839,Cluster-26537.38867,Cluster-26537.18959,Cluster-26537.12373,Cluster-26537.59160,Cluster-26537.63916,Cluster-28597.0,Cluster-26537.26619,Cluster-26537.54120,Cluster-26537.57961,Cluster-26537.42669,Cluster-26537.21581,Cluster-26537.11429,Clu…
GO:0007186	G-protein coupled receptor signaling pathway	biological_process	0.97834	1	1	317	470	41116	Cluster-26537.21042
GO:0003677	DNA binding	molecular_function	0.97941	1	24	317	4112	41116	Cluster-26537.13023,Cluster-25710.0,Cluster-26537.57961,Cluster-26537.53236,Cluster-26537.43909,Cluster-26537.21388,Cluster-26537.63676,Cluster-5867.0,Cluster-26537.61810,Cluster-26537.69013,Cluster-26537.67728,Cluster-26537.67226,Cluster-26537.37646,Cluster-26537.29950,Cluster-26537.46119,Cluster-26537.63839,Cluster-26537.48639,Cluster-26537.51767,Cluster-26537.17513,Cluster-26537.38798,Cluster-…
GO:0043229	intracellular organelle	cellular_component	0.98004	1	54	317	8540	41116	Cluster-26563.1,Cluster-26537.67728,Cluster-26537.61609,Cluster-28497.0,Cluster-5867.0,Cluster-26537.63676,Cluster-26537.16985,Cluster-26537.21388,Cluster-12172.0,Cluster-17238.0,Cluster-26537.14987,Cluster-26537.57486,Cluster-26537.46962,Cluster-26537.32749,Cluster-26537.56507,Cluster-26537.11429,Cluster-23219.0,Cluster-26537.51650,Cluster-26537.2051,Cluster-26537.20095,Cluster-14653.0,Cluster-2…
GO:0004871	signal transducer activity	molecular_function	0.98085	1	2	317	706	41116	Cluster-26537.46119,Cluster-26537.21042
GO:0010467	gene expression	biological_process	0.98131	1	41	317	6737	41116	Cluster-26537.40406,Cluster-26537.77256,Cluster-26537.53697,Cluster-27868.0,Cluster-26537.23340,Cluster-26537.63839,Cluster-26537.62993,Cluster-26537.58078,Cluster-26537.72009,Cluster-26537.66503,Cluster-26537.37646,Cluster-26537.69013,Cluster-26537.38867,Cluster-12376.1,Cluster-26537.36458,Cluster-26537.63150,Cluster-26537.43909,Cluster-26537.57961,Cluster-26537.12373,Cluster-26537.63916,Cluster…
GO:0007154	cell communication	biological_process	0.98269	1	16	317	3236	41116	Cluster-26537.63676,Cluster-26537.46548,Cluster-26537.49242,Cluster-9752.0,Cluster-26537.58796,Cluster-26537.42888,Cluster-26537.40900,Cluster-26537.21042,Cluster-26537.10497,Cluster-26537.80740,Cluster-26537.56186,Cluster-26537.76245,Cluster-26537.10495,Cluster-26537.60836,Cluster-26537.76244,Cluster-26537.46119
GO:0016071	mRNA metabolic process	biological_process	0.9838	1	1	317	479	41116	Cluster-26537.32749
GO:0005634	nucleus	cellular_component	0.98397	1	22	317	3931	41116	Cluster-26537.49493,Cluster-26537.2051,Cluster-26537.40406,Cluster-26537.11429,Cluster-26537.32749,Cluster-26537.56507,Cluster-26537.18961,Cluster-26537.77256,Cluster-26537.67284,Cluster-26537.63839,Cluster-26537.18957,Cluster-26537.66503,Cluster-26537.18959,Cluster-26537.37646,Cluster-26537.69013,Cluster-26537.67728,Cluster-17238.0,Cluster-26537.62617,Cluster-26537.21388,Cluster-26537.39104,Clus…
GO:0044451	nucleoplasm part	cellular_component	0.98532	1	1	317	496	41116	Cluster-26537.66503
GO:0005654	nucleoplasm	cellular_component	0.9854	1	1	317	497	41116	Cluster-26537.66503
GO:2000112	regulation of cellular macromolecule biosynthetic process	biological_process	0.98552	1	18	317	3409	41116	Cluster-26537.48639,Cluster-26537.63839,Cluster-26537.29950,Cluster-26537.66503,Cluster-26537.62993,Cluster-26537.72009,Cluster-26537.21581,Cluster-26537.53697,Cluster-26537.77256,Cluster-12172.0,Cluster-26537.57961,Cluster-26537.71310,Cluster-26537.63916,Cluster-26537.46962,Cluster-26537.14987,Cluster-26537.37646,Cluster-5867.0,Cluster-26537.36458
GO:0050896	response to stimulus	biological_process	0.98596	1	31	317	5488	41116	Cluster-26537.13023,Cluster-26537.42888,Cluster-26537.49183,Cluster-26537.21042,Cluster-26537.77246,Cluster-26537.29021,Cluster-26537.62617,Cluster-26537.40900,Cluster-26537.49242,Cluster-26537.57434,Cluster-26537.46548,Cluster-26537.61810,Cluster-26537.63676,Cluster-26537.67735,Cluster-9752.0,Cluster-26537.60436,Cluster-26537.51432,Cluster-26537.39826,Cluster-26537.7143,Cluster-26537.47278,Clust…
GO:0010556	regulation of macromolecule biosynthetic process	biological_process	0.98653	1	18	317	3426	41116	Cluster-12172.0,Cluster-26537.57961,Cluster-26537.71310,Cluster-26537.63916,Cluster-26537.14987,Cluster-26537.46962,Cluster-26537.37646,Cluster-5867.0,Cluster-26537.36458,Cluster-26537.63839,Cluster-26537.48639,Cluster-26537.29950,Cluster-26537.62993,Cluster-26537.66503,Cluster-26537.72009,Cluster-26537.21581,Cluster-26537.53697,Cluster-26537.77256
GO:0031326	regulation of cellular biosynthetic process	biological_process	0.98659	1	18	317	3427	41116	Cluster-26537.71310,Cluster-12172.0,Cluster-26537.57961,Cluster-26537.63916,Cluster-26537.46962,Cluster-26537.14987,Cluster-26537.37646,Cluster-26537.36458,Cluster-5867.0,Cluster-26537.63839,Cluster-26537.48639,Cluster-26537.62993,Cluster-26537.66503,Cluster-26537.72009,Cluster-26537.29950,Cluster-26537.21581,Cluster-26537.53697,Cluster-26537.77256
GO:0009889	regulation of biosynthetic process	biological_process	0.98682	1	18	317	3431	41116	Cluster-26537.48639,Cluster-26537.63839,Cluster-26537.66503,Cluster-26537.62993,Cluster-26537.72009,Cluster-26537.29950,Cluster-26537.21581,Cluster-26537.77256,Cluster-26537.53697,Cluster-26537.71310,Cluster-26537.57961,Cluster-12172.0,Cluster-26537.14987,Cluster-26537.46962,Cluster-26537.63916,Cluster-26537.37646,Cluster-5867.0,Cluster-26537.36458
GO:0009987	cellular process	biological_process	0.98701	1	165	317	23228	41116	Cluster-26537.30058,Cluster-26537.20177,Cluster-26537.77342,Cluster-26537.39519,Cluster-26537.62993,Cluster-26537.44109,Cluster-26537.66503,Cluster-26537.58078,Cluster-26537.37638,Cluster-26537.47099,Cluster-26537.60836,Cluster-26537.39979,Cluster-26537.69012,Cluster-26537.47126,Cluster-27868.0,Cluster-26537.77256,Cluster-26537.53697,Cluster-26537.14555,Cluster-26537.62224,Cluster-26537.55160,Clu…
GO:0010468	regulation of gene expression	biological_process	0.98875	1	18	317	3469	41116	Cluster-5867.0,Cluster-26537.36458,Cluster-26537.37646,Cluster-26537.63916,Cluster-26537.14987,Cluster-26537.46962,Cluster-12172.0,Cluster-26537.57961,Cluster-26537.71310,Cluster-26537.53697,Cluster-26537.77256,Cluster-26537.21581,Cluster-26537.29950,Cluster-26537.62993,Cluster-26537.66503,Cluster-26537.72009,Cluster-26537.63839,Cluster-26537.48639
GO:0065007	biological regulation	biological_process	0.98984	1	49	317	8125	41116	Cluster-26537.13023,Cluster-26537.42888,Cluster-26537.49858,Cluster-26537.63916,Cluster-26537.21042,Cluster-26537.63150,Cluster-26537.1764,Cluster-26537.40900,Cluster-26537.57961,Cluster-26537.62224,Cluster-26537.13458,Cluster-26537.36458,Cluster-26537.62011,Cluster-26537.37646,Cluster-9752.0,Cluster-26537.51432,Cluster-26537.66503,Cluster-26537.62993,Cluster-26537.72009,Cluster-26537.63839,Clust…
GO:0012505	endomembrane system	cellular_component	0.98996	1	3	317	1024	41116	Cluster-26537.42669,Cluster-26537.72009,Cluster-26537.61609
GO:1901362	organic cyclic compound biosynthetic process	biological_process	0.99108	1	29	317	5179	41116	Cluster-26537.39979,Cluster-26537.34293,Cluster-26537.11429,Cluster-26537.21581,Cluster-26537.14476,Cluster-26537.40406,Cluster-26537.47099,Cluster-26537.53697,Cluster-26537.77256,Cluster-15778.0,Cluster-26537.16040,Cluster-26537.32803,Cluster-26537.63839,Cluster-26537.48639,Cluster-26537.67284,Cluster-26537.50899,Cluster-26537.27123,Cluster-26537.69433,Cluster-26537.66503,Cluster-26537.29950,Clu…
GO:0018130	heterocycle biosynthetic process	biological_process	0.99213	1	27	317	4934	41116	Cluster-25710.0,Cluster-26537.46962,Cluster-26537.71310,Cluster-26537.57961,Cluster-26537.37744,Cluster-26537.69013,Cluster-5867.0,Cluster-26537.37646,Cluster-26537.66503,Cluster-26537.69433,Cluster-26537.34317,Cluster-26537.29950,Cluster-26537.48639,Cluster-26537.63839,Cluster-26537.50899,Cluster-26537.67284,Cluster-26537.77256,Cluster-26537.53697,Cluster-26537.16040,Cluster-26537.32803,Cluster-…
GO:0034470	ncRNA processing	biological_process	0.99228	1	2	317	781	41116	Cluster-26537.56507,Cluster-4256.0
GO:0009451	RNA modification	biological_process	0.99257	1	1	317	556	41116	Cluster-4256.0
GO:0050789	regulation of biological process	biological_process	0.99306	1	44	317	7559	41116	Cluster-26537.13023,Cluster-26537.42888,Cluster-26537.49858,Cluster-26537.63916,Cluster-26537.21042,Cluster-26537.63150,Cluster-26537.40900,Cluster-26537.57961,Cluster-26537.62224,Cluster-26537.13458,Cluster-26537.36458,Cluster-26537.62011,Cluster-26537.37646,Cluster-26537.51432,Cluster-9752.0,Cluster-26537.62993,Cluster-26537.72009,Cluster-26537.66503,Cluster-26537.63839,Cluster-26537.19972,Clus…
GO:0044237	cellular metabolic process	biological_process	0.99315	1	119	317	17391	41116	Cluster-26537.62993,Cluster-26537.39519,Cluster-26537.58078,Cluster-26537.66503,Cluster-26537.44109,Cluster-26537.9376,Cluster-26537.46119,Cluster-26537.50988,Cluster-26537.51865,Cluster-26537.23340,Cluster-26537.77342,Cluster-26537.20177,Cluster-26537.47126,Cluster-27868.0,Cluster-26537.35230,Cluster-26537.77256,Cluster-26537.53697,Cluster-26537.14555,Cluster-26537.56186,Cluster-26537.47099,Clus…
GO:0008168	methyltransferase activity	molecular_function	0.99339	1	2	317	830	41116	Cluster-4256.0,Cluster-26537.69433
GO:0015630	microtubule cytoskeleton	cellular_component	0.99452	1	1	317	600	41116	Cluster-26537.51650
GO:0043234	protein complex	cellular_component	0.99496	1	38	317	6613	41116	Cluster-26537.18957,Cluster-26537.69285,Cluster-26537.72009,Cluster-26537.66503,Cluster-26537.26521,Cluster-26537.47199,Cluster-26537.39826,Cluster-26537.40472,Cluster-26537.20177,Cluster-26537.51865,Cluster-26537.63839,Cluster-26537.53697,Cluster-26537.74412,Cluster-26537.18961,Cluster-26537.39979,Cluster-26537.5015,Cluster-26537.63916,Cluster-26537.59160,Cluster-26537.57961,Cluster-26537.47161,…
GO:0050794	regulation of cellular process	biological_process	0.99518	1	41	317	7240	41116	Cluster-26537.46119,Cluster-26537.63839,Cluster-26537.62993,Cluster-26537.72009,Cluster-26537.66503,Cluster-26537.56186,Cluster-26537.60836,Cluster-26537.16040,Cluster-26537.53697,Cluster-26537.77256,Cluster-26537.40900,Cluster-26537.57961,Cluster-26537.62224,Cluster-26537.21042,Cluster-26537.63916,Cluster-26537.42888,Cluster-26537.13023,Cluster-26537.49858,Cluster-9752.0,Cluster-26537.51432,Clus…
GO:0051252	regulation of RNA metabolic process	biological_process	0.99523	1	15	317	3230	41116	Cluster-26537.57961,Cluster-26537.27465,Cluster-26537.71310,Cluster-26537.63839,Cluster-26537.48639,Cluster-26537.46962,Cluster-26537.29950,Cluster-26537.66503,Cluster-26537.21581,Cluster-26537.32749,Cluster-26537.37646,Cluster-26537.56507,Cluster-5867.0,Cluster-26537.77256,Cluster-26537.53697
GO:0003676	nucleic acid binding	molecular_function	0.99544	1	42	317	7019	41116	Cluster-26537.21388,Cluster-17238.0,Cluster-12172.0,Cluster-25710.0,Cluster-26537.14987,Cluster-26537.55666,Cluster-9051.0,Cluster-26537.65471,Cluster-26537.67728,Cluster-26537.63676,Cluster-26537.61810,Cluster-5867.0,Cluster-26537.48639,Cluster-26537.17513,Cluster-26537.44949,Cluster-26537.29950,Cluster-23219.0,Cluster-26537.21581,Cluster-26537.32749,Cluster-26537.56507,Cluster-26537.47709,Clust…
GO:0016741	transferase activity, transferring one-carbon groups	molecular_function	0.99559	1	2	317	883	41116	Cluster-4256.0,Cluster-26537.69433
GO:0019438	aromatic compound biosynthetic process	biological_process	0.99591	1	25	317	4831	41116	Cluster-26537.46962,Cluster-26537.71310,Cluster-26537.57961,Cluster-26537.37744,Cluster-26537.69013,Cluster-5867.0,Cluster-26537.37646,Cluster-26537.69433,Cluster-26537.66503,Cluster-26537.34317,Cluster-26537.29950,Cluster-26537.63839,Cluster-26537.48639,Cluster-26537.67284,Cluster-26537.50899,Cluster-26537.53697,Cluster-26537.77256,Cluster-15778.0,Cluster-26537.32803,Cluster-26537.16040,Cluster-…
GO:0019219	regulation of nucleobase-containing compound metabolic process	biological_process	0.99605	1	15	317	3273	41116	Cluster-26537.57961,Cluster-26537.63839,Cluster-26537.48639,Cluster-26537.27465,Cluster-26537.71310,Cluster-26537.29950,Cluster-26537.46962,Cluster-26537.66503,Cluster-26537.32749,Cluster-26537.37646,Cluster-26537.21581,Cluster-26537.56507,Cluster-5867.0,Cluster-26537.53697,Cluster-26537.77256
GO:0005102	receptor binding	molecular_function	0.99668	1	1	317	717	41116	Cluster-26537.49242
GO:0005525	GTP binding	molecular_function	0.99684	1	2	317	942	41116	Cluster-26537.26619,Cluster-26537.55160
GO:0032561	guanyl ribonucleotide binding	molecular_function	0.99684	1	2	317	942	41116	Cluster-26537.26619,Cluster-26537.55160
GO:0019001	guanyl nucleotide binding	molecular_function	0.99696	1	2	317	950	41116	Cluster-26537.26619,Cluster-26537.55160
GO:0044446	intracellular organelle part	cellular_component	0.99724	1	24	317	4690	41116	Cluster-26537.57486,Cluster-28597.0,Cluster-26537.59160,Cluster-26537.54120,Cluster-17238.0,Cluster-26537.39104,Cluster-5867.0,Cluster-26537.63676,Cluster-26537.67728,Cluster-26537.61609,Cluster-26537.69013,Cluster-26537.37646,Cluster-26537.39826,Cluster-26537.66503,Cluster-26537.72009,Cluster-26537.67284,Cluster-26537.40472,Cluster-26537.50988,Cluster-26537.42669,Cluster-26537.51650,Cluster-2653…
GO:0046907	intracellular transport	biological_process	0.99742	1	5	317	1541	41116	Cluster-26537.72009,Cluster-26537.62224,Cluster-26537.39791,Cluster-26537.55160,Cluster-26537.74852
GO:0051649	establishment of localization in cell	biological_process	0.99754	1	6	317	1728	41116	Cluster-26537.72009,Cluster-26537.41582,Cluster-26537.55160,Cluster-26537.74852,Cluster-26537.39791,Cluster-26537.62224
GO:0044422	organelle part	cellular_component	0.99766	1	24	317	4730	41116	Cluster-26537.42669,Cluster-26537.11429,Cluster-26537.40406,Cluster-26537.51650,Cluster-26537.2051,Cluster-26537.49493,Cluster-26537.39826,Cluster-26537.66503,Cluster-26537.72009,Cluster-26537.40472,Cluster-26537.50988,Cluster-26537.67284,Cluster-26537.67728,Cluster-26537.69013,Cluster-26537.61609,Cluster-5867.0,Cluster-26537.63676,Cluster-26537.37646,Cluster-26537.59160,Cluster-26537.57486,Clust…
GO:0044430	cytoskeletal part	cellular_component	0.99814	1	2	317	1006	41116	Cluster-26537.40472,Cluster-26537.51650
GO:0006355	regulation of transcription, DNA-templated	biological_process	0.9984	1	12	317	2981	41116	Cluster-26537.29950,Cluster-26537.46962,Cluster-26537.66503,Cluster-26537.57961,Cluster-26537.63839,Cluster-26537.48639,Cluster-26537.71310,Cluster-5867.0,Cluster-26537.53697,Cluster-26537.77256,Cluster-26537.21581,Cluster-26537.37646
GO:1903506	regulation of nucleic acid-templated transcription	biological_process	0.9984	1	12	317	2981	41116	Cluster-26537.66503,Cluster-26537.46962,Cluster-26537.29950,Cluster-26537.71310,Cluster-26537.48639,Cluster-26537.63839,Cluster-26537.57961,Cluster-26537.77256,Cluster-26537.53697,Cluster-5867.0,Cluster-26537.21581,Cluster-26537.37646
GO:2001141	regulation of RNA biosynthetic process	biological_process	0.99854	1	12	317	2998	41116	Cluster-26537.57961,Cluster-26537.71310,Cluster-26537.63839,Cluster-26537.48639,Cluster-26537.46962,Cluster-26537.29950,Cluster-26537.66503,Cluster-26537.21581,Cluster-26537.37646,Cluster-5867.0,Cluster-26537.77256,Cluster-26537.53697
GO:0051641	cellular localization	biological_process	0.99871	1	6	317	1832	41116	Cluster-26537.72009,Cluster-26537.39791,Cluster-26537.62224,Cluster-26537.55160,Cluster-26537.74852,Cluster-26537.41582
GO:0005856	cytoskeleton	cellular_component	0.99878	1	2	317	1064	41116	Cluster-26537.40472,Cluster-26537.51650
GO:0043231	intracellular membrane-bounded organelle	cellular_component	0.99889	1	31	317	6042	41116	Cluster-26537.56507,Cluster-26537.32749,Cluster-26537.11429,Cluster-26537.49493,Cluster-26537.20095,Cluster-26537.2051,Cluster-26537.40406,Cluster-26537.18961,Cluster-26537.77256,Cluster-26537.42669,Cluster-26537.63839,Cluster-26537.50988,Cluster-26537.67284,Cluster-26537.66503,Cluster-26537.72009,Cluster-26537.72586,Cluster-26537.18957,Cluster-26537.37646,Cluster-26537.18959,Cluster-26537.61609,…
GO:0043227	membrane-bounded organelle	cellular_component	0.99891	1	31	317	6048	41116	Cluster-26537.67284,Cluster-26537.63839,Cluster-26537.50988,Cluster-26537.72586,Cluster-26537.18957,Cluster-26537.66503,Cluster-26537.72009,Cluster-26537.20095,Cluster-26537.49493,Cluster-26537.40406,Cluster-26537.2051,Cluster-26537.32749,Cluster-26537.11429,Cluster-26537.56507,Cluster-26537.42669,Cluster-26537.18961,Cluster-26537.77256,Cluster-17238.0,Cluster-26537.54120,Cluster-26537.62617,Clus…
GO:0006351	transcription, DNA-templated	biological_process	0.99891	1	16	317	3713	41116	Cluster-26537.48639,Cluster-26537.63839,Cluster-26537.67284,Cluster-26537.66503,Cluster-26537.29950,Cluster-26537.11429,Cluster-26537.21581,Cluster-26537.40406,Cluster-26537.77256,Cluster-26537.53697,Cluster-26537.71310,Cluster-26537.57961,Cluster-26537.46962,Cluster-26537.37646,Cluster-26537.69013,Cluster-5867.0
GO:0097659	nucleic acid-templated transcription	biological_process	0.99891	1	16	317	3713	41116	Cluster-26537.53697,Cluster-26537.77256,Cluster-26537.21581,Cluster-26537.11429,Cluster-26537.40406,Cluster-26537.66503,Cluster-26537.29950,Cluster-26537.48639,Cluster-26537.63839,Cluster-26537.67284,Cluster-26537.69013,Cluster-5867.0,Cluster-26537.37646,Cluster-26537.46962,Cluster-26537.71310,Cluster-26537.57961
GO:0044260	cellular macromolecule metabolic process	biological_process	0.99893	1	82	317	13114	41116	Cluster-26537.38867,Cluster-26537.62011,Cluster-26537.25882,Cluster-26537.67226,Cluster-26537.12373,Cluster-26537.49858,Cluster-28597.0,Cluster-26537.63916,Cluster-26537.10497,Cluster-26537.57961,Cluster-26537.34833,Cluster-20160.0,Cluster-26537.40406,Cluster-26537.46809,Cluster-26537.59459,Cluster-26537.72009,Cluster-26537.39826,Cluster-26537.69285,Cluster-26537.63839,Cluster-26537.65471,Cluster…
GO:0006886	intracellular protein transport	biological_process	0.999	1	3	317	1268	41116	Cluster-26537.74852,Cluster-26537.55160,Cluster-26537.72009
GO:0034654	nucleobase-containing compound biosynthetic process	biological_process	0.99912	1	19	317	4274	41116	Cluster-26537.77256,Cluster-26537.53697,Cluster-26537.32803,Cluster-26537.21581,Cluster-26537.11429,Cluster-26537.39979,Cluster-26537.40406,Cluster-26537.66503,Cluster-26537.34317,Cluster-26537.29950,Cluster-26537.48639,Cluster-26537.63839,Cluster-26537.67284,Cluster-26537.69013,Cluster-5867.0,Cluster-26537.37646,Cluster-26537.46962,Cluster-26537.71310,Cluster-26537.57961
GO:0032774	RNA biosynthetic process	biological_process	0.99913	1	16	317	3755	41116	Cluster-26537.40406,Cluster-26537.11429,Cluster-26537.21581,Cluster-26537.77256,Cluster-26537.53697,Cluster-26537.67284,Cluster-26537.63839,Cluster-26537.48639,Cluster-26537.29950,Cluster-26537.66503,Cluster-26537.37646,Cluster-5867.0,Cluster-26537.69013,Cluster-26537.57961,Cluster-26537.71310,Cluster-26537.46962
GO:0033036	macromolecule localization	biological_process	0.99924	1	6	317	1943	41116	Cluster-26537.13457,Cluster-26537.55160,Cluster-26537.74852,Cluster-26537.72009,Cluster-26537.42669,Cluster-26537.13458
GO:0051716	cellular response to stimulus	biological_process	0.99925	1	17	317	4035	41116	Cluster-26537.80740,Cluster-26537.56186,Cluster-26537.60836,Cluster-26537.39826,Cluster-26537.46119,Cluster-26537.67284,Cluster-26537.61810,Cluster-26537.46548,Cluster-26537.63676,Cluster-26537.49242,Cluster-9752.0,Cluster-26537.51432,Cluster-26537.13023,Cluster-26537.42888,Cluster-26537.40900,Cluster-26537.21042,Cluster-26537.62617
GO:0007165	signal transduction	biological_process	0.99951	1	10	317	2979	41116	Cluster-26537.60836,Cluster-9752.0,Cluster-26537.56186,Cluster-26537.80740,Cluster-26537.49242,Cluster-26537.46548,Cluster-26537.21042,Cluster-26537.40900,Cluster-26537.46119,Cluster-26537.42888
GO:0034613	cellular protein localization	biological_process	0.99953	1	3	317	1370	41116	Cluster-26537.72009,Cluster-26537.55160,Cluster-26537.74852
GO:0070727	cellular macromolecule localization	biological_process	0.99953	1	3	317	1371	41116	Cluster-26537.72009,Cluster-26537.55160,Cluster-26537.74852
GO:0006396	RNA processing	biological_process	0.99954	1	3	317	1371	41116	Cluster-26537.56507,Cluster-4256.0,Cluster-25710.0
GO:0044700	single organism signaling	biological_process	0.99957	1	10	317	2998	41116	Cluster-26537.46548,Cluster-26537.80740,Cluster-26537.49242,Cluster-26537.56186,Cluster-9752.0,Cluster-26537.60836,Cluster-26537.42888,Cluster-26537.46119,Cluster-26537.40900,Cluster-26537.21042
GO:0023052	signaling	biological_process	0.99959	1	10	317	3005	41116	Cluster-26537.49242,Cluster-26537.80740,Cluster-26537.46548,Cluster-26537.60836,Cluster-9752.0,Cluster-26537.56186,Cluster-26537.42888,Cluster-26537.21042,Cluster-26537.40900,Cluster-26537.46119
GO:0015031	protein transport	biological_process	0.99993	1	3	317	1643	41116	Cluster-26537.72009,Cluster-26537.55160,Cluster-26537.74852
GO:0045184	establishment of protein localization	biological_process	0.99995	1	3	317	1672	41116	Cluster-26537.72009,Cluster-26537.74852,Cluster-26537.55160
GO:0006725	cellular aromatic compound metabolic process	biological_process	0.99997	1	51	317	9747	41116	Cluster-26537.57961,Cluster-26537.62617,Cluster-26537.43909,Cluster-26537.63916,Cluster-26537.49858,Cluster-26537.73836,Cluster-26537.67226,Cluster-26537.37646,Cluster-26537.69013,Cluster-26537.37744,Cluster-26537.46119,Cluster-26537.27123,Cluster-26537.63839,Cluster-26537.66503,Cluster-26537.39826,Cluster-26537.46809,Cluster-26537.47099,Cluster-26537.40406,Cluster-26537.39979,Cluster-26537.16040…
GO:0046483	heterocycle metabolic process	biological_process	0.99997	1	52	317	9902	41116	Cluster-26537.37646,Cluster-26537.67226,Cluster-26537.37744,Cluster-26537.69013,Cluster-26537.62617,Cluster-26537.43909,Cluster-26537.57961,Cluster-26537.49858,Cluster-26537.73836,Cluster-26537.63916,Cluster-26537.39979,Cluster-26537.14476,Cluster-26537.40406,Cluster-26537.47099,Cluster-26537.46809,Cluster-26537.53697,Cluster-26537.77256,Cluster-26537.35230,Cluster-26537.16040,Cluster-26537.32803…
GO:0008104	protein localization	biological_process	0.99997	1	3	317	1746	41116	Cluster-26537.72009,Cluster-26537.55160,Cluster-26537.74852
GO:0016070	RNA metabolic process	biological_process	0.99998	1	22	317	5448	41116	Cluster-26537.46962,Cluster-25710.0,Cluster-26537.57961,Cluster-26537.27465,Cluster-26537.71310,Cluster-26537.43909,Cluster-5867.0,Cluster-26537.69013,Cluster-4256.0,Cluster-26537.37646,Cluster-26537.29950,Cluster-26537.66503,Cluster-26537.67284,Cluster-26537.63839,Cluster-26537.48639,Cluster-26537.77256,Cluster-26537.53697,Cluster-26537.40406,Cluster-26537.56507,Cluster-26537.32749,Cluster-26537…
GO:0006139	nucleobase-containing compound metabolic process	biological_process	0.99998	1	45	317	9052	41116	Cluster-26537.34317,Cluster-26537.29950,Cluster-26537.48639,Cluster-26537.41582,Cluster-26537.67284,Cluster-15778.0,Cluster-26537.21581,Cluster-26537.32749,Cluster-26537.56507,Cluster-26537.11429,Cluster-26537.20095,Cluster-25710.0,Cluster-26537.78763,Cluster-26537.46962,Cluster-26537.21388,Cluster-26537.71310,Cluster-26537.27465,Cluster-26537.65471,Cluster-26537.63676,Cluster-5867.0,Cluster-2653…
GO:1901360	organic cyclic compound metabolic process	biological_process	0.99999	1	52	317	10171	41116	Cluster-26537.29358,Cluster-4256.0,Cluster-26537.74852,Cluster-26537.65471,Cluster-26537.61810,Cluster-5867.0,Cluster-26537.63676,Cluster-26537.27465,Cluster-26537.71310,Cluster-26537.21388,Cluster-25710.0,Cluster-26537.46962,Cluster-26537.78763,Cluster-26537.21581,Cluster-26537.32749,Cluster-26537.56507,Cluster-26537.11429,Cluster-26537.34293,Cluster-26537.20095,Cluster-15778.0,Cluster-26537.486…
GO:0090304	nucleic acid metabolic process	biological_process	0.99999	1	34	317	7420	41116	Cluster-26537.63839,Cluster-26537.39826,Cluster-26537.66503,Cluster-26537.40406,Cluster-26537.46809,Cluster-26537.53697,Cluster-26537.77256,Cluster-26537.35230,Cluster-26537.57961,Cluster-26537.43909,Cluster-26537.62617,Cluster-26537.63916,Cluster-26537.49858,Cluster-26537.67226,Cluster-26537.37646,Cluster-26537.69013,Cluster-26537.67284,Cluster-26537.48639,Cluster-26537.29950,Cluster-26537.11429…
