# Supplementary material for: Transcriptomic Analysis of Betula halophila in Response to Salt Stress
Source: Int J Mol Sci. 2018 Oct 31;19(11):3412. doi: 10.3390/ijms19113412 (PMC6274945; doi:10.3390/ijms19113412)
Supplement: Supplementary file 1 [file ijms-19-03412-s001.zip › Supplementary File for proof/Supplementary Table 3.xls]

GO_accession	Description	Term_type	Over_represented_pValue	Corrected_pValue	DEG_item	DEG_list	Bg_item	Bg_list	Gene_names
GO:0004222	metalloendopeptidase activity	molecular_function	3.6126e-07	0.0020787	8	104	230	41116	Cluster-26537.63595,Cluster-26537.34833,Cluster-26537.14555,Cluster-26537.39826,Cluster-26537.34422,Cluster-26537.63623,Cluster-26537.34423,Cluster-26537.40283
GO:0008237	metallopeptidase activity	molecular_function	1.5488e-06	0.004456	8	104	286	41116	Cluster-26537.63595,Cluster-26537.34833,Cluster-26537.34422,Cluster-26537.39826,Cluster-26537.14555,Cluster-26537.34423,Cluster-26537.40283,Cluster-26537.63623
GO:1901565	organonitrogen compound catabolic process	biological_process	4.0236e-05	0.077172	8	104	445	41116	Cluster-26537.51865,Cluster-4256.0,Cluster-26537.27123,Cluster-24656.0,Cluster-26537.57486,Cluster-26537.74852,Cluster-26537.50899,Cluster-26537.54120
GO:0009415	response to water	biological_process	5.9758e-05	0.085961	3	104	32	41116	Cluster-26537.77246,Cluster-26537.46816,Cluster-26537.46809
GO:0001101	response to acid chemical	biological_process	0.0003771	0.3723	3	104	55	41116	Cluster-26537.46809,Cluster-26537.46816,Cluster-26537.77246
GO:1901700	response to oxygen-containing compound	biological_process	0.00038822	0.3723	3	104	63	41116	Cluster-26537.46809,Cluster-26537.46816,Cluster-26537.77246
GO:0006687	glycosphingolipid metabolic process	biological_process	0.00051724	0.42517	4	104	119	41116	Cluster-26537.74852,Cluster-26537.51865,Cluster-26537.57486,Cluster-26537.54120
GO:0006665	sphingolipid metabolic process	biological_process	0.00064819	0.43715	4	104	129	41116	Cluster-26537.51865,Cluster-26537.74852,Cluster-26537.57486,Cluster-26537.54120
GO:0043419	urea catabolic process	biological_process	0.00071339	0.43715	2	104	10	41116	Cluster-26537.54120,Cluster-26537.57486
GO:0019627	urea metabolic process	biological_process	0.00084232	0.43715	2	104	11	41116	Cluster-26537.57486,Cluster-26537.54120
GO:0004612	phosphoenolpyruvate carboxykinase (ATP) activity	molecular_function	0.0010006	0.43715	2	104	14	41116	Cluster-26537.44109,Cluster-26537.46144
GO:0004175	endopeptidase activity	molecular_function	0.0010025	0.43715	10	104	1152	41116	Cluster-26537.63595,Cluster-26537.49029,Cluster-26537.34833,Cluster-26537.14555,Cluster-26537.39826,Cluster-26537.34422,Cluster-26537.14987,Cluster-26537.63623,Cluster-26537.34423,Cluster-26537.40283
GO:0070011	peptidase activity, acting on L-amino acid peptides	molecular_function	0.0011055	0.43715	12	104	1606	41116	Cluster-26537.63623,Cluster-26537.40283,Cluster-26537.34423,Cluster-26537.14555,Cluster-26537.14987,Cluster-26537.34422,Cluster-26537.39826,Cluster-26537.47905,Cluster-26537.49029,Cluster-26537.34833,Cluster-26537.63595,Cluster-26537.37230
GO:0043605	cellular amide catabolic process	biological_process	0.001153	0.43715	2	104	14	41116	Cluster-26537.54120,Cluster-26537.57486
GO:0004348	glucosylceramidase activity	molecular_function	0.0011759	0.43715	2	104	14	41116	Cluster-26537.57486,Cluster-26537.54120
GO:0044282	small molecule catabolic process	biological_process	0.0012237	0.43715	5	104	286	41116	Cluster-26537.57486,Cluster-26537.50899,Cluster-26537.54120,Cluster-4256.0,Cluster-26537.27123
GO:0044255	cellular lipid metabolic process	biological_process	0.0012915	0.43715	10	104	1116	41116	Cluster-26537.36458,Cluster-26537.51865,Cluster-26537.27123,Cluster-26537.57486,Cluster-26537.47099,Cluster-26537.74852,Cluster-26537.50899,Cluster-26537.69406,Cluster-26537.54120,Cluster-26537.53975
GO:0006508	proteolysis	biological_process	0.0021456	0.68325	12	104	1701	41116	Cluster-26537.47905,Cluster-26537.49029,Cluster-26537.34833,Cluster-26537.13458,Cluster-26537.37230,Cluster-26537.63623,Cluster-26537.34423,Cluster-26537.40283,Cluster-26537.49858,Cluster-26537.14555,Cluster-26537.34422,Cluster-26537.14987
GO:0008233	peptidase activity	molecular_function	0.0023679	0.68325	12	104	1761	41116	Cluster-26537.34833,Cluster-26537.49029,Cluster-26537.47905,Cluster-26537.37230,Cluster-26537.63595,Cluster-26537.34423,Cluster-26537.40283,Cluster-26537.63623,Cluster-26537.14987,Cluster-26537.34422,Cluster-26537.39826,Cluster-26537.14555
GO:0032268	regulation of cellular protein metabolic process	biological_process	0.0024323	0.68325	7	104	655	41116	Cluster-26537.14987,Cluster-26537.62993,Cluster-26537.13458,Cluster-26537.72009,Cluster-26537.49858,Cluster-26537.63916,Cluster-26537.36458
GO:0010035	response to inorganic substance	biological_process	0.0024936	0.68325	3	104	106	41116	Cluster-26537.46809,Cluster-26537.77246,Cluster-26537.46816
GO:0051246	regulation of protein metabolic process	biological_process	0.0026485	0.69269	7	104	665	41116	Cluster-26537.72009,Cluster-26537.14987,Cluster-26537.62993,Cluster-26537.13458,Cluster-26537.36458,Cluster-26537.63916,Cluster-26537.49858
GO:0008135	translation factor activity, RNA binding	molecular_function	0.0030458	0.74845	4	104	232	41116	Cluster-26537.62993,Cluster-26537.14987,Cluster-26537.36458,Cluster-26537.63916
GO:0006664	glycolipid metabolic process	biological_process	0.0033011	0.74845	5	104	329	41116	Cluster-26537.51865,Cluster-26537.36458,Cluster-26537.74852,Cluster-26537.54120,Cluster-26537.57486
GO:0004561	alpha-N-acetylglucosaminidase activity	molecular_function	0.0033819	0.74845	1	104	1	41116	Cluster-24656.0
GO:0015929	hexosaminidase activity	molecular_function	0.0033819	0.74845	1	104	1	41116	Cluster-24656.0
GO:0006643	membrane lipid metabolic process	biological_process	0.0036321	0.75532	5	104	339	41116	Cluster-26537.57486,Cluster-26537.54120,Cluster-26537.51865,Cluster-26537.36458,Cluster-26537.74852
GO:1903509	liposaccharide metabolic process	biological_process	0.0036755	0.75532	5	104	345	41116	Cluster-26537.51865,Cluster-26537.36458,Cluster-26537.74852,Cluster-26537.54120,Cluster-26537.57486
GO:0009628	response to abiotic stimulus	biological_process	0.0038999	0.7725	3	104	113	41116	Cluster-26537.46809,Cluster-26537.46816,Cluster-26537.77246
GO:0044712	single-organism catabolic process	biological_process	0.0040276	0.7725	7	104	753	41116	Cluster-26537.27123,Cluster-26537.49858,Cluster-26537.74852,Cluster-4256.0,Cluster-26537.54120,Cluster-26537.57486,Cluster-26537.50899
GO:0071941	nitrogen cycle metabolic process	biological_process	0.0056589	1	2	104	35	41116	Cluster-26537.57486,Cluster-26537.54120
GO:0044702	single organism reproductive process	biological_process	0.0058535	1	3	104	136	41116	Cluster-26537.36458,Cluster-26537.57298,Cluster-26537.61609
GO:0004611	phosphoenolpyruvate carboxykinase activity	molecular_function	0.0058959	1	2	104	38	41116	Cluster-26537.46144,Cluster-26537.44109
GO:0003747	translation release factor activity	molecular_function	0.0076422	1	2	104	51	41116	Cluster-26537.63916,Cluster-26537.14987
GO:0008079	translation termination factor activity	molecular_function	0.0076422	1	2	104	51	41116	Cluster-26537.14987,Cluster-26537.63916
GO:0018444	translation release factor complex	cellular_component	0.0076422	1	2	104	51	41116	Cluster-26537.63916,Cluster-26537.14987
GO:0050801	ion homeostasis	biological_process	0.0083905	1	3	104	157	41116	Cluster-26537.13458,Cluster-26537.11090,Cluster-26537.1764
GO:0055080	cation homeostasis	biological_process	0.0083905	1	3	104	157	41116	Cluster-26537.1764,Cluster-26537.13458,Cluster-26537.11090
GO:0098771	inorganic ion homeostasis	biological_process	0.0083905	1	3	104	157	41116	Cluster-26537.1764,Cluster-26537.13458,Cluster-26537.11090
GO:0001871	pattern binding	molecular_function	0.0084542	1	3	104	171	41116	Cluster-26537.60146,Cluster-26537.43952,Cluster-26537.34833
GO:0030247	polysaccharide binding	molecular_function	0.0084542	1	3	104	171	41116	Cluster-26537.34833,Cluster-26537.43952,Cluster-26537.60146
GO:0016151	nickel cation binding	molecular_function	0.0089333	1	3	104	146	41116	Cluster-26537.34833,Cluster-26537.54120,Cluster-26537.57486
GO:0006417	regulation of translation	biological_process	0.0089368	1	5	104	430	41116	Cluster-26537.36458,Cluster-26537.63916,Cluster-26537.72009,Cluster-26537.62993,Cluster-26537.14987
GO:0034248	regulation of cellular amide metabolic process	biological_process	0.0089368	1	5	104	430	41116	Cluster-26537.72009,Cluster-26537.14987,Cluster-26537.62993,Cluster-26537.36458,Cluster-26537.63916
GO:0043603	cellular amide metabolic process	biological_process	0.0090555	1	12	104	2222	41116	Cluster-26537.58078,Cluster-26537.36458,Cluster-26537.16985,Cluster-26537.57486,Cluster-26537.63916,Cluster-26537.43909,Cluster-26563.1,Cluster-26537.62993,Cluster-26537.54120,Cluster-26537.14987,Cluster-26537.72009,Cluster-26537.50899
GO:0019217	regulation of fatty acid metabolic process	biological_process	0.0092146	1	1	104	3	41116	Cluster-26537.53975
GO:0010608	posttranscriptional regulation of gene expression	biological_process	0.0094586	1	5	104	437	41116	Cluster-26537.63916,Cluster-26537.36458,Cluster-26537.62993,Cluster-26537.14987,Cluster-26537.72009
GO:0006415	translational termination	biological_process	0.0096257	1	2	104	58	41116	Cluster-26537.14987,Cluster-26537.63916
GO:0006449	regulation of translational termination	biological_process	0.0096257	1	2	104	58	41116	Cluster-26537.63916,Cluster-26537.14987
GO:0048878	chemical homeostasis	biological_process	0.010923	1	3	104	175	41116	Cluster-26537.11090,Cluster-26537.13458,Cluster-26537.1764
GO:0010565	regulation of cellular ketone metabolic process	biological_process	0.011967	1	1	104	4	41116	Cluster-26537.53975
GO:0019216	regulation of lipid metabolic process	biological_process	0.011967	1	1	104	4	41116	Cluster-26537.53975
GO:1901564	organonitrogen compound metabolic process	biological_process	0.013892	1	25	104	6206	41116	Cluster-26537.63916,Cluster-26563.1,Cluster-26537.60146,Cluster-26537.43909,Cluster-26537.53975,Cluster-26537.50899,Cluster-26537.72009,Cluster-26537.58078,Cluster-4256.0,Cluster-26537.36458,Cluster-26537.78763,Cluster-26537.47099,Cluster-24656.0,Cluster-26537.74852,Cluster-26537.59459,Cluster-26537.54120,Cluster-26537.14987,Cluster-26537.62993,Cluster-26537.20095,Cluster-26537.14555,Cluster-2653…
GO:0015298	solute:cation antiporter activity	molecular_function	0.014223	1	2	104	60	41116	Cluster-26537.1764,Cluster-26537.11090
GO:0015299	solute:proton antiporter activity	molecular_function	0.014223	1	2	104	60	41116	Cluster-26537.11090,Cluster-26537.1764
GO:0006885	regulation of pH	biological_process	0.014708	1	2	104	61	41116	Cluster-26537.11090,Cluster-26537.1764
GO:0055067	monovalent inorganic cation homeostasis	biological_process	0.014708	1	2	104	61	41116	Cluster-26537.11090,Cluster-26537.1764
GO:0006629	lipid metabolic process	biological_process	0.015192	1	10	104	1599	41116	Cluster-26537.53975,Cluster-26537.54120,Cluster-26537.69406,Cluster-26537.50899,Cluster-26537.74852,Cluster-26537.57486,Cluster-26537.47099,Cluster-26537.27123,Cluster-26537.36458,Cluster-26537.51865
GO:0001700	embryonic development via the syncytial blastoderm	biological_process	0.015246	1	1	104	5	41116	Cluster-9752.0
GO:0009792	embryo development ending in birth or egg hatching	biological_process	0.015246	1	1	104	5	41116	Cluster-9752.0
GO:0006554	lysine catabolic process	biological_process	0.01576	1	3	104	185	41116	Cluster-26537.50899,Cluster-4256.0,Cluster-26537.27123
GO:0009068	aspartate family amino acid catabolic process	biological_process	0.01576	1	3	104	185	41116	Cluster-26537.50899,Cluster-4256.0,Cluster-26537.27123
GO:0006027	glycosaminoglycan catabolic process	biological_process	0.016128	1	2	104	63	41116	Cluster-26537.51865,Cluster-24656.0
GO:0045861	negative regulation of proteolysis	biological_process	0.016649	1	2	104	75	41116	Cluster-26537.49858,Cluster-26537.13458
GO:0045926	negative regulation of growth	biological_process	0.018029	1	1	104	6	41116	Cluster-9752.0
GO:0004420	hydroxymethylglutaryl-CoA reductase (NADPH) activity	molecular_function	0.018297	1	1	104	6	41116	Cluster-26537.47099
GO:0019538	protein metabolic process	biological_process	0.018378	1	29	104	7474	41116	Cluster-26537.14555,Cluster-26537.62348,Cluster-26537.14987,Cluster-26537.62993,Cluster-26537.74852,Cluster-26537.63623,Cluster-26537.59459,Cluster-26537.34423,Cluster-26537.49858,Cluster-26537.37230,Cluster-26537.16985,Cluster-26537.13458,Cluster-26537.13457,Cluster-26537.34833,Cluster-26537.72009,Cluster-26537.62011,Cluster-26537.34422,Cluster-26563.1,Cluster-26537.2051,Cluster-26537.43909,Clus…
GO:0043624	cellular protein complex disassembly	biological_process	0.018756	1	2	104	87	41116	Cluster-26537.63916,Cluster-26537.14987
GO:0004308	exo-alpha-sialidase activity	molecular_function	0.018804	1	1	104	6	41116	Cluster-26537.74852
GO:0016997	alpha-sialidase activity	molecular_function	0.018804	1	1	104	6	41116	Cluster-26537.74852
GO:0004817	cysteine-tRNA ligase activity	molecular_function	0.020312	1	1	104	7	41116	Cluster-26537.43909
GO:0006423	cysteinyl-tRNA aminoacylation	biological_process	0.020312	1	1	104	7	41116	Cluster-26537.43909
GO:0016620	oxidoreductase activity, acting on the aldehyde or oxo group of donors, NAD or NADP as acceptor	molecular_function	0.020333	1	2	104	83	41116	Cluster-26537.73926,Cluster-26537.27123
GO:1901575	organic substance catabolic process	biological_process	0.020385	1	9	104	1519	41116	Cluster-26537.27123,Cluster-4256.0,Cluster-26537.51865,Cluster-26537.57486,Cluster-24656.0,Cluster-26537.49858,Cluster-26537.74852,Cluster-26537.54120,Cluster-26537.50899
GO:0008987	quinolinate synthetase A activity	molecular_function	0.021942	1	1	104	7	41116	Cluster-26537.32803
GO:0019804	obsolete quinolinate synthetase complex	cellular_component	0.021942	1	1	104	7	41116	Cluster-26537.32803
GO:0006099	tricarboxylic acid cycle	biological_process	0.022421	1	2	104	82	41116	Cluster-26537.44109,Cluster-26537.46144
GO:0006101	citrate metabolic process	biological_process	0.022421	1	2	104	82	41116	Cluster-26537.46144,Cluster-26537.44109
GO:0009439	cyanate metabolic process	biological_process	0.023036	1	1	104	9	41116	Cluster-26537.14555
GO:0007259	JAK-STAT cascade	biological_process	0.023491	1	1	104	9	41116	Cluster-9752.0
GO:0009060	aerobic respiration	biological_process	0.024461	1	2	104	87	41116	Cluster-26537.44109,Cluster-26537.46144
GO:0072350	tricarboxylic acid metabolic process	biological_process	0.025097	1	2	104	87	41116	Cluster-26537.46144,Cluster-26537.44109
GO:0019825	oxygen binding	molecular_function	0.026036	1	1	104	14	41116	Cluster-26537.38798
GO:0006412	translation	biological_process	0.026713	1	9	104	1750	41116	Cluster-26537.58078,Cluster-26537.36458,Cluster-26537.16985,Cluster-26537.63916,Cluster-26537.43909,Cluster-26563.1,Cluster-26537.62993,Cluster-26537.14987,Cluster-26537.72009
GO:0006862	nucleotide transport	biological_process	0.027535	1	1	104	9	41116	Cluster-26537.61609
GO:0015865	purine nucleotide transport	biological_process	0.027535	1	1	104	9	41116	Cluster-26537.61609
GO:0051503	adenine nucleotide transport	biological_process	0.027535	1	1	104	9	41116	Cluster-26537.61609
GO:0030162	regulation of proteolysis	biological_process	0.028	1	2	104	99	41116	Cluster-26537.13458,Cluster-26537.49858
GO:0009277	fungal-type cell wall	cellular_component	0.028158	1	1	104	11	41116	Cluster-9691.9
GO:0016021	integral component of membrane	cellular_component	0.028408	1	20	104	4823	41116	Cluster-26537.13458,Cluster-26537.11090,Cluster-26537.57486,Cluster-26537.47199,Cluster-26537.74412,Cluster-26537.1764,Cluster-26537.13457,Cluster-26537.54120,Cluster-26537.72664,Cluster-26537.78180,Cluster-26537.19347,Cluster-26537.61609,Cluster-26537.47099,Cluster-26537.5136,Cluster-26537.57101,Cluster-26537.39826,Cluster-26537.79214,Cluster-26537.43091,Cluster-26537.39104,Cluster-26537.60146
GO:0043604	amide biosynthetic process	biological_process	0.028559	1	10	104	2025	41116	Cluster-26537.50899,Cluster-26537.72009,Cluster-26537.14987,Cluster-26537.62993,Cluster-26563.1,Cluster-26537.43909,Cluster-26537.63916,Cluster-26537.16985,Cluster-26537.36458,Cluster-26537.58078
GO:0000096	sulfur amino acid metabolic process	biological_process	0.028676	1	2	104	99	41116	Cluster-26537.43909,Cluster-26537.50899
GO:0032269	negative regulation of cellular protein metabolic process	biological_process	0.028747	1	2	104	102	41116	Cluster-26537.13458,Cluster-26537.49858
GO:0051248	negative regulation of protein metabolic process	biological_process	0.028747	1	2	104	102	41116	Cluster-26537.13458,Cluster-26537.49858
GO:0006553	lysine metabolic process	biological_process	0.029421	1	3	104	234	41116	Cluster-26537.27123,Cluster-4256.0,Cluster-26537.50899
GO:0043043	peptide biosynthetic process	biological_process	0.029606	1	9	104	1781	41116	Cluster-26537.72009,Cluster-26537.14987,Cluster-26537.62993,Cluster-26563.1,Cluster-26537.43909,Cluster-26537.63916,Cluster-26537.16985,Cluster-26537.36458,Cluster-26537.58078
GO:1901606	alpha-amino acid catabolic process	biological_process	0.029929	1	3	104	239	41116	Cluster-26537.50899,Cluster-4256.0,Cluster-26537.27123
GO:0006026	aminoglycan catabolic process	biological_process	0.030185	1	2	104	95	41116	Cluster-24656.0,Cluster-26537.51865
GO:0031224	intrinsic component of membrane	cellular_component	0.031587	1	20	104	4879	41116	Cluster-26537.47099,Cluster-26537.61609,Cluster-26537.57101,Cluster-26537.5136,Cluster-26537.43091,Cluster-26537.79214,Cluster-26537.39826,Cluster-26537.60146,Cluster-26537.39104,Cluster-26537.57486,Cluster-26537.11090,Cluster-26537.13458,Cluster-26537.13457,Cluster-26537.47199,Cluster-26537.74412,Cluster-26537.1764,Cluster-26537.72664,Cluster-26537.54120,Cluster-26537.19347,Cluster-26537.78180
GO:0010564	regulation of cell cycle process	biological_process	0.031831	1	2	104	104	41116	Cluster-26537.49858,Cluster-26537.62011
GO:0043241	protein complex disassembly	biological_process	0.03256	1	2	104	116	41116	Cluster-26537.63916,Cluster-26537.14987
GO:0043244	regulation of protein complex disassembly	biological_process	0.03256	1	2	104	116	41116	Cluster-26537.63916,Cluster-26537.14987
GO:0009063	cellular amino acid catabolic process	biological_process	0.033271	1	3	104	251	41116	Cluster-4256.0,Cluster-26537.27123,Cluster-26537.50899
GO:0007339	binding of sperm to zona pellucida	biological_process	0.03343	1	1	104	9	41116	Cluster-26537.36458
GO:0009988	cell-cell recognition	biological_process	0.03343	1	1	104	9	41116	Cluster-26537.36458
GO:0035036	sperm-egg recognition	biological_process	0.03343	1	1	104	9	41116	Cluster-26537.36458
GO:0009435	NAD biosynthetic process	biological_process	0.033562	1	1	104	13	41116	Cluster-26537.32803
GO:0019674	NAD metabolic process	biological_process	0.033562	1	1	104	13	41116	Cluster-26537.32803
GO:0005840	ribosome	cellular_component	0.034507	1	7	104	1371	41116	Cluster-26537.62993,Cluster-26537.16985,Cluster-26537.14987,Cluster-26537.36458,Cluster-26563.1,Cluster-26537.58078,Cluster-26537.63916
GO:0042592	homeostatic process	biological_process	0.036622	1	4	104	492	41116	Cluster-26537.1764,Cluster-26537.11090,Cluster-26537.13458,Cluster-26537.46548
GO:0003857	3-hydroxyacyl-CoA dehydrogenase activity	molecular_function	0.037069	1	2	104	106	41116	Cluster-26537.50899,Cluster-26537.27123
GO:0016054	organic acid catabolic process	biological_process	0.037384	1	3	104	267	41116	Cluster-26537.50899,Cluster-26537.27123,Cluster-4256.0
GO:0046395	carboxylic acid catabolic process	biological_process	0.037384	1	3	104	267	41116	Cluster-26537.50899,Cluster-26537.27123,Cluster-4256.0
GO:0006869	lipid transport	biological_process	0.0374	1	2	104	121	41116	Cluster-26537.13458,Cluster-26537.13457
GO:0032984	macromolecular complex disassembly	biological_process	0.03763	1	2	104	124	41116	Cluster-26537.14987,Cluster-26537.63916
GO:0022411	cellular component disassembly	biological_process	0.037884	1	2	104	125	41116	Cluster-26537.14987,Cluster-26537.63916
GO:0043086	negative regulation of catalytic activity	biological_process	0.038022	1	2	104	121	41116	Cluster-26537.49858,Cluster-26537.13458
GO:0044092	negative regulation of molecular function	biological_process	0.038313	1	2	104	122	41116	Cluster-26537.49858,Cluster-26537.13458
GO:0022622	root system development	biological_process	0.038785	1	1	104	13	41116	Cluster-26537.61609
GO:0048364	root development	biological_process	0.038785	1	1	104	13	41116	Cluster-26537.61609
GO:0071107	response to parathyroid hormone	biological_process	0.039204	1	1	104	10	41116	Cluster-26537.62348
GO:0004133	glycogen debranching enzyme activity	molecular_function	0.039454	1	1	104	11	41116	Cluster-26537.43952
GO:0004134	4-alpha-glucanotransferase activity	molecular_function	0.039454	1	1	104	11	41116	Cluster-26537.43952
GO:0003743	translation initiation factor activity	molecular_function	0.039474	1	2	104	121	41116	Cluster-26537.62993,Cluster-26537.36458
GO:0005975	carbohydrate metabolic process	biological_process	0.040014	1	10	104	1929	41116	Cluster-26537.57486,Cluster-26537.43952,Cluster-26537.51865,Cluster-4256.0,Cluster-26537.46144,Cluster-26537.44109,Cluster-26537.54120,Cluster-26537.69406,Cluster-26537.48402,Cluster-26537.74852
GO:0051302	regulation of cell division	biological_process	0.040207	1	2	104	116	41116	Cluster-26537.49858,Cluster-26537.62011
GO:0006518	peptide metabolic process	biological_process	0.040862	1	9	104	1894	41116	Cluster-26537.16985,Cluster-26537.58078,Cluster-26537.36458,Cluster-26537.14987,Cluster-26537.62993,Cluster-26537.72009,Cluster-26537.63916,Cluster-26563.1,Cluster-26537.43909
GO:0006446	regulation of translational initiation	biological_process	0.040914	1	2	104	124	41116	Cluster-26537.36458,Cluster-26537.62993
GO:0010951	negative regulation of endopeptidase activity	biological_process	0.041008	1	1	104	20	41116	Cluster-26537.13458
GO:0018874	benzoate metabolic process	biological_process	0.041012	1	2	104	113	41116	Cluster-26537.50899,Cluster-26537.27123
GO:0033897	ribonuclease T2 activity	molecular_function	0.041594	1	1	104	22	41116	Cluster-26537.14555
GO:0010466	negative regulation of peptidase activity	biological_process	0.042766	1	1	104	21	41116	Cluster-26537.13458
GO:0000062	fatty-acyl-CoA binding	molecular_function	0.043375	1	1	104	19	41116	Cluster-26537.53975
GO:0030529	ribonucleoprotein complex	cellular_component	0.043476	1	8	104	1693	41116	Cluster-26537.62993,Cluster-26537.14987,Cluster-26537.63916,Cluster-26563.1,Cluster-26537.16985,Cluster-26537.57298,Cluster-26537.58078,Cluster-26537.36458
GO:0006631	fatty acid metabolic process	biological_process	0.043908	1	3	104	284	41116	Cluster-26537.50899,Cluster-26537.53975,Cluster-26537.27123
GO:0006550	isoleucine catabolic process	biological_process	0.044088	1	2	104	118	41116	Cluster-26537.50899,Cluster-26537.27123
GO:0006552	leucine catabolic process	biological_process	0.044088	1	2	104	118	41116	Cluster-26537.50899,Cluster-26537.27123
GO:0006574	valine catabolic process	biological_process	0.044088	1	2	104	118	41116	Cluster-26537.50899,Cluster-26537.27123
GO:0009083	branched-chain amino acid catabolic process	biological_process	0.044088	1	2	104	118	41116	Cluster-26537.27123,Cluster-26537.50899
GO:0015931	nucleobase-containing compound transport	biological_process	0.044625	1	2	104	124	41116	Cluster-26537.5136,Cluster-26537.61609
GO:0006480	N-terminal protein amino acid methylation	biological_process	0.045011	1	1	104	18	41116	Cluster-4256.0
GO:0010876	lipid localization	biological_process	0.047009	1	2	104	139	41116	Cluster-26537.13458,Cluster-26537.13457
GO:0015748	organophosphate ester transport	biological_process	0.047695	1	1	104	18	41116	Cluster-26537.61609
GO:0031365	N-terminal protein amino acid modification	biological_process	0.04879	1	1	104	20	41116	Cluster-4256.0
GO:0050661	NADP binding	molecular_function	0.049815	1	2	104	126	41116	Cluster-26537.47099,Cluster-26537.58078
GO:0042221	response to chemical	biological_process	0.05028	1	5	104	770	41116	Cluster-26537.46809,Cluster-26537.7143,Cluster-26537.46816,Cluster-26537.77246,Cluster-26537.62348
GO:0016426	tRNA (adenine) methyltransferase activity	molecular_function	0.05047	1	1	104	24	41116	Cluster-4256.0
GO:0016429	tRNA (adenine-N1-)-methyltransferase activity	molecular_function	0.05047	1	1	104	24	41116	Cluster-4256.0
GO:0006413	translational initiation	biological_process	0.050542	1	2	104	137	41116	Cluster-26537.62993,Cluster-26537.36458
GO:0032465	regulation of cytokinesis	biological_process	0.050968	1	1	104	20	41116	Cluster-26537.62011
GO:0004013	adenosylhomocysteinase activity	molecular_function	0.051346	1	1	104	18	41116	Cluster-26537.50899
GO:0016801	hydrolase activity, acting on ether bonds	molecular_function	0.051346	1	1	104	18	41116	Cluster-26537.50899
GO:0016802	trialkylsulfonium hydrolase activity	molecular_function	0.051346	1	1	104	18	41116	Cluster-26537.50899
GO:0004553	hydrolase activity, hydrolyzing O-glycosyl compounds	molecular_function	0.051733	1	5	104	721	41116	Cluster-26537.51865,Cluster-26537.74852,Cluster-26537.54120,Cluster-24656.0,Cluster-26537.57486
GO:0048316	seed development	biological_process	0.053822	1	1	104	20	41116	Cluster-26537.61609
GO:0055036	virion membrane	cellular_component	0.053982	1	1	104	25	41116	Cluster-26537.74852
GO:0005199	structural constituent of cell wall	molecular_function	0.054037	1	1	104	25	41116	Cluster-9691.9
GO:0016903	oxidoreductase activity, acting on the aldehyde or oxo group of donors	molecular_function	0.054172	1	2	104	132	41116	Cluster-26537.73926,Cluster-26537.27123
GO:0019953	sexual reproduction	biological_process	0.054863	1	2	104	135	41116	Cluster-26537.57298,Cluster-26537.36458
GO:0015858	nucleoside transport	biological_process	0.055122	1	1	104	21	41116	Cluster-26537.5136
GO:0009916	alternative oxidase activity	molecular_function	0.056494	1	1	104	17	41116	Cluster-26537.56030
GO:0022414	reproductive process	biological_process	0.056909	1	3	104	337	41116	Cluster-26537.57298,Cluster-26537.61609,Cluster-26537.36458
GO:0006549	isoleucine metabolic process	biological_process	0.057242	1	2	104	139	41116	Cluster-26537.27123,Cluster-26537.50899
GO:0006573	valine metabolic process	biological_process	0.057242	1	2	104	139	41116	Cluster-26537.50899,Cluster-26537.27123
GO:0051336	regulation of hydrolase activity	biological_process	0.057495	1	2	104	156	41116	Cluster-26537.13458,Cluster-26537.19972
GO:0004521	endoribonuclease activity	molecular_function	0.057537	1	2	104	142	41116	Cluster-26537.27465,Cluster-26537.14555
GO:0016892	endoribonuclease activity, producing 3'-phosphomonoesters	molecular_function	0.057633	1	1	104	29	41116	Cluster-26537.14555
GO:0015976	carbon utilization	biological_process	0.057913	1	2	104	152	41116	Cluster-26537.44109,Cluster-26537.46144
GO:0042537	benzene-containing compound metabolic process	biological_process	0.058571	1	2	104	141	41116	Cluster-26537.27123,Cluster-26537.50899
GO:0051128	regulation of cellular component organization	biological_process	0.059399	1	3	104	346	41116	Cluster-26537.14987,Cluster-26537.49858,Cluster-26537.63916
GO:0010154	fruit development	biological_process	0.059692	1	1	104	23	41116	Cluster-26537.61609
GO:0016894	endonuclease activity, active with either ribo- or deoxyribonucleic acids and producing 3'-phosphomonoesters	molecular_function	0.061306	1	1	104	31	41116	Cluster-26537.14555
GO:0016149	translation release factor activity, codon specific	molecular_function	0.06203	1	1	104	27	41116	Cluster-26537.63916
GO:1901136	carbohydrate derivative catabolic process	biological_process	0.062794	1	2	104	143	41116	Cluster-24656.0,Cluster-26537.51865
GO:0009056	catabolic process	biological_process	0.063881	1	9	104	1872	41116	Cluster-26537.27123,Cluster-26537.51865,Cluster-4256.0,Cluster-24656.0,Cluster-26537.57486,Cluster-26537.49858,Cluster-26537.74852,Cluster-26537.54120,Cluster-26537.50899
GO:0030151	molybdenum ion binding	molecular_function	0.064584	1	1	104	25	41116	Cluster-26537.46834
GO:0044780	bacterial-type flagellum assembly	biological_process	0.064611	1	1	104	26	41116	Cluster-26537.59459
GO:0009725	response to hormone	biological_process	0.064717	1	2	104	155	41116	Cluster-26537.7143,Cluster-26537.62348
GO:0016628	oxidoreductase activity, acting on the CH-CH group of donors, NAD or NADP as acceptor	molecular_function	0.064765	1	2	104	150	41116	Cluster-26537.27123,Cluster-26537.50899
GO:0040008	regulation of growth	biological_process	0.06479	1	1	104	25	41116	Cluster-9752.0
GO:0006260	DNA replication	biological_process	0.065306	1	6	104	1036	41116	Cluster-26537.21581,Cluster-26537.27465,Cluster-26537.63839,Cluster-26537.63916,Cluster-26537.49858,Cluster-26537.46809
GO:0052548	regulation of endopeptidase activity	biological_process	0.065715	1	1	104	30	41116	Cluster-26537.13458
GO:0044699	single-organism process	biological_process	0.06627	1	53	104	17119	41116	Cluster-26537.72664,Cluster-26537.14987,Cluster-26537.54120,Cluster-26537.44109,Cluster-26537.62302,Cluster-26537.59459,Cluster-26537.63839,Cluster-26537.42435,Cluster-26537.67226,Cluster-26537.32803,Cluster-26537.61810,Cluster-26537.13457,Cluster-26537.49493,Cluster-26537.74412,Cluster-26537.1764,Cluster-26537.47199,Cluster-26537.50899,Cluster-26537.32550,Cluster-26537.73926,Cluster-26537.62011,…
GO:0052547	regulation of peptidase activity	biological_process	0.067428	1	1	104	31	41116	Cluster-26537.13458
GO:0050790	regulation of catalytic activity	biological_process	0.067431	1	3	104	366	41116	Cluster-26537.19972,Cluster-26537.13458,Cluster-26537.49858
GO:0007283	spermatogenesis	biological_process	0.067538	1	1	104	29	41116	Cluster-26537.57298
GO:0048232	male gamete generation	biological_process	0.067538	1	1	104	29	41116	Cluster-26537.57298
GO:0009719	response to endogenous stimulus	biological_process	0.068284	1	2	104	161	41116	Cluster-26537.62348,Cluster-26537.7143
GO:0016798	hydrolase activity, acting on glycosyl bonds	molecular_function	0.068594	1	5	104	780	41116	Cluster-24656.0,Cluster-26537.57486,Cluster-26537.54120,Cluster-26537.51865,Cluster-26537.74852
GO:0042157	lipoprotein metabolic process	biological_process	0.069278	1	2	104	166	41116	Cluster-26537.13458,Cluster-26537.13457
GO:0044781	bacterial-type flagellum organization	biological_process	0.071835	1	1	104	28	41116	Cluster-26537.59459
GO:0006551	leucine metabolic process	biological_process	0.072112	1	2	104	156	41116	Cluster-26537.50899,Cluster-26537.27123
GO:0045158	electron transporter, transferring electrons within cytochrome b6/f complex of photosystem II activity	molecular_function	0.074395	1	1	104	18	41116	Cluster-26537.74412
GO:0005337	nucleoside transmembrane transporter activity	molecular_function	0.074666	1	1	104	30	41116	Cluster-26537.5136
GO:0030246	carbohydrate binding	molecular_function	0.074902	1	3	104	389	41116	Cluster-26537.34833,Cluster-26537.43952,Cluster-26537.60146
GO:0030170	pyridoxal phosphate binding	molecular_function	0.075252	1	2	104	157	41116	Cluster-26537.46834,Cluster-26537.53975
GO:2001070	starch binding	molecular_function	0.076793	1	1	104	27	41116	Cluster-26537.43952
GO:0065009	regulation of molecular function	biological_process	0.078561	1	3	104	389	41116	Cluster-26537.49858,Cluster-26537.19972,Cluster-26537.13458
GO:1901264	carbohydrate derivative transport	biological_process	0.079255	1	1	104	30	41116	Cluster-26537.5136
GO:0030203	glycosaminoglycan metabolic process	biological_process	0.079516	1	2	104	161	41116	Cluster-24656.0,Cluster-26537.51865
GO:0006801	superoxide metabolic process	biological_process	0.079937	1	1	104	34	41116	Cluster-26537.47099
GO:0072593	reactive oxygen species metabolic process	biological_process	0.079937	1	1	104	34	41116	Cluster-26537.47099
GO:0003824	catalytic activity	molecular_function	0.080413	1	57	104	18367	41116	Cluster-26537.14555,Cluster-26537.20095,Cluster-26537.63623,Cluster-26537.19347,Cluster-26537.74852,Cluster-26537.13458,Cluster-26537.46834,Cluster-26537.37230,Cluster-26537.57486,Cluster-26537.27123,Cluster-26537.51865,Cluster-26537.51577,Cluster-26537.46144,Cluster-26537.39826,Cluster-26537.46548,Cluster-26537.34422,Cluster-26537.53975,Cluster-26537.48402,Cluster-26537.39519,Cluster-26537.40283…
GO:0007067	mitotic nuclear division	biological_process	0.082368	1	2	104	177	41116	Cluster-26537.49493,Cluster-26537.49858
GO:0048608	reproductive structure development	biological_process	0.082558	1	1	104	35	41116	Cluster-26537.61609
GO:0061458	reproductive system development	biological_process	0.082558	1	1	104	35	41116	Cluster-26537.61609
GO:0051726	regulation of cell cycle	biological_process	0.083937	1	2	104	190	41116	Cluster-26537.49858,Cluster-26537.62011
GO:0019318	hexose metabolic process	biological_process	0.083953	1	3	104	392	41116	Cluster-26537.44109,Cluster-26537.51865,Cluster-26537.46144
GO:0009081	branched-chain amino acid metabolic process	biological_process	0.086123	1	2	104	175	41116	Cluster-26537.27123,Cluster-26537.50899
GO:0019359	nicotinamide nucleotide biosynthetic process	biological_process	0.086934	1	1	104	33	41116	Cluster-26537.32803
GO:0019363	pyridine nucleotide biosynthetic process	biological_process	0.086934	1	1	104	33	41116	Cluster-26537.32803
GO:0005088	Ras guanyl-nucleotide exchange factor activity	molecular_function	0.087835	1	1	104	38	41116	Cluster-26537.19972
GO:0005089	Rho guanyl-nucleotide exchange factor activity	molecular_function	0.087835	1	1	104	38	41116	Cluster-26537.19972
GO:0030001	metal ion transport	biological_process	0.088247	1	6	104	1178	41116	Cluster-26537.13458,Cluster-26537.50899,Cluster-26537.20095,Cluster-26537.47199,Cluster-26537.27902,Cluster-26537.62302
GO:0015297	antiporter activity	molecular_function	0.088608	1	2	104	176	41116	Cluster-26537.11090,Cluster-26537.1764
GO:0006534	cysteine metabolic process	biological_process	0.08893	1	1	104	31	41116	Cluster-26537.43909
GO:0005996	monosaccharide metabolic process	biological_process	0.096245	1	3	104	413	41116	Cluster-26537.51865,Cluster-26537.46144,Cluster-26537.44109
GO:0015936	coenzyme A metabolic process	biological_process	0.09642	1	1	104	38	41116	Cluster-26537.47099
GO:0010033	response to organic substance	biological_process	0.096657	1	2	104	201	41116	Cluster-26537.7143,Cluster-26537.62348
GO:0044710	single-organism metabolic process	biological_process	0.096949	1	32	104	9668	41116	Cluster-26537.77256,Cluster-4256.0,Cluster-26537.36458,Cluster-26537.78763,Cluster-26537.60146,Cluster-26537.43909,Cluster-26537.53975,Cluster-26537.39826,Cluster-26537.46548,Cluster-26537.27123,Cluster-26537.46144,Cluster-26537.51865,Cluster-26537.57486,Cluster-26537.49858,Cluster-26537.74852,Cluster-26537.19347,Cluster-26537.20095,Cluster-26537.14555,Cluster-26537.58078,Cluster-26537.43952,Clus…
GO:1901505	carbohydrate derivative transporter activity	molecular_function	0.098304	1	1	104	39	41116	Cluster-26537.5136
GO:0007338	single fertilization	biological_process	0.099018	1	1	104	27	41116	Cluster-26537.36458
GO:0009566	fertilization	biological_process	0.099018	1	1	104	27	41116	Cluster-26537.36458
GO:0006094	gluconeogenesis	biological_process	0.099405	1	2	104	210	41116	Cluster-26537.46144,Cluster-26537.44109
GO:0042180	cellular ketone metabolic process	biological_process	0.10046	1	2	104	201	41116	Cluster-26537.20095,Cluster-26537.53975
GO:0019319	hexose biosynthetic process	biological_process	0.10055	1	2	104	212	41116	Cluster-26537.46144,Cluster-26537.44109
GO:0046364	monosaccharide biosynthetic process	biological_process	0.10055	1	2	104	212	41116	Cluster-26537.44109,Cluster-26537.46144
GO:0048519	negative regulation of biological process	biological_process	0.10095	1	3	104	439	41116	Cluster-26537.49858,Cluster-9752.0,Cluster-26537.13458
GO:0031324	negative regulation of cellular metabolic process	biological_process	0.10122	1	2	104	203	41116	Cluster-26537.49858,Cluster-26537.13458
GO:0009066	aspartate family amino acid metabolic process	biological_process	0.10173	1	3	104	402	41116	Cluster-26537.27123,Cluster-4256.0,Cluster-26537.50899
GO:0015932	nucleobase-containing compound transmembrane transporter activity	molecular_function	0.10369	1	1	104	43	41116	Cluster-26537.5136
GO:0006730	one-carbon metabolic process	biological_process	0.10378	1	1	104	40	41116	Cluster-26537.50899
GO:0051346	negative regulation of hydrolase activity	biological_process	0.10423	1	1	104	50	41116	Cluster-26537.13458
GO:0044248	cellular catabolic process	biological_process	0.10584	1	7	104	1489	41116	Cluster-4256.0,Cluster-26537.74852,Cluster-26537.49858,Cluster-26537.27123,Cluster-26537.50899,Cluster-26537.57486,Cluster-26537.54120
GO:0005811	lipid particle	cellular_component	0.10609	1	1	104	36	41116	Cluster-26537.13457
GO:0012511	monolayer-surrounded lipid storage body	cellular_component	0.10609	1	1	104	36	41116	Cluster-26537.13457
GO:0006790	sulfur compound metabolic process	biological_process	0.10747	1	3	104	414	41116	Cluster-4256.0,Cluster-26537.43909,Cluster-26537.50899
GO:0044723	single-organism carbohydrate metabolic process	biological_process	0.10803	1	6	104	1185	41116	Cluster-26537.43952,Cluster-26537.51865,Cluster-4256.0,Cluster-26537.46144,Cluster-26537.44109,Cluster-26537.69406
GO:0004488	methylenetetrahydrofolate dehydrogenase (NADP+) activity	molecular_function	0.10828	1	1	104	41	41116	Cluster-26537.50899
GO:0016831	carboxy-lyase activity	molecular_function	0.10972	1	2	104	212	41116	Cluster-26537.46144,Cluster-26537.44109
GO:0016682	oxidoreductase activity, acting on diphenols and related substances as donors, oxygen as acceptor	molecular_function	0.11012	1	1	104	38	41116	Cluster-26537.56030
GO:0005249	voltage-gated potassium channel activity	molecular_function	0.11026	1	1	104	46	41116	Cluster-26537.47199
GO:0008076	voltage-gated potassium channel complex	cellular_component	0.11026	1	1	104	46	41116	Cluster-26537.47199
GO:0034705	potassium channel complex	cellular_component	0.11026	1	1	104	46	41116	Cluster-26537.47199
GO:0005261	cation channel activity	molecular_function	0.1114	1	2	104	232	41116	Cluster-26537.13458,Cluster-26537.47199
GO:0000280	nuclear division	biological_process	0.1121	1	2	104	213	41116	Cluster-26537.49493,Cluster-26537.49858
GO:0048856	anatomical structure development	biological_process	0.11279	1	3	104	470	41116	Cluster-26537.42435,Cluster-9752.0,Cluster-26537.61609
GO:0051186	cofactor metabolic process	biological_process	0.11399	1	6	104	1222	41116	Cluster-26537.32803,Cluster-26537.47099,Cluster-26537.50899,Cluster-26537.20095,Cluster-26537.74852,Cluster-4256.0
GO:0006082	organic acid metabolic process	biological_process	0.11702	1	10	104	2410	41116	Cluster-4256.0,Cluster-26537.46144,Cluster-26537.27123,Cluster-26537.50899,Cluster-26537.14555,Cluster-26537.53975,Cluster-26537.44109,Cluster-26537.59459,Cluster-26537.43909,Cluster-26537.60146
GO:0008839	4-hydroxy-tetrahydrodipicolinate reductase	molecular_function	0.11725	1	1	104	43	41116	Cluster-26537.27123
GO:0044270	cellular nitrogen compound catabolic process	biological_process	0.11938	1	3	104	439	41116	Cluster-26537.57486,Cluster-26537.54120,Cluster-26537.74852
GO:1901135	carbohydrate derivative metabolic process	biological_process	0.11954	1	9	104	2175	41116	Cluster-26537.20095,Cluster-26537.54120,Cluster-26537.74852,Cluster-24656.0,Cluster-26537.57486,Cluster-26537.47099,Cluster-26537.36458,Cluster-26537.51865,Cluster-4256.0
GO:0005741	mitochondrial outer membrane	cellular_component	0.12015	1	2	104	217	41116	Cluster-26537.57486,Cluster-26537.54120
GO:0006732	coenzyme metabolic process	biological_process	0.12084	1	5	104	970	41116	Cluster-4256.0,Cluster-26537.20095,Cluster-26537.47099,Cluster-26537.50899,Cluster-26537.32803
GO:0048037	cofactor binding	molecular_function	0.12112	1	6	104	1194	41116	Cluster-26537.50899,Cluster-26537.47099,Cluster-26537.53975,Cluster-26537.46834,Cluster-26537.27123,Cluster-26537.58078
GO:0031968	organelle outer membrane	cellular_component	0.12129	1	2	104	218	41116	Cluster-26537.57486,Cluster-26537.54120
GO:0009790	embryo development	biological_process	0.12141	1	1	104	50	41116	Cluster-9752.0
GO:0098805	whole membrane	cellular_component	0.12187	1	3	104	438	41116	Cluster-26537.54120,Cluster-26537.72009,Cluster-26537.57486
GO:0004499	N,N-dimethylaniline monooxygenase activity	molecular_function	0.12214	1	1	104	43	41116	Cluster-26537.58078
GO:0006022	aminoglycan metabolic process	biological_process	0.12238	1	2	104	222	41116	Cluster-24656.0,Cluster-26537.51865
GO:0033865	nucleoside bisphosphate metabolic process	biological_process	0.12315	1	1	104	47	41116	Cluster-26537.47099
GO:0033875	ribonucleoside bisphosphate metabolic process	biological_process	0.12315	1	1	104	47	41116	Cluster-26537.47099
GO:0034032	purine nucleoside bisphosphate metabolic process	biological_process	0.12315	1	1	104	47	41116	Cluster-26537.47099
GO:0006275	regulation of DNA replication	biological_process	0.12497	1	1	104	50	41116	Cluster-26537.63839
GO:0009733	response to auxin	biological_process	0.12541	1	1	104	64	41116	Cluster-26537.7143
GO:0004523	RNA-DNA hybrid ribonuclease activity	molecular_function	0.1268	1	1	104	47	41116	Cluster-26537.27465
GO:0030031	cell projection assembly	biological_process	0.12803	1	1	104	55	41116	Cluster-26537.59459
GO:0010605	negative regulation of macromolecule metabolic process	biological_process	0.12893	1	2	104	234	41116	Cluster-26537.13458,Cluster-26537.49858
GO:0048285	organelle fission	biological_process	0.13007	1	2	104	230	41116	Cluster-26537.49858,Cluster-26537.49493
GO:0022843	voltage-gated cation channel activity	molecular_function	0.1306	1	1	104	56	41116	Cluster-26537.47199
GO:0006006	glucose metabolic process	biological_process	0.13068	1	2	104	246	41116	Cluster-26537.46144,Cluster-26537.44109
GO:0006633	fatty acid biosynthetic process	biological_process	0.13121	1	2	104	228	41116	Cluster-26537.27123,Cluster-26537.50899
GO:0030259	lipid glycosylation	biological_process	0.13387	1	1	104	49	41116	Cluster-26537.69406
GO:1901566	organonitrogen compound biosynthetic process	biological_process	0.13478	1	12	104	3317	41116	Cluster-26537.36458,Cluster-26537.58078,Cluster-26537.27123,Cluster-26537.16985,Cluster-26537.32803,Cluster-26537.43909,Cluster-26563.1,Cluster-26537.63916,Cluster-26537.72009,Cluster-26537.50899,Cluster-26537.62993,Cluster-26537.14987
GO:0030955	potassium ion binding	molecular_function	0.13615	1	1	104	58	41116	Cluster-26537.47199
GO:0031420	alkali metal ion binding	molecular_function	0.13615	1	1	104	58	41116	Cluster-26537.47199
GO:0009085	lysine biosynthetic process	biological_process	0.13739	1	1	104	51	41116	Cluster-26537.27123
GO:0009089	lysine biosynthetic process via diaminopimelate	biological_process	0.13739	1	1	104	51	41116	Cluster-26537.27123
GO:0046451	diaminopimelate metabolic process	biological_process	0.13739	1	1	104	51	41116	Cluster-26537.27123
GO:0007094	mitotic spindle assembly checkpoint	biological_process	0.14195	1	1	104	54	41116	Cluster-26537.49858
GO:0009895	negative regulation of catabolic process	biological_process	0.14195	1	1	104	54	41116	Cluster-26537.49858
GO:0031330	negative regulation of cellular catabolic process	biological_process	0.14195	1	1	104	54	41116	Cluster-26537.49858
GO:0031396	regulation of protein ubiquitination	biological_process	0.14195	1	1	104	54	41116	Cluster-26537.49858
GO:0031397	negative regulation of protein ubiquitination	biological_process	0.14195	1	1	104	54	41116	Cluster-26537.49858
GO:0031577	spindle checkpoint	biological_process	0.14195	1	1	104	54	41116	Cluster-26537.49858
GO:0032435	negative regulation of proteasomal ubiquitin-dependent protein catabolic process	biological_process	0.14195	1	1	104	54	41116	Cluster-26537.49858
GO:0033046	negative regulation of sister chromatid segregation	biological_process	0.14195	1	1	104	54	41116	Cluster-26537.49858
GO:0033048	negative regulation of mitotic sister chromatid segregation	biological_process	0.14195	1	1	104	54	41116	Cluster-26537.49858
GO:0042177	negative regulation of protein catabolic process	biological_process	0.14195	1	1	104	54	41116	Cluster-26537.49858
GO:0045839	negative regulation of mitotic nuclear division	biological_process	0.14195	1	1	104	54	41116	Cluster-26537.49858
GO:0045841	negative regulation of mitotic metaphase/anaphase transition	biological_process	0.14195	1	1	104	54	41116	Cluster-26537.49858
GO:0051340	regulation of ligase activity	biological_process	0.14195	1	1	104	54	41116	Cluster-26537.49858
GO:0051352	negative regulation of ligase activity	biological_process	0.14195	1	1	104	54	41116	Cluster-26537.49858
GO:0051436	negative regulation of ubiquitin-protein ligase activity involved in mitotic cell cycle	biological_process	0.14195	1	1	104	54	41116	Cluster-26537.49858
GO:0051438	regulation of ubiquitin-protein transferase activity	biological_process	0.14195	1	1	104	54	41116	Cluster-26537.49858
GO:0051439	regulation of ubiquitin-protein ligase activity involved in mitotic cell cycle	biological_process	0.14195	1	1	104	54	41116	Cluster-26537.49858
GO:0051444	negative regulation of ubiquitin-protein transferase activity	biological_process	0.14195	1	1	104	54	41116	Cluster-26537.49858
GO:0051784	negative regulation of nuclear division	biological_process	0.14195	1	1	104	54	41116	Cluster-26537.49858
GO:0051985	negative regulation of chromosome segregation	biological_process	0.14195	1	1	104	54	41116	Cluster-26537.49858
GO:0071173	spindle assembly checkpoint	biological_process	0.14195	1	1	104	54	41116	Cluster-26537.49858
GO:0071174	mitotic spindle checkpoint	biological_process	0.14195	1	1	104	54	41116	Cluster-26537.49858
GO:1901799	negative regulation of proteasomal protein catabolic process	biological_process	0.14195	1	1	104	54	41116	Cluster-26537.49858
GO:1902100	negative regulation of metaphase/anaphase transition of cell cycle	biological_process	0.14195	1	1	104	54	41116	Cluster-26537.49858
GO:1903051	negative regulation of proteolysis involved in cellular protein catabolic process	biological_process	0.14195	1	1	104	54	41116	Cluster-26537.49858
GO:1903320	regulation of protein modification by small protein conjugation or removal	biological_process	0.14195	1	1	104	54	41116	Cluster-26537.49858
GO:1903321	negative regulation of protein modification by small protein conjugation or removal	biological_process	0.14195	1	1	104	54	41116	Cluster-26537.49858
GO:1903363	negative regulation of cellular protein catabolic process	biological_process	0.14195	1	1	104	54	41116	Cluster-26537.49858
GO:1904666	regulation of ubiquitin protein ligase activity	biological_process	0.14195	1	1	104	54	41116	Cluster-26537.49858
GO:1904667	negative regulation of ubiquitin protein ligase activity	biological_process	0.14195	1	1	104	54	41116	Cluster-26537.49858
GO:2000816	negative regulation of mitotic sister chromatid separation	biological_process	0.14195	1	1	104	54	41116	Cluster-26537.49858
GO:2001251	negative regulation of chromosome organization	biological_process	0.14195	1	1	104	54	41116	Cluster-26537.49858
GO:0006568	tryptophan metabolic process	biological_process	0.14291	1	2	104	237	41116	Cluster-26537.27123,Cluster-26537.50899
GO:0006586	indolalkylamine metabolic process	biological_process	0.14291	1	2	104	237	41116	Cluster-26537.27123,Cluster-26537.50899
GO:0045333	cellular respiration	biological_process	0.14336	1	3	104	514	41116	Cluster-26537.20095,Cluster-26537.44109,Cluster-26537.46144
GO:0000413	protein peptidyl-prolyl isomerization	biological_process	0.14351	1	1	104	66	41116	Cluster-26537.62993
GO:0003755	peptidyl-prolyl cis-trans isomerase activity	molecular_function	0.14351	1	1	104	66	41116	Cluster-26537.62993
GO:0016859	cis-trans isomerase activity	molecular_function	0.14351	1	1	104	66	41116	Cluster-26537.62993
GO:0006555	methionine metabolic process	biological_process	0.14645	1	1	104	64	41116	Cluster-26537.50899
GO:0009069	serine family amino acid metabolic process	biological_process	0.14695	1	3	104	510	41116	Cluster-26537.43909,Cluster-26537.59459,Cluster-26537.60146
GO:0016051	carbohydrate biosynthetic process	biological_process	0.14735	1	3	104	495	41116	Cluster-26537.44109,Cluster-4256.0,Cluster-26537.46144
GO:0034702	ion channel complex	cellular_component	0.14883	1	1	104	62	41116	Cluster-26537.47199
GO:0034703	cation channel complex	cellular_component	0.14883	1	1	104	62	41116	Cluster-26537.47199
GO:0072525	pyridine-containing compound biosynthetic process	biological_process	0.14959	1	1	104	59	41116	Cluster-26537.32803
GO:0044238	primary metabolic process	biological_process	0.14989	1	53	104	17779	41116	Cluster-26537.47099,Cluster-26537.43952,Cluster-26537.58078,Cluster-26537.47905,Cluster-26537.62011,Cluster-26537.69406,Cluster-26537.50899,Cluster-26537.63916,Cluster-26537.16985,Cluster-26537.61810,Cluster-26537.32803,Cluster-26537.67226,Cluster-26537.34833,Cluster-26537.13457,Cluster-26537.62993,Cluster-26537.27465,Cluster-26537.44109,Cluster-26537.14987,Cluster-26537.54120,Cluster-26537.46809…
GO:0050662	coenzyme binding	molecular_function	0.15051	1	5	104	997	41116	Cluster-26537.58078,Cluster-26537.27123,Cluster-26537.53975,Cluster-26537.47099,Cluster-26537.50899
GO:1901988	negative regulation of cell cycle phase transition	biological_process	0.15135	1	1	104	58	41116	Cluster-26537.49858
GO:1901991	negative regulation of mitotic cell cycle phase transition	biological_process	0.15135	1	1	104	58	41116	Cluster-26537.49858
GO:0005217	intracellular ligand-gated ion channel activity	molecular_function	0.15139	1	1	104	68	41116	Cluster-26537.13458
GO:0005218	intracellular ligand-gated calcium channel activity	molecular_function	0.15139	1	1	104	68	41116	Cluster-26537.13458
GO:0005219	ryanodine-sensitive calcium-release channel activity	molecular_function	0.15139	1	1	104	68	41116	Cluster-26537.13458
GO:0015278	calcium-release channel activity	molecular_function	0.15139	1	1	104	68	41116	Cluster-26537.13458
GO:0006812	cation transport	biological_process	0.15275	1	8	104	2044	41116	Cluster-26537.13458,Cluster-26537.11090,Cluster-26537.47199,Cluster-26537.27902,Cluster-26537.1764,Cluster-26537.20095,Cluster-26537.50899,Cluster-26537.62302
GO:0006813	potassium ion transport	biological_process	0.15303	1	2	104	257	41116	Cluster-26537.50899,Cluster-26537.47199
GO:0051348	negative regulation of transferase activity	biological_process	0.15363	1	1	104	60	41116	Cluster-26537.49858
GO:0004540	ribonuclease activity	molecular_function	0.15371	1	2	104	250	41116	Cluster-26537.14555,Cluster-26537.27465
GO:0007093	mitotic cell cycle checkpoint	biological_process	0.15374	1	1	104	59	41116	Cluster-26537.49858
GO:0044281	small molecule metabolic process	biological_process	0.15401	1	16	104	4579	41116	Cluster-26537.59459,Cluster-26537.54120,Cluster-26537.44109,Cluster-26537.20095,Cluster-26537.14555,Cluster-26537.27123,Cluster-26537.46144,Cluster-26537.32803,Cluster-26537.57486,Cluster-26537.43909,Cluster-26537.60146,Cluster-26537.53975,Cluster-26537.50899,Cluster-4256.0,Cluster-26537.78763,Cluster-26537.47099
GO:0007276	gamete generation	biological_process	0.1545	1	1	104	73	41116	Cluster-26537.57298
GO:0018208	peptidyl-proline modification	biological_process	0.15464	1	1	104	72	41116	Cluster-26537.62993
GO:0015980	energy derivation by oxidation of organic compounds	biological_process	0.15597	1	3	104	536	41116	Cluster-26537.20095,Cluster-26537.44109,Cluster-26537.46144
GO:0048513	organ development	biological_process	0.15621	1	1	104	72	41116	Cluster-26537.61609
GO:0051052	regulation of DNA metabolic process	biological_process	0.15752	1	1	104	64	41116	Cluster-26537.63839
GO:0008176	tRNA (guanine-N7-)-methyltransferase activity	molecular_function	0.15913	1	1	104	50	41116	Cluster-4256.0
GO:0044425	membrane part	cellular_component	0.15922	1	21	104	6329	41116	Cluster-26537.47099,Cluster-26537.61609,Cluster-26537.5136,Cluster-26537.57101,Cluster-26537.43091,Cluster-26537.79214,Cluster-26537.72009,Cluster-26537.39826,Cluster-26537.60146,Cluster-26537.39104,Cluster-26537.57486,Cluster-26537.11090,Cluster-26537.13458,Cluster-26537.13457,Cluster-26537.47199,Cluster-26537.74412,Cluster-26537.1764,Cluster-26537.72664,Cluster-26537.54120,Cluster-26537.19347,C…
GO:0042430	indole-containing compound metabolic process	biological_process	0.15948	1	2	104	257	41116	Cluster-26537.50899,Cluster-26537.27123
GO:0009877	nodulation	biological_process	0.15977	1	1	104	71	41116	Cluster-4256.0
GO:0017080	sodium channel regulator activity	molecular_function	0.15992	1	1	104	53	41116	Cluster-26537.51577
GO:0019871	sodium channel inhibitor activity	molecular_function	0.15992	1	1	104	53	41116	Cluster-26537.51577
GO:0016627	oxidoreductase activity, acting on the CH-CH group of donors	molecular_function	0.16002	1	2	104	262	41116	Cluster-26537.27123,Cluster-26537.50899
GO:0009892	negative regulation of metabolic process	biological_process	0.16201	1	2	104	272	41116	Cluster-26537.49858,Cluster-26537.13458
GO:0004185	serine-type carboxypeptidase activity	molecular_function	0.16245	1	1	104	69	41116	Cluster-26537.47905
GO:0033644	host cell membrane	cellular_component	0.16297	1	1	104	67	41116	Cluster-26537.74852
GO:0044218	other organism cell membrane	cellular_component	0.16297	1	1	104	67	41116	Cluster-26537.74852
GO:0044279	other organism membrane	cellular_component	0.16297	1	1	104	67	41116	Cluster-26537.74852
GO:0006874	cellular calcium ion homeostasis	biological_process	0.16297	1	1	104	73	41116	Cluster-26537.13458
GO:0055074	calcium ion homeostasis	biological_process	0.16297	1	1	104	73	41116	Cluster-26537.13458
GO:0072503	cellular divalent inorganic cation homeostasis	biological_process	0.16297	1	1	104	73	41116	Cluster-26537.13458
GO:0072507	divalent inorganic cation homeostasis	biological_process	0.16297	1	1	104	73	41116	Cluster-26537.13458
GO:0045930	negative regulation of mitotic cell cycle	biological_process	0.163	1	1	104	63	41116	Cluster-26537.49858
GO:0031400	negative regulation of protein modification process	biological_process	0.1639	1	1	104	66	41116	Cluster-26537.49858
GO:0010948	negative regulation of cell cycle process	biological_process	0.16405	1	1	104	66	41116	Cluster-26537.49858
GO:0006778	porphyrin-containing compound metabolic process	biological_process	0.16437	1	2	104	260	41116	Cluster-26537.74852,Cluster-26537.50899
GO:0044703	multi-organism reproductive process	biological_process	0.16506	1	2	104	282	41116	Cluster-26537.57298,Cluster-26537.36458
GO:0051782	negative regulation of cell division	biological_process	0.1651	1	1	104	65	41116	Cluster-26537.49858
GO:0004565	beta-galactosidase activity	molecular_function	0.16513	1	1	104	58	41116	Cluster-26537.51865
GO:0009341	beta-galactosidase complex	cellular_component	0.16513	1	1	104	58	41116	Cluster-26537.51865
GO:0007091	metaphase/anaphase transition of mitotic cell cycle	biological_process	0.16519	1	1	104	66	41116	Cluster-26537.49858
GO:0010965	regulation of mitotic sister chromatid separation	biological_process	0.16519	1	1	104	66	41116	Cluster-26537.49858
GO:0030071	regulation of mitotic metaphase/anaphase transition	biological_process	0.16519	1	1	104	66	41116	Cluster-26537.49858
GO:0031145	anaphase-promoting complex-dependent proteasomal ubiquitin-dependent protein catabolic process	biological_process	0.16519	1	1	104	66	41116	Cluster-26537.49858
GO:0032434	regulation of proteasomal ubiquitin-dependent protein catabolic process	biological_process	0.16519	1	1	104	66	41116	Cluster-26537.49858
GO:0033044	regulation of chromosome organization	biological_process	0.16519	1	1	104	66	41116	Cluster-26537.49858
GO:0033045	regulation of sister chromatid segregation	biological_process	0.16519	1	1	104	66	41116	Cluster-26537.49858
GO:0033047	regulation of mitotic sister chromatid segregation	biological_process	0.16519	1	1	104	66	41116	Cluster-26537.49858
GO:0044784	metaphase/anaphase transition of cell cycle	biological_process	0.16519	1	1	104	66	41116	Cluster-26537.49858
GO:0051304	chromosome separation	biological_process	0.16519	1	1	104	66	41116	Cluster-26537.49858
GO:0051306	mitotic sister chromatid separation	biological_process	0.16519	1	1	104	66	41116	Cluster-26537.49858
GO:0051983	regulation of chromosome segregation	biological_process	0.16519	1	1	104	66	41116	Cluster-26537.49858
GO:1902099	regulation of metaphase/anaphase transition of cell cycle	biological_process	0.16519	1	1	104	66	41116	Cluster-26537.49858
GO:0016787	hydrolase activity	molecular_function	0.16551	1	24	104	7130	41116	Cluster-26537.57486,Cluster-26537.61810,Cluster-26537.37230,Cluster-26537.51865,Cluster-26537.51577,Cluster-26537.34833,Cluster-26537.14555,Cluster-26537.27465,Cluster-26537.54120,Cluster-26537.14987,Cluster-26537.63623,Cluster-26537.74852,Cluster-26537.42435,Cluster-26537.34423,Cluster-26537.38798,Cluster-24656.0,Cluster-26537.21966,Cluster-26537.63595,Cluster-26537.47905,Cluster-26537.49029,Clu…
GO:0022836	gated channel activity	molecular_function	0.16611	1	2	104	273	41116	Cluster-26537.13458,Cluster-26537.47199
GO:0005085	guanyl-nucleotide exchange factor activity	molecular_function	0.16613	1	1	104	66	41116	Cluster-26537.19972
GO:0009791	post-embryonic development	biological_process	0.16767	1	1	104	78	41116	Cluster-26537.61609
GO:0006694	steroid biosynthetic process	biological_process	0.16836	1	2	104	264	41116	Cluster-26537.47099,Cluster-26537.27123
GO:0016646	oxidoreductase activity, acting on the CH-NH group of donors, NAD or NADP as acceptor	molecular_function	0.16847	1	1	104	66	41116	Cluster-26537.50899
GO:0015996	chlorophyll catabolic process	biological_process	0.17151	1	1	104	64	41116	Cluster-26537.74852
GO:0047746	chlorophyllase activity	molecular_function	0.17151	1	1	104	64	41116	Cluster-26537.74852
GO:0055114	oxidation-reduction process	biological_process	0.17244	1	13	104	3742	41116	Cluster-26537.46144,Cluster-26537.27123,Cluster-26537.58078,Cluster-26537.56030,Cluster-26537.77256,Cluster-26537.47099,Cluster-26537.19347,Cluster-26537.50899,Cluster-26537.32550,Cluster-26537.73926,Cluster-26537.20095,Cluster-26537.46548,Cluster-26537.44109
GO:0016830	carbon-carbon lyase activity	molecular_function	0.173	1	2	104	284	41116	Cluster-26537.44109,Cluster-26537.46144
GO:0061136	regulation of proteasomal protein catabolic process	biological_process	0.17325	1	1	104	68	41116	Cluster-26537.49858
GO:1903050	regulation of proteolysis involved in cellular protein catabolic process	biological_process	0.17325	1	1	104	68	41116	Cluster-26537.49858
GO:1903362	regulation of cellular protein catabolic process	biological_process	0.17325	1	1	104	68	41116	Cluster-26537.49858
GO:0008202	steroid metabolic process	biological_process	0.17366	1	2	104	269	41116	Cluster-26537.27123,Cluster-26537.47099
GO:0006950	response to stress	biological_process	0.17577	1	8	104	2030	41116	Cluster-26537.60436,Cluster-26537.77246,Cluster-26537.46809,Cluster-9752.0,Cluster-26537.39826,Cluster-26537.46816,Cluster-26537.11090,Cluster-26537.61810
GO:0015291	secondary active transmembrane transporter activity	molecular_function	0.17589	1	2	104	274	41116	Cluster-26537.1764,Cluster-26537.11090
GO:0046149	pigment catabolic process	biological_process	0.17741	1	1	104	68	41116	Cluster-26537.74852
GO:0016278	lysine N-methyltransferase activity	molecular_function	0.17893	1	1	104	71	41116	Cluster-4256.0
GO:0016279	protein-lysine N-methyltransferase activity	molecular_function	0.17893	1	1	104	71	41116	Cluster-4256.0
GO:0018024	histone-lysine N-methyltransferase activity	molecular_function	0.17893	1	1	104	71	41116	Cluster-4256.0
GO:0042054	histone methyltransferase activity	molecular_function	0.17893	1	1	104	71	41116	Cluster-4256.0
GO:0030983	mismatched DNA binding	molecular_function	0.18082	1	1	104	62	41116	Cluster-26537.61810
GO:0007088	regulation of mitotic nuclear division	biological_process	0.18169	1	1	104	72	41116	Cluster-26537.49858
GO:0051783	regulation of nuclear division	biological_process	0.18169	1	1	104	72	41116	Cluster-26537.49858
GO:0004719	protein-L-isoaspartate (D-aspartate) O-methyltransferase activity	molecular_function	0.18239	1	1	104	72	41116	Cluster-4256.0
GO:0019354	siroheme biosynthetic process	biological_process	0.18349	1	1	104	70	41116	Cluster-26537.50899
GO:0043115	precorrin-2 dehydrogenase activity	molecular_function	0.18349	1	1	104	70	41116	Cluster-26537.50899
GO:0046156	siroheme metabolic process	biological_process	0.18349	1	1	104	70	41116	Cluster-26537.50899
GO:0007049	cell cycle	biological_process	0.1852	1	4	104	878	41116	Cluster-26537.49858,Cluster-26537.63839,Cluster-26537.49493,Cluster-26537.62011
GO:0016616	oxidoreductase activity, acting on the CH-OH group of donors, NAD or NADP as acceptor	molecular_function	0.1871	1	3	104	539	41116	Cluster-26537.50899,Cluster-26537.47099,Cluster-26537.27123
GO:0000070	mitotic sister chromatid segregation	biological_process	0.1873	1	1	104	78	41116	Cluster-26537.49858
GO:0000819	sister chromatid segregation	biological_process	0.18862	1	1	104	79	41116	Cluster-26537.49858
GO:0006787	porphyrin-containing compound catabolic process	biological_process	0.18949	1	1	104	74	41116	Cluster-26537.74852
GO:0033015	tetrapyrrole catabolic process	biological_process	0.18949	1	1	104	74	41116	Cluster-26537.74852
GO:0051187	cofactor catabolic process	biological_process	0.18949	1	1	104	74	41116	Cluster-26537.74852
GO:0005267	potassium channel activity	molecular_function	0.19003	1	1	104	85	41116	Cluster-26537.47199
GO:0048609	multicellular organismal reproductive process	biological_process	0.19063	1	1	104	90	41116	Cluster-26537.57298
GO:1901987	regulation of cell cycle phase transition	biological_process	0.19065	1	1	104	76	41116	Cluster-26537.49858
GO:1901990	regulation of mitotic cell cycle phase transition	biological_process	0.19065	1	1	104	76	41116	Cluster-26537.49858
GO:0008236	serine-type peptidase activity	molecular_function	0.19072	1	3	104	549	41116	Cluster-26537.49029,Cluster-26537.47905,Cluster-26537.14987
GO:0017171	serine hydrolase activity	molecular_function	0.19072	1	3	104	549	41116	Cluster-26537.14987,Cluster-26537.49029,Cluster-26537.47905
GO:0051539	4 iron, 4 sulfur cluster binding	molecular_function	0.19181	1	1	104	68	41116	Cluster-26537.32803
GO:0044770	cell cycle phase transition	biological_process	0.19202	1	1	104	77	41116	Cluster-26537.49858
GO:0044772	mitotic cell cycle phase transition	biological_process	0.19202	1	1	104	77	41116	Cluster-26537.49858
GO:0019752	carboxylic acid metabolic process	biological_process	0.19206	1	9	104	2371	41116	Cluster-26537.59459,Cluster-26537.60146,Cluster-26537.43909,Cluster-26537.44109,Cluster-26537.53975,Cluster-26537.50899,Cluster-26537.27123,Cluster-26537.46144,Cluster-4256.0
GO:0009108	coenzyme biosynthetic process	biological_process	0.19281	1	3	104	557	41116	Cluster-26537.20095,Cluster-26537.50899,Cluster-26537.32803
GO:0031966	mitochondrial membrane	cellular_component	0.194	1	3	104	599	41116	Cluster-26537.54120,Cluster-26537.61609,Cluster-26537.57486
GO:0042176	regulation of protein catabolic process	biological_process	0.19634	1	1	104	78	41116	Cluster-26537.49858
GO:0016423	tRNA (guanine) methyltransferase activity	molecular_function	0.19681	1	1	104	65	41116	Cluster-4256.0
GO:0043087	regulation of GTPase activity	biological_process	0.19731	1	1	104	82	41116	Cluster-26537.19972
GO:0005262	calcium channel activity	molecular_function	0.19787	1	1	104	91	41116	Cluster-26537.13458
GO:0022402	cell cycle process	biological_process	0.198	1	3	104	599	41116	Cluster-26537.49858,Cluster-26537.49493,Cluster-26537.62011
GO:0009512	cytochrome b6f complex	cellular_component	0.19803	1	1	104	67	41116	Cluster-26537.74412
GO:0016709	oxidoreductase activity, acting on paired donors, with incorporation or reduction of molecular oxygen, NAD(P)H as one donor, and incorporation of one atom of oxygen	molecular_function	0.19849	1	1	104	78	41116	Cluster-26537.58078
GO:0015925	galactosidase activity	molecular_function	0.20009	1	1	104	73	41116	Cluster-26537.51865
GO:0043436	oxoacid metabolic process	biological_process	0.20156	1	9	104	2400	41116	Cluster-26537.50899,Cluster-26537.44109,Cluster-26537.53975,Cluster-26537.59459,Cluster-26537.60146,Cluster-26537.43909,Cluster-26537.46144,Cluster-4256.0,Cluster-26537.27123
GO:0006873	cellular ion homeostasis	biological_process	0.20214	1	1	104	93	41116	Cluster-26537.13458
GO:0006875	cellular metal ion homeostasis	biological_process	0.20214	1	1	104	93	41116	Cluster-26537.13458
GO:0030003	cellular cation homeostasis	biological_process	0.20214	1	1	104	93	41116	Cluster-26537.13458
GO:0003006	developmental process involved in reproduction	biological_process	0.20277	1	1	104	95	41116	Cluster-26537.61609
GO:0071704	organic substance metabolic process	biological_process	0.20311	1	54	104	18574	41116	Cluster-26537.44109,Cluster-26537.62993,Cluster-26537.27465,Cluster-26537.54120,Cluster-26537.14987,Cluster-26537.63839,Cluster-26537.59459,Cluster-26537.46809,Cluster-26537.34423,Cluster-26537.67226,Cluster-26537.16985,Cluster-26537.61810,Cluster-26537.32803,Cluster-26537.13457,Cluster-26537.34833,Cluster-26537.69406,Cluster-26537.62011,Cluster-26537.50899,Cluster-26537.63916,Cluster-26537.47099…
GO:0000075	cell cycle checkpoint	biological_process	0.20376	1	1	104	86	41116	Cluster-26537.49858
GO:0019725	cellular homeostasis	biological_process	0.20538	1	2	104	345	41116	Cluster-26537.13458,Cluster-26537.46548
GO:0055065	metal ion homeostasis	biological_process	0.2056	1	1	104	96	41116	Cluster-26537.13458
GO:0010639	negative regulation of organelle organization	biological_process	0.20565	1	1	104	91	41116	Cluster-26537.49858
GO:0006298	mismatch repair	biological_process	0.20597	1	1	104	76	41116	Cluster-26537.61810
GO:0006520	cellular amino acid metabolic process	biological_process	0.2068	1	7	104	1763	41116	Cluster-4256.0,Cluster-26537.59459,Cluster-26537.60146,Cluster-26537.43909,Cluster-26537.27123,Cluster-26537.50899,Cluster-26537.53975
GO:0045786	negative regulation of cell cycle	biological_process	0.20836	1	1	104	88	41116	Cluster-26537.49858
GO:0009067	aspartate family amino acid biosynthetic process	biological_process	0.20868	1	1	104	82	41116	Cluster-26537.27123
GO:0048523	negative regulation of cellular process	biological_process	0.20912	1	2	104	336	41116	Cluster-26537.13458,Cluster-26537.49858
GO:0046487	glyoxylate metabolic process	biological_process	0.21131	1	1	104	84	41116	Cluster-26537.50899
GO:0055082	cellular chemical homeostasis	biological_process	0.21165	1	1	104	98	41116	Cluster-26537.13458
GO:0006118	obsolete electron transport	biological_process	0.2117	1	3	104	598	41116	Cluster-26537.74412,Cluster-26537.56030,Cluster-26537.20095
GO:0007346	regulation of mitotic cell cycle	biological_process	0.21334	1	1	104	86	41116	Cluster-26537.49858
GO:0016679	oxidoreductase activity, acting on diphenols and related substances as donors	molecular_function	0.21384	1	1	104	90	41116	Cluster-26537.56030
GO:0010340	carboxyl-O-methyltransferase activity	molecular_function	0.21397	1	1	104	87	41116	Cluster-4256.0
GO:0051998	protein carboxyl O-methyltransferase activity	molecular_function	0.21397	1	1	104	87	41116	Cluster-4256.0
GO:0015085	calcium ion transmembrane transporter activity	molecular_function	0.2142	1	1	104	99	41116	Cluster-26537.13458
GO:0005244	voltage-gated ion channel activity	molecular_function	0.2142	1	1	104	89	41116	Cluster-26537.47199
GO:0022832	voltage-gated channel activity	molecular_function	0.2142	1	1	104	89	41116	Cluster-26537.47199
GO:0032040	small-subunit processome	cellular_component	0.2154	1	1	104	88	41116	Cluster-26537.57298
GO:0005740	mitochondrial envelope	cellular_component	0.21566	1	3	104	634	41116	Cluster-26537.57486,Cluster-26537.61609,Cluster-26537.54120
GO:0051704	multi-organism process	biological_process	0.2162	1	8	104	2235	41116	Cluster-26537.57298,Cluster-26537.69192,Cluster-26537.36458,Cluster-26537.51577,Cluster-26537.46144,Cluster-4256.0,Cluster-5325.2,Cluster-26537.60436
GO:0051129	negative regulation of cellular component organization	biological_process	0.21852	1	1	104	97	41116	Cluster-26537.49858
GO:0012507	ER to Golgi transport vesicle membrane	cellular_component	0.22083	1	1	104	89	41116	Cluster-26537.72009
GO:0030127	COPII vesicle coat	cellular_component	0.22083	1	1	104	89	41116	Cluster-26537.72009
GO:0030134	ER to Golgi transport vesicle	cellular_component	0.22083	1	1	104	89	41116	Cluster-26537.72009
GO:0042440	pigment metabolic process	biological_process	0.22094	1	2	104	303	41116	Cluster-26537.74852,Cluster-26537.50899
GO:0046500	S-adenosylmethionine metabolic process	biological_process	0.22234	1	1	104	94	41116	Cluster-4256.0
GO:0016614	oxidoreductase activity, acting on CH-OH group of donors	molecular_function	0.22245	1	3	104	589	41116	Cluster-26537.27123,Cluster-26537.50899,Cluster-26537.47099
GO:0008610	lipid biosynthetic process	biological_process	0.22353	1	4	104	869	41116	Cluster-26537.50899,Cluster-26537.47099,Cluster-26537.36458,Cluster-26537.27123
GO:0043565	sequence-specific DNA binding	molecular_function	0.22397	1	3	104	626	41116	Cluster-26537.21581,Cluster-26537.63839,Cluster-26537.43909
GO:0004180	carboxypeptidase activity	molecular_function	0.22401	1	1	104	98	41116	Cluster-26537.47905
GO:0004252	serine-type endopeptidase activity	molecular_function	0.22551	1	2	104	321	41116	Cluster-26537.49029,Cluster-26537.14987
GO:0044763	single-organism cellular process	biological_process	0.22802	1	40	104	13580	41116	Cluster-26537.78763,Cluster-26537.36458,Cluster-4256.0,Cluster-26537.39826,Cluster-26537.46548,Cluster-26537.53975,Cluster-26537.79214,Cluster-26537.60146,Cluster-26537.43909,Cluster-26537.13458,Cluster-26537.57486,Cluster-26537.11090,Cluster-26537.27123,Cluster-26537.51865,Cluster-26537.46144,Cluster-26537.20095,Cluster-26537.14555,Cluster-9752.0,Cluster-26537.49858,Cluster-26537.74852,Cluster-2…
GO:0009072	aromatic amino acid family metabolic process	biological_process	0.22816	1	2	104	322	41116	Cluster-26537.50899,Cluster-26537.27123
GO:0033013	tetrapyrrole metabolic process	biological_process	0.22944	1	2	104	336	41116	Cluster-26537.50899,Cluster-26537.74852
GO:0032504	multicellular organism reproduction	biological_process	0.22995	1	1	104	103	41116	Cluster-26537.57298
GO:0008152	metabolic process	biological_process	0.23127	1	62	104	21961	41116	Cluster-26537.49029,Cluster-26537.77342,Cluster-26537.77256,Cluster-4256.0,Cluster-26537.36458,Cluster-26537.78763,Cluster-26537.19972,Cluster-24656.0,Cluster-26537.40283,Cluster-26537.39519,Cluster-26563.1,Cluster-26537.60146,Cluster-26537.2051,Cluster-26537.43909,Cluster-26537.53975,Cluster-26537.46548,Cluster-26537.39826,Cluster-26537.34422,Cluster-26537.48402,Cluster-26537.72009,Cluster-26537…
GO:0016597	amino acid binding	molecular_function	0.23148	1	1	104	86	41116	Cluster-26537.75233
GO:0008289	lipid binding	molecular_function	0.233	1	2	104	336	41116	Cluster-26537.13458,Cluster-26537.13457
GO:0051287	NAD binding	molecular_function	0.23308	1	2	104	328	41116	Cluster-26537.27123,Cluster-26537.50899
GO:0065008	regulation of biological quality	biological_process	0.23407	1	5	104	1270	41116	Cluster-26537.1764,Cluster-26537.27123,Cluster-26537.46548,Cluster-26537.13458,Cluster-26537.11090
GO:0098588	bounding membrane of organelle	cellular_component	0.23424	1	4	104	903	41116	Cluster-26537.61609,Cluster-26537.54120,Cluster-26537.72009,Cluster-26537.57486
GO:0006576	cellular biogenic amine metabolic process	biological_process	0.23719	1	2	104	336	41116	Cluster-26537.50899,Cluster-26537.27123
GO:0072330	monocarboxylic acid biosynthetic process	biological_process	0.23758	1	2	104	336	41116	Cluster-26537.27123,Cluster-26537.50899
GO:1901605	alpha-amino acid metabolic process	biological_process	0.23847	1	6	104	1531	41116	Cluster-26537.50899,Cluster-26537.27123,Cluster-4256.0,Cluster-26537.60146,Cluster-26537.59459,Cluster-26537.43909
GO:0044106	cellular amine metabolic process	biological_process	0.24187	1	2	104	340	41116	Cluster-26537.50899,Cluster-26537.27123
GO:0044765	single-organism transport	biological_process	0.24194	1	15	104	4578	41116	Cluster-26537.11090,Cluster-26537.13458,Cluster-26537.61609,Cluster-26537.13457,Cluster-26537.1764,Cluster-26537.5136,Cluster-26537.74412,Cluster-26537.27902,Cluster-26537.47199,Cluster-26537.72664,Cluster-26537.50899,Cluster-26537.79214,Cluster-26537.72009,Cluster-26537.20095,Cluster-26537.62302
GO:0030684	preribosome	cellular_component	0.24272	1	1	104	104	41116	Cluster-26537.57298
GO:0042742	defense response to bacterium	biological_process	0.24414	1	1	104	108	41116	Cluster-26537.60436
GO:0030258	lipid modification	biological_process	0.24421	1	1	104	94	41116	Cluster-26537.69406
GO:0016567	protein ubiquitination	biological_process	0.24519	1	3	104	580	41116	Cluster-26537.62011,Cluster-26537.2051,Cluster-26537.49858
GO:0008175	tRNA methyltransferase activity	molecular_function	0.24633	1	1	104	93	41116	Cluster-4256.0
GO:0009617	response to bacterium	biological_process	0.24672	1	1	104	110	41116	Cluster-26537.60436
GO:0000278	mitotic cell cycle	biological_process	0.24702	1	2	104	364	41116	Cluster-26537.49493,Cluster-26537.49858
GO:1903047	mitotic cell cycle process	biological_process	0.24702	1	2	104	364	41116	Cluster-26537.49493,Cluster-26537.49858
GO:0043161	proteasome-mediated ubiquitin-dependent protein catabolic process	biological_process	0.24863	1	1	104	105	41116	Cluster-26537.49858
GO:0071705	nitrogen compound transport	biological_process	0.24923	1	2	104	362	41116	Cluster-26537.5136,Cluster-26537.61609
GO:0044429	mitochondrial part	cellular_component	0.25333	1	3	104	690	41116	Cluster-26537.54120,Cluster-26537.61609,Cluster-26537.57486
GO:0004519	endonuclease activity	molecular_function	0.25419	1	2	104	357	41116	Cluster-26537.14555,Cluster-26537.27465
GO:0005739	mitochondrion	cellular_component	0.25578	1	4	104	1016	41116	Cluster-26537.57486,Cluster-26537.20095,Cluster-26537.54120,Cluster-26537.61609
GO:0051301	cell division	biological_process	0.25611	1	2	104	374	41116	Cluster-26537.49858,Cluster-26537.62011
GO:0030030	cell projection organization	biological_process	0.25612	1	1	104	121	41116	Cluster-26537.59459
GO:0004866	endopeptidase inhibitor activity	molecular_function	0.25771	1	1	104	119	41116	Cluster-26537.13458
GO:0061135	endopeptidase regulator activity	molecular_function	0.25771	1	1	104	119	41116	Cluster-26537.13458
GO:0010498	proteasomal protein catabolic process	biological_process	0.25819	1	1	104	109	41116	Cluster-26537.49858
GO:0008374	O-acyltransferase activity	molecular_function	0.25841	1	1	104	100	41116	Cluster-26537.74852
GO:0008170	N-methyltransferase activity	molecular_function	0.25973	1	1	104	107	41116	Cluster-4256.0
GO:0006888	ER to Golgi vesicle-mediated transport	biological_process	0.26012	1	1	104	110	41116	Cluster-26537.72009
GO:1902578	single-organism localization	biological_process	0.2605	1	15	104	4647	41116	Cluster-26537.79214,Cluster-26537.20095,Cluster-26537.72009,Cluster-26537.72664,Cluster-26537.50899,Cluster-26537.62302,Cluster-26537.11090,Cluster-26537.13458,Cluster-26537.61609,Cluster-26537.13457,Cluster-26537.27902,Cluster-26537.47199,Cluster-26537.1764,Cluster-26537.5136,Cluster-26537.74412
GO:0009396	folic acid-containing compound biosynthetic process	biological_process	0.26251	1	1	104	109	41116	Cluster-26537.50899
GO:0016891	endoribonuclease activity, producing 5'-phosphomonoesters	molecular_function	0.26337	1	1	104	104	41116	Cluster-26537.27465
GO:0032446	protein modification by small protein conjugation	biological_process	0.26461	1	3	104	601	41116	Cluster-26537.49858,Cluster-26537.2051,Cluster-26537.62011
GO:0030658	transport vesicle membrane	cellular_component	0.26541	1	1	104	113	41116	Cluster-26537.72009
GO:0031406	carboxylic acid binding	molecular_function	0.26568	1	1	104	102	41116	Cluster-26537.75233
GO:0043177	organic acid binding	molecular_function	0.26568	1	1	104	102	41116	Cluster-26537.75233
GO:0017004	cytochrome complex assembly	biological_process	0.27047	1	1	104	102	41116	Cluster-26537.74412
GO:0009312	oligosaccharide biosynthetic process	biological_process	0.27435	1	1	104	111	41116	Cluster-4256.0
GO:0000003	reproduction	biological_process	0.27507	1	2	104	387	41116	Cluster-26537.36458,Cluster-26537.57298
GO:0016645	oxidoreductase activity, acting on the CH-NH group of donors	molecular_function	0.27637	1	1	104	114	41116	Cluster-26537.50899
GO:0046872	metal ion binding	molecular_function	0.27771	1	17	104	5292	41116	Cluster-26537.54120,Cluster-26537.33840,Cluster-26537.66596,Cluster-26537.62302,Cluster-26537.46834,Cluster-26537.57486,Cluster-26537.34833,Cluster-26537.47199,Cluster-26537.51865,Cluster-26537.39826,Cluster-26537.60146,Cluster-26537.2051,Cluster-26537.61416,Cluster-26537.47099,Cluster-26537.27902,Cluster-4256.0,Cluster-26537.36458
GO:1902495	transmembrane transporter complex	cellular_component	0.28044	1	1	104	135	41116	Cluster-26537.47199
GO:1990351	transporter complex	cellular_component	0.28044	1	1	104	135	41116	Cluster-26537.47199
GO:1901681	sulfur compound binding	molecular_function	0.2824	1	1	104	115	41116	Cluster-26537.53975
GO:0042546	cell wall biogenesis	biological_process	0.28264	1	1	104	124	41116	Cluster-9691.9
GO:0070008	serine-type exopeptidase activity	molecular_function	0.2829	1	1	104	124	41116	Cluster-26537.47905
GO:0006783	heme biosynthetic process	biological_process	0.28374	1	1	104	115	41116	Cluster-26537.50899
GO:0006760	folic acid-containing compound metabolic process	biological_process	0.28439	1	1	104	120	41116	Cluster-26537.50899
GO:0030414	peptidase inhibitor activity	molecular_function	0.28589	1	1	104	134	41116	Cluster-26537.13458
GO:0061134	peptidase regulator activity	molecular_function	0.28589	1	1	104	134	41116	Cluster-26537.13458
GO:0004674	protein serine/threonine kinase activity	molecular_function	0.28632	1	2	104	415	41116	Cluster-26537.59459,Cluster-26537.60146
GO:0042559	pteridine-containing compound biosynthetic process	biological_process	0.28672	1	1	104	120	41116	Cluster-26537.50899
GO:0009308	amine metabolic process	biological_process	0.28678	1	2	104	381	41116	Cluster-26537.50899,Cluster-26537.27123
GO:0031967	organelle envelope	cellular_component	0.28777	1	3	104	724	41116	Cluster-26537.57486,Cluster-26537.54120,Cluster-26537.61609
GO:0044767	single-organism developmental process	biological_process	0.28792	1	3	104	748	41116	Cluster-26537.42435,Cluster-9752.0,Cluster-26537.61609
GO:0016758	transferase activity, transferring hexosyl groups	molecular_function	0.28843	1	3	104	665	41116	Cluster-26537.36458,Cluster-26537.43952,Cluster-26537.69406
GO:0016757	transferase activity, transferring glycosyl groups	molecular_function	0.29084	1	4	104	969	41116	Cluster-26537.36458,Cluster-26537.43952,Cluster-26537.60728,Cluster-26537.69406
GO:0044267	cellular protein metabolic process	biological_process	0.29284	1	18	104	5923	41116	Cluster-26537.77342,Cluster-26537.58078,Cluster-26537.36458,Cluster-4256.0,Cluster-26537.39519,Cluster-26537.63916,Cluster-26537.43909,Cluster-26537.2051,Cluster-26563.1,Cluster-26537.72009,Cluster-26537.62011,Cluster-26537.34833,Cluster-26537.13458,Cluster-26537.16985,Cluster-26537.49858,Cluster-26537.59459,Cluster-26537.62993,Cluster-26537.14987
GO:0006012	galactose metabolic process	biological_process	0.29678	1	1	104	125	41116	Cluster-26537.51865
GO:0042168	heme metabolic process	biological_process	0.29931	1	1	104	125	41116	Cluster-26537.50899
GO:0007275	multicellular organismal development	biological_process	0.30029	1	2	104	449	41116	Cluster-9752.0,Cluster-26537.61609
GO:0043169	cation binding	molecular_function	0.30264	1	17	104	5378	41116	Cluster-26537.46834,Cluster-26537.57486,Cluster-26537.34833,Cluster-26537.47199,Cluster-26537.51865,Cluster-26537.54120,Cluster-26537.33840,Cluster-26537.66596,Cluster-26537.62302,Cluster-26537.61416,Cluster-26537.47099,Cluster-26537.27902,Cluster-26537.36458,Cluster-4256.0,Cluster-26537.39826,Cluster-26537.2051,Cluster-26537.60146
GO:0030133	transport vesicle	cellular_component	0.30363	1	1	104	135	41116	Cluster-26537.72009
GO:0016651	oxidoreductase activity, acting on NAD(P)H	molecular_function	0.30426	1	2	104	482	41116	Cluster-26537.46548,Cluster-26537.20095
GO:0040007	growth	biological_process	0.30516	1	1	104	145	41116	Cluster-9752.0
GO:0030120	vesicle coat	cellular_component	0.30615	1	1	104	134	41116	Cluster-26537.72009
GO:0030135	coated vesicle	cellular_component	0.30615	1	1	104	134	41116	Cluster-26537.72009
GO:0030662	coated vesicle membrane	cellular_component	0.30615	1	1	104	134	41116	Cluster-26537.72009
GO:0042558	pteridine-containing compound metabolic process	biological_process	0.30789	1	1	104	131	41116	Cluster-26537.50899
GO:0030659	cytoplasmic vesicle membrane	cellular_component	0.30855	1	1	104	135	41116	Cluster-26537.72009
GO:0008037	cell recognition	biological_process	0.3111	1	1	104	150	41116	Cluster-26537.36458
GO:0006816	calcium ion transport	biological_process	0.31433	1	1	104	151	41116	Cluster-26537.13458
GO:0051338	regulation of transferase activity	biological_process	0.31636	1	1	104	150	41116	Cluster-26537.49858
GO:0016829	lyase activity	molecular_function	0.31734	1	3	104	734	41116	Cluster-26537.53975,Cluster-26537.44109,Cluster-26537.46144
GO:0004518	nuclease activity	molecular_function	0.31858	1	3	104	726	41116	Cluster-26537.27465,Cluster-26537.63595,Cluster-26537.14555
GO:0048731	system development	biological_process	0.31907	1	1	104	165	41116	Cluster-26537.61609
GO:0004803	transposase activity	molecular_function	0.31943	1	1	104	132	41116	Cluster-26537.67226
GO:0012506	vesicle membrane	cellular_component	0.31963	1	1	104	141	41116	Cluster-26537.72009
GO:0008200	ion channel inhibitor activity	molecular_function	0.32066	1	1	104	143	41116	Cluster-26537.51577
GO:0016248	channel inhibitor activity	molecular_function	0.32066	1	1	104	143	41116	Cluster-26537.51577
GO:0008137	NADH dehydrogenase (ubiquinone) activity	molecular_function	0.32095	1	1	104	150	41116	Cluster-26537.20095
GO:0050136	NADH dehydrogenase (quinone) activity	molecular_function	0.32095	1	1	104	150	41116	Cluster-26537.20095
GO:0051188	cofactor biosynthetic process	biological_process	0.32156	1	3	104	732	41116	Cluster-26537.32803,Cluster-26537.20095,Cluster-26537.50899
GO:0032502	developmental process	biological_process	0.32282	1	3	104	790	41116	Cluster-26537.61609,Cluster-9752.0,Cluster-26537.42435
GO:0003954	NADH dehydrogenase activity	molecular_function	0.32796	1	1	104	156	41116	Cluster-26537.20095
GO:0006952	defense response	biological_process	0.32928	1	2	104	479	41116	Cluster-26537.60436,Cluster-9752.0
GO:0019079	viral genome replication	biological_process	0.33078	1	1	104	148	41116	Cluster-26537.46144
GO:0006259	DNA metabolic process	biological_process	0.33132	1	9	104	2677	41116	Cluster-26537.49858,Cluster-26537.46809,Cluster-26537.63916,Cluster-26537.63839,Cluster-26537.27465,Cluster-26537.39826,Cluster-26537.21581,Cluster-26537.61810,Cluster-26537.67226
GO:0008171	O-methyltransferase activity	molecular_function	0.33465	1	1	104	148	41116	Cluster-4256.0
GO:0070647	protein modification by small protein conjugation or removal	biological_process	0.33505	1	3	104	692	41116	Cluster-26537.62011,Cluster-26537.49858,Cluster-26537.2051
GO:0019867	outer membrane	cellular_component	0.33577	1	2	104	430	41116	Cluster-26537.54120,Cluster-26537.57486
GO:0005618	cell wall	cellular_component	0.33725	1	1	104	161	41116	Cluster-9691.9
GO:0004497	monooxygenase activity	molecular_function	0.3379	1	1	104	141	41116	Cluster-26537.58078
GO:0006120	mitochondrial electron transport, NADH to ubiquinone	biological_process	0.33815	1	1	104	160	41116	Cluster-26537.20095
GO:0008276	protein methyltransferase activity	molecular_function	0.33832	1	1	104	149	41116	Cluster-4256.0
GO:0015079	potassium ion transmembrane transporter activity	molecular_function	0.34032	1	1	104	159	41116	Cluster-26537.47199
GO:0003854	3-beta-hydroxy-delta5-steroid dehydrogenase activity	molecular_function	0.34248	1	1	104	152	41116	Cluster-26537.27123
GO:0008207	C21-steroid hormone metabolic process	biological_process	0.34248	1	1	104	152	41116	Cluster-26537.27123
GO:0033764	steroid dehydrogenase activity, acting on the CH-OH group of donors, NAD or NADP as acceptor	molecular_function	0.34248	1	1	104	152	41116	Cluster-26537.27123
GO:0031975	envelope	cellular_component	0.3429	1	3	104	789	41116	Cluster-26537.57486,Cluster-26537.54120,Cluster-26537.61609
GO:0009311	oligosaccharide metabolic process	biological_process	0.34391	1	2	104	418	41116	Cluster-26537.43952,Cluster-4256.0
GO:0006575	cellular modified amino acid metabolic process	biological_process	0.3443	1	2	104	455	41116	Cluster-26537.50899,Cluster-4256.0
GO:0016229	steroid dehydrogenase activity	molecular_function	0.34439	1	1	104	153	41116	Cluster-26537.27123
GO:0008209	androgen metabolic process	biological_process	0.34578	1	1	104	154	41116	Cluster-26537.27123
GO:0008210	estrogen metabolic process	biological_process	0.34578	1	1	104	154	41116	Cluster-26537.27123
GO:0015994	chlorophyll metabolic process	biological_process	0.34857	1	1	104	156	41116	Cluster-26537.74852
GO:0018193	peptidyl-amino acid modification	biological_process	0.34948	1	1	104	171	41116	Cluster-26537.62993
GO:0003968	RNA-directed RNA polymerase activity	molecular_function	0.35036	1	1	104	157	41116	Cluster-26537.78763
GO:0031379	RNA-directed RNA polymerase complex	cellular_component	0.35036	1	1	104	157	41116	Cluster-26537.78763
GO:0047134	protein-disulfide reductase activity	molecular_function	0.3518	1	1	104	217	41116	Cluster-26537.46548
GO:0016491	oxidoreductase activity	molecular_function	0.35371	1	11	104	3685	41116	Cluster-26537.56030,Cluster-26537.77256,Cluster-26537.58078,Cluster-26537.27123,Cluster-26537.47099,Cluster-26537.19347,Cluster-26537.20095,Cluster-26537.73926,Cluster-26537.32550,Cluster-26537.50899,Cluster-26537.46548
GO:0016668	oxidoreductase activity, acting on a sulfur group of donors, NAD(P) as acceptor	molecular_function	0.3549	1	1	104	219	41116	Cluster-26537.46548
GO:0016853	isomerase activity	molecular_function	0.35585	1	2	104	469	41116	Cluster-26537.62993,Cluster-26537.13458
GO:1902589	single-organism organelle organization	biological_process	0.35621	1	3	104	812	41116	Cluster-26537.49858,Cluster-26537.49493,Cluster-26537.59459
GO:0006810	transport	biological_process	0.35622	1	19	104	6357	41116	Cluster-26537.62302,Cluster-26537.74852,Cluster-26537.20095,Cluster-26537.72664,Cluster-26537.47199,Cluster-26537.74412,Cluster-26537.1764,Cluster-26537.49493,Cluster-26537.13457,Cluster-26537.51577,Cluster-26537.13458,Cluster-26537.11090,Cluster-26537.43091,Cluster-26537.79214,Cluster-26537.72009,Cluster-26537.50899,Cluster-26537.27902,Cluster-26537.5136,Cluster-26537.61609
GO:0080090	regulation of primary metabolic process	biological_process	0.35986	1	12	104	3912	41116	Cluster-26537.27465,Cluster-26537.62993,Cluster-26537.53975,Cluster-26537.14987,Cluster-26537.72009,Cluster-26537.21581,Cluster-26537.49858,Cluster-26537.63916,Cluster-26537.63839,Cluster-26537.13458,Cluster-26537.77256,Cluster-26537.36458
GO:0019222	regulation of metabolic process	biological_process	0.36114	1	13	104	4272	41116	Cluster-26537.72009,Cluster-26537.21581,Cluster-26537.62993,Cluster-26537.27465,Cluster-26537.53975,Cluster-26537.14987,Cluster-26537.63839,Cluster-26537.49858,Cluster-26537.63916,Cluster-26537.13458,Cluster-26537.19972,Cluster-26537.36458,Cluster-26537.77256
GO:0005216	ion channel activity	molecular_function	0.36174	1	2	104	474	41116	Cluster-26537.47199,Cluster-26537.13458
GO:0022838	substrate-specific channel activity	molecular_function	0.36174	1	2	104	474	41116	Cluster-26537.13458,Cluster-26537.47199
GO:0043232	intracellular non-membrane-bounded organelle	cellular_component	0.36307	1	11	104	3737	41116	Cluster-26537.39104,Cluster-26537.63916,Cluster-26563.1,Cluster-26537.62993,Cluster-26537.39826,Cluster-26537.14987,Cluster-26537.58078,Cluster-26537.36458,Cluster-26537.49493,Cluster-26537.13457,Cluster-26537.16985
GO:0051234	establishment of localization	biological_process	0.3647	1	19	104	6387	41116	Cluster-26537.11090,Cluster-26537.13458,Cluster-26537.49493,Cluster-26537.51577,Cluster-26537.13457,Cluster-26537.47199,Cluster-26537.74412,Cluster-26537.1764,Cluster-26537.20095,Cluster-26537.72664,Cluster-26537.62302,Cluster-26537.74852,Cluster-26537.61609,Cluster-26537.27902,Cluster-26537.5136,Cluster-26537.43091,Cluster-26537.79214,Cluster-26537.72009,Cluster-26537.50899
GO:0031399	regulation of protein modification process	biological_process	0.36592	1	1	104	180	41116	Cluster-26537.49858
GO:0015276	ligand-gated ion channel activity	molecular_function	0.36642	1	1	104	170	41116	Cluster-26537.13458
GO:0022834	ligand-gated channel activity	molecular_function	0.36642	1	1	104	170	41116	Cluster-26537.13458
GO:0015267	channel activity	molecular_function	0.36667	1	2	104	480	41116	Cluster-26537.13458,Cluster-26537.47199
GO:0022803	passive transmembrane transporter activity	molecular_function	0.36667	1	2	104	480	41116	Cluster-26537.13458,Cluster-26537.47199
GO:0044711	single-organism biosynthetic process	biological_process	0.36669	1	9	104	2859	41116	Cluster-26537.27123,Cluster-26537.36458,Cluster-4256.0,Cluster-26537.46144,Cluster-26537.32803,Cluster-26537.47099,Cluster-26537.44109,Cluster-26537.20095,Cluster-26537.50899
GO:0006779	porphyrin-containing compound biosynthetic process	biological_process	0.36687	1	1	104	163	41116	Cluster-26537.50899
GO:0098813	nuclear chromosome segregation	biological_process	0.3674	1	1	104	179	41116	Cluster-26537.49858
GO:0016655	oxidoreductase activity, acting on NAD(P)H, quinone or similar compound as acceptor	molecular_function	0.3682	1	1	104	180	41116	Cluster-26537.20095
GO:0003690	double-stranded DNA binding	molecular_function	0.37097	1	1	104	159	41116	Cluster-26537.61810
GO:1901607	alpha-amino acid biosynthetic process	biological_process	0.37142	1	2	104	458	41116	Cluster-26537.27123,Cluster-26537.50899
GO:0006743	ubiquinone metabolic process	biological_process	0.37153	1	1	104	177	41116	Cluster-26537.20095
GO:0006744	ubiquinone biosynthetic process	biological_process	0.37153	1	1	104	177	41116	Cluster-26537.20095
GO:0044433	cytoplasmic vesicle part	cellular_component	0.3726	1	1	104	167	41116	Cluster-26537.72009
GO:0009057	macromolecule catabolic process	biological_process	0.37484	1	3	104	820	41116	Cluster-24656.0,Cluster-26537.51865,Cluster-26537.49858
GO:0000902	cell morphogenesis	biological_process	0.37528	1	1	104	177	41116	Cluster-26537.42435
GO:0032989	cellular component morphogenesis	biological_process	0.37528	1	1	104	177	41116	Cluster-26537.42435
GO:0046486	glycerolipid metabolic process	biological_process	0.37566	1	2	104	447	41116	Cluster-26537.51865,Cluster-26537.74852
GO:0006915	apoptotic process	biological_process	0.37567	1	1	104	174	41116	Cluster-26537.62011
GO:0012501	programmed cell death	biological_process	0.37663	1	1	104	175	41116	Cluster-26537.62011
GO:0044444	cytoplasmic part	cellular_component	0.37742	1	12	104	4238	41116	Cluster-26563.1,Cluster-26537.63916,Cluster-26537.20095,Cluster-26537.72009,Cluster-26537.14987,Cluster-26537.54120,Cluster-26537.62993,Cluster-26537.36458,Cluster-26537.58078,Cluster-26537.57486,Cluster-26537.61609,Cluster-26537.16985
GO:0006313	transposition, DNA-mediated	biological_process	0.37901	1	1	104	164	41116	Cluster-26537.67226
GO:0032196	transposition	biological_process	0.37901	1	1	104	164	41116	Cluster-26537.67226
GO:0005576	extracellular region	cellular_component	0.37907	1	5	104	1576	41116	Cluster-26537.36458,Cluster-26537.13457,Cluster-26537.51577,Cluster-26537.34833,Cluster-26537.13458
GO:0042181	ketone biosynthetic process	biological_process	0.38107	1	1	104	182	41116	Cluster-26537.20095
GO:1901661	quinone metabolic process	biological_process	0.38107	1	1	104	182	41116	Cluster-26537.20095
GO:1901663	quinone biosynthetic process	biological_process	0.38107	1	1	104	182	41116	Cluster-26537.20095
GO:0006811	ion transport	biological_process	0.38148	1	8	104	2630	41116	Cluster-26537.62302,Cluster-26537.20095,Cluster-26537.50899,Cluster-26537.27902,Cluster-26537.47199,Cluster-26537.1764,Cluster-26537.13458,Cluster-26537.11090
GO:0043228	non-membrane-bounded organelle	cellular_component	0.38215	1	11	104	3794	41116	Cluster-26537.58078,Cluster-26537.36458,Cluster-26537.49493,Cluster-26537.13457,Cluster-26537.16985,Cluster-26537.39104,Cluster-26537.63916,Cluster-26563.1,Cluster-26537.39826,Cluster-26537.62993,Cluster-26537.14987
GO:0016247	channel regulator activity	molecular_function	0.38236	1	1	104	176	41116	Cluster-26537.51577
GO:0006479	protein methylation	biological_process	0.38426	1	1	104	179	41116	Cluster-4256.0
GO:0008213	protein alkylation	biological_process	0.38426	1	1	104	179	41116	Cluster-4256.0
GO:0009247	glycolipid biosynthetic process	biological_process	0.38495	1	1	104	166	41116	Cluster-26537.36458
GO:0046467	membrane lipid biosynthetic process	biological_process	0.38495	1	1	104	166	41116	Cluster-26537.36458
GO:0003887	DNA-directed DNA polymerase activity	molecular_function	0.38542	1	1	104	162	41116	Cluster-26537.27465
GO:0006505	GPI anchor metabolic process	biological_process	0.38629	1	1	104	166	41116	Cluster-26537.74852
GO:0098772	molecular function regulator	molecular_function	0.3876	1	3	104	868	41116	Cluster-26537.19972,Cluster-26537.13458,Cluster-26537.51577
GO:0016023	cytoplasmic membrane-bounded vesicle	cellular_component	0.39146	1	1	104	191	41116	Cluster-26537.72009
GO:0032787	monocarboxylic acid metabolic process	biological_process	0.39217	1	3	104	847	41116	Cluster-26537.27123,Cluster-26537.53975,Cluster-26537.50899
GO:0006807	nitrogen compound metabolic process	biological_process	0.39252	1	35	104	12552	41116	Cluster-26537.63916,Cluster-26537.50899,Cluster-26537.58078,Cluster-26537.47099,Cluster-26537.63839,Cluster-26537.59459,Cluster-26537.46809,Cluster-26537.54120,Cluster-26537.14987,Cluster-26537.62993,Cluster-26537.27465,Cluster-26537.34833,Cluster-26537.67226,Cluster-26537.32803,Cluster-26537.61810,Cluster-26537.16985,Cluster-26563.1,Cluster-26537.43909,Cluster-26537.60146,Cluster-26537.72009,Clu…
GO:0034754	cellular hormone metabolic process	biological_process	0.3951	1	1	104	180	41116	Cluster-26537.27123
GO:0008652	cellular amino acid biosynthetic process	biological_process	0.39538	1	2	104	483	41116	Cluster-26537.27123,Cluster-26537.50899
GO:0031323	regulation of cellular metabolic process	biological_process	0.39556	1	12	104	4020	41116	Cluster-26537.62993,Cluster-26537.27465,Cluster-26537.53975,Cluster-26537.14987,Cluster-26537.72009,Cluster-26537.21581,Cluster-26537.49858,Cluster-26537.63916,Cluster-26537.63839,Cluster-26537.13458,Cluster-26537.77256,Cluster-26537.36458
GO:0005509	calcium ion binding	molecular_function	0.3987	1	2	104	547	41116	Cluster-26537.60146,Cluster-26537.34833
GO:0008219	cell death	biological_process	0.40111	1	1	104	192	41116	Cluster-26537.62011
GO:0016265	death	biological_process	0.40111	1	1	104	192	41116	Cluster-26537.62011
GO:0031988	membrane-bounded vesicle	cellular_component	0.40123	1	1	104	197	41116	Cluster-26537.72009
GO:0043170	macromolecule metabolic process	biological_process	0.40266	1	40	104	14358	41116	Cluster-26537.62348,Cluster-26537.21581,Cluster-26537.14555,Cluster-26537.49858,Cluster-26537.74852,Cluster-26537.63623,Cluster-26537.37230,Cluster-26537.13458,Cluster-26537.51865,Cluster-26537.34422,Cluster-26537.39826,Cluster-26537.72009,Cluster-26537.40283,Cluster-26537.39519,Cluster-26563.1,Cluster-26537.43909,Cluster-26537.2051,Cluster-24656.0,Cluster-26537.49029,Cluster-26537.77256,Cluster-…
GO:0008173	RNA methyltransferase activity	molecular_function	0.40418	1	1	104	172	41116	Cluster-4256.0
GO:0009405	pathogenesis	biological_process	0.40492	1	2	104	552	41116	Cluster-26537.51577,Cluster-26537.69192
GO:0042445	hormone metabolic process	biological_process	0.40562	1	1	104	186	41116	Cluster-26537.27123
GO:0006733	oxidoreduction coenzyme metabolic process	biological_process	0.40665	1	2	104	534	41116	Cluster-26537.20095,Cluster-26537.32803
GO:0016893	endonuclease activity, active with either ribo- or deoxyribonucleic acids and producing 5'-phosphomonoesters	molecular_function	0.40718	1	1	104	186	41116	Cluster-26537.27465
GO:0098542	defense response to other organism	biological_process	0.40769	1	1	104	208	41116	Cluster-26537.60436
GO:0010817	regulation of hormone levels	biological_process	0.41044	1	1	104	189	41116	Cluster-26537.27123
GO:0042575	DNA polymerase complex	cellular_component	0.4128	1	1	104	179	41116	Cluster-26537.27465
GO:0051179	localization	biological_process	0.41318	1	19	104	6574	41116	Cluster-26537.20095,Cluster-26537.72664,Cluster-26537.62302,Cluster-26537.74852,Cluster-26537.11090,Cluster-26537.13458,Cluster-26537.49493,Cluster-26537.51577,Cluster-26537.13457,Cluster-26537.47199,Cluster-26537.1764,Cluster-26537.74412,Cluster-26537.43091,Cluster-26537.79214,Cluster-26537.72009,Cluster-26537.50899,Cluster-26537.61609,Cluster-26537.27902,Cluster-26537.5136
GO:0015077	monovalent inorganic cation transmembrane transporter activity	molecular_function	0.41482	1	3	104	947	41116	Cluster-26537.11090,Cluster-26537.47199,Cluster-26537.1764
GO:0070085	glycosylation	biological_process	0.41611	1	1	104	191	41116	Cluster-26537.69406
GO:0006270	DNA replication initiation	biological_process	0.41879	1	1	104	197	41116	Cluster-26537.46809
GO:0071822	protein complex subunit organization	biological_process	0.41899	1	3	104	887	41116	Cluster-26537.74412,Cluster-26537.63916,Cluster-26537.14987
GO:0005737	cytoplasm	cellular_component	0.41911	1	14	104	5127	41116	Cluster-26563.1,Cluster-26537.43909,Cluster-26537.63916,Cluster-26537.50899,Cluster-26537.72009,Cluster-26537.20095,Cluster-26537.54120,Cluster-26537.14987,Cluster-26537.62993,Cluster-26537.36458,Cluster-26537.58078,Cluster-26537.57486,Cluster-26537.16985,Cluster-26537.61609
GO:0070925	organelle assembly	biological_process	0.42208	1	1	104	212	41116	Cluster-26537.59459
GO:0000910	cytokinesis	biological_process	0.42227	1	1	104	215	41116	Cluster-26537.62011
GO:0000228	nuclear chromosome	cellular_component	0.42277	1	1	104	212	41116	Cluster-26537.39104
GO:0003735	structural constituent of ribosome	molecular_function	0.43	1	3	104	1105	41116	Cluster-26537.16985,Cluster-26537.58078,Cluster-26563.1
GO:0033043	regulation of organelle organization	biological_process	0.43388	1	1	104	219	41116	Cluster-26537.49858
GO:0033643	host cell part	cellular_component	0.43783	1	1	104	217	41116	Cluster-26537.74852
GO:0005215	transporter activity	molecular_function	0.43931	1	9	104	3072	41116	Cluster-26537.79214,Cluster-26537.72664,Cluster-26537.49493,Cluster-26537.47199,Cluster-26537.1764,Cluster-26537.5136,Cluster-26537.11090,Cluster-26537.13458,Cluster-26537.61609
GO:0004812	aminoacyl-tRNA ligase activity	molecular_function	0.44024	1	1	104	210	41116	Cluster-26537.43909
GO:0070069	cytochrome complex	cellular_component	0.44155	1	1	104	231	41116	Cluster-26537.74412
GO:0018995	host	cellular_component	0.44544	1	1	104	222	41116	Cluster-26537.74852
GO:0043657	host cell	cellular_component	0.44544	1	1	104	222	41116	Cluster-26537.74852
GO:0044215	other organism	cellular_component	0.44544	1	1	104	222	41116	Cluster-26537.74852
GO:0044216	other organism cell	cellular_component	0.44544	1	1	104	222	41116	Cluster-26537.74852
GO:0044217	other organism part	cellular_component	0.44544	1	1	104	222	41116	Cluster-26537.74852
GO:0034061	DNA polymerase activity	molecular_function	0.44729	1	1	104	200	41116	Cluster-26537.27465
GO:0031410	cytoplasmic vesicle	cellular_component	0.4479	1	1	104	223	41116	Cluster-26537.72009
GO:0007059	chromosome segregation	biological_process	0.44812	1	1	104	232	41116	Cluster-26537.49858
GO:0031090	organelle membrane	cellular_component	0.45044	1	4	104	1303	41116	Cluster-26537.57486,Cluster-26537.72009,Cluster-26537.54120,Cluster-26537.61609
GO:0052689	carboxylic ester hydrolase activity	molecular_function	0.45066	1	1	104	212	41116	Cluster-26537.74852
GO:0016875	ligase activity, forming carbon-oxygen bonds	molecular_function	0.45237	1	1	104	219	41116	Cluster-26537.43909
GO:0016876	ligase activity, forming aminoacyl-tRNA and related compounds	molecular_function	0.45237	1	1	104	219	41116	Cluster-26537.43909
GO:0045454	cell redox homeostasis	biological_process	0.45411	1	1	104	247	41116	Cluster-26537.46548
GO:0031982	vesicle	cellular_component	0.45677	1	1	104	229	41116	Cluster-26537.72009
GO:0071554	cell wall organization or biogenesis	biological_process	0.45711	1	1	104	232	41116	Cluster-9691.9
GO:0006418	tRNA aminoacylation for protein translation	biological_process	0.45835	1	1	104	222	41116	Cluster-26537.43909
GO:0031329	regulation of cellular catabolic process	biological_process	0.46381	1	1	104	229	41116	Cluster-26537.49858
GO:0015078	hydrogen ion transmembrane transporter activity	molecular_function	0.4654	1	2	104	644	41116	Cluster-26537.1764,Cluster-26537.11090
GO:0008299	isoprenoid biosynthetic process	biological_process	0.4659	1	1	104	224	41116	Cluster-26537.47099
GO:0008238	exopeptidase activity	molecular_function	0.46903	1	1	104	243	41116	Cluster-26537.47905
GO:0043038	amino acid activation	biological_process	0.47009	1	1	104	231	41116	Cluster-26537.43909
GO:0043039	tRNA aminoacylation	biological_process	0.47009	1	1	104	231	41116	Cluster-26537.43909
GO:0045182	translation regulator activity	molecular_function	0.47132	1	1	104	184	41116	Cluster-26537.72009
GO:0006720	isoprenoid metabolic process	biological_process	0.47222	1	1	104	229	41116	Cluster-26537.47099
GO:0016209	antioxidant activity	molecular_function	0.47498	1	1	104	258	41116	Cluster-26537.46548
GO:0022890	inorganic cation transmembrane transporter activity	molecular_function	0.47509	1	4	104	1405	41116	Cluster-26537.1764,Cluster-26537.47199,Cluster-26537.11090,Cluster-26537.13458
GO:0009894	regulation of catabolic process	biological_process	0.47885	1	1	104	239	41116	Cluster-26537.49858
GO:0030312	external encapsulating structure	cellular_component	0.48301	1	1	104	250	41116	Cluster-9691.9
GO:0006310	DNA recombination	biological_process	0.48309	1	2	104	557	41116	Cluster-26537.67226,Cluster-26537.39826
GO:0004842	ubiquitin-protein transferase activity	molecular_function	0.48355	1	2	104	543	41116	Cluster-26537.2051,Cluster-26537.62011
GO:0019787	ubiquitin-like protein transferase activity	molecular_function	0.48433	1	2	104	544	41116	Cluster-26537.2051,Cluster-26537.62011
GO:0042278	purine nucleoside metabolic process	biological_process	0.48657	1	3	104	1073	41116	Cluster-26537.47099,Cluster-26537.20095,Cluster-4256.0
GO:0046128	purine ribonucleoside metabolic process	biological_process	0.48657	1	3	104	1073	41116	Cluster-26537.20095,Cluster-26537.47099,Cluster-4256.0
GO:0005887	integral component of plasma membrane	cellular_component	0.48919	1	1	104	249	41116	Cluster-26537.47199
GO:0032501	multicellular organismal process	biological_process	0.49002	1	3	104	1047	41116	Cluster-9752.0,Cluster-26537.57298,Cluster-26537.61609
GO:0046148	pigment biosynthetic process	biological_process	0.49012	1	1	104	227	41116	Cluster-26537.50899
GO:0055085	transmembrane transport	biological_process	0.4922	1	6	104	2035	41116	Cluster-26537.1764,Cluster-26537.74412,Cluster-26537.72664,Cluster-26537.11090,Cluster-26537.79214,Cluster-26537.61609
GO:0043207	response to external biotic stimulus	biological_process	0.49423	1	1	104	274	41116	Cluster-26537.60436
GO:0051707	response to other organism	biological_process	0.49423	1	1	104	274	41116	Cluster-26537.60436
GO:0016020	membrane	cellular_component	0.49567	1	26	104	9592	41116	Cluster-26537.78180,Cluster-26537.74852,Cluster-26537.59459,Cluster-26537.19347,Cluster-26537.54120,Cluster-26537.72664,Cluster-26537.1764,Cluster-26537.74412,Cluster-26537.47199,Cluster-26537.13457,Cluster-26537.51577,Cluster-26537.49493,Cluster-26537.13458,Cluster-26537.11090,Cluster-26537.57486,Cluster-26537.63916,Cluster-26537.39104,Cluster-26537.60146,Cluster-26537.39826,Cluster-26537.79214,…
GO:0031226	intrinsic component of plasma membrane	cellular_component	0.49592	1	1	104	255	41116	Cluster-26537.47199
GO:0033014	tetrapyrrole biosynthetic process	biological_process	0.49725	1	1	104	256	41116	Cluster-26537.50899
GO:0046488	phosphatidylinositol metabolic process	biological_process	0.49731	1	1	104	227	41116	Cluster-26537.74852
GO:0060255	regulation of macromolecule metabolic process	biological_process	0.49739	1	11	104	3946	41116	Cluster-26537.63839,Cluster-26537.63916,Cluster-26537.49858,Cluster-26537.21581,Cluster-26537.72009,Cluster-26537.14987,Cluster-26537.27465,Cluster-26537.62993,Cluster-26537.36458,Cluster-26537.77256,Cluster-26537.13458
GO:0043648	dicarboxylic acid metabolic process	biological_process	0.49792	1	1	104	240	41116	Cluster-26537.27123
GO:0043566	structure-specific DNA binding	molecular_function	0.49825	1	1	104	252	41116	Cluster-26537.61810
GO:0022804	active transmembrane transporter activity	molecular_function	0.499	1	2	104	595	41116	Cluster-26537.11090,Cluster-26537.1764
GO:0006091	generation of precursor metabolites and energy	biological_process	0.49943	1	3	104	1047	41116	Cluster-26537.44109,Cluster-26537.20095,Cluster-26537.46144
GO:0009119	ribonucleoside metabolic process	biological_process	0.50451	1	3	104	1100	41116	Cluster-4256.0,Cluster-26537.47099,Cluster-26537.20095
GO:0016192	vesicle-mediated transport	biological_process	0.51033	1	3	104	902	41116	Cluster-26537.1764,Cluster-26537.43091,Cluster-26537.72009
GO:0009378	four-way junction helicase activity	molecular_function	0.51065	1	1	104	240	41116	Cluster-26537.39826
GO:0009379	Holliday junction helicase complex	cellular_component	0.51065	1	1	104	240	41116	Cluster-26537.39826
GO:0048476	Holliday junction resolvase complex	cellular_component	0.51065	1	1	104	240	41116	Cluster-26537.39826
GO:0004527	exonuclease activity	molecular_function	0.51115	1	1	104	265	41116	Cluster-26537.63595
GO:0009058	biosynthetic process	biological_process	0.51725	1	25	104	9430	41116	Cluster-26537.47099,Cluster-26537.36458,Cluster-4256.0,Cluster-26537.77256,Cluster-26537.58078,Cluster-26537.72009,Cluster-26537.50899,Cluster-26537.53975,Cluster-26537.43909,Cluster-26563.1,Cluster-26537.63916,Cluster-26537.16985,Cluster-26537.32803,Cluster-26537.46144,Cluster-26537.27123,Cluster-26537.20095,Cluster-26537.21581,Cluster-26537.62993,Cluster-26537.27465,Cluster-26537.44109,Cluster-…
GO:0008234	cysteine-type peptidase activity	molecular_function	0.51962	1	1	104	278	41116	Cluster-26537.37230
GO:0006511	ubiquitin-dependent protein catabolic process	biological_process	0.52009	1	1	104	271	41116	Cluster-26537.49858
GO:0019941	modification-dependent protein catabolic process	biological_process	0.52084	1	1	104	272	41116	Cluster-26537.49858
GO:0043632	modification-dependent macromolecule catabolic process	biological_process	0.52084	1	1	104	272	41116	Cluster-26537.49858
GO:0044403	symbiosis, encompassing mutualism through parasitism	biological_process	0.52103	1	3	104	1067	41116	Cluster-5325.2,Cluster-26537.46144,Cluster-4256.0
GO:0033202	DNA helicase complex	cellular_component	0.52201	1	1	104	248	41116	Cluster-26537.39826
GO:0044419	interspecies interaction between organisms	biological_process	0.52491	1	3	104	1075	41116	Cluster-5325.2,Cluster-4256.0,Cluster-26537.46144
GO:0051536	iron-sulfur cluster binding	molecular_function	0.52665	1	1	104	262	41116	Cluster-26537.32803
GO:0051540	metal cluster binding	molecular_function	0.52665	1	1	104	262	41116	Cluster-26537.32803
GO:0046914	transition metal ion binding	molecular_function	0.5288	1	10	104	3552	41116	Cluster-26537.34833,Cluster-26537.36458,Cluster-26537.61416,Cluster-26537.46834,Cluster-26537.57486,Cluster-26537.66596,Cluster-26537.2051,Cluster-26537.54120,Cluster-26537.39826,Cluster-26537.33840
GO:0072509	divalent inorganic cation transmembrane transporter activity	molecular_function	0.5291	1	1	104	283	41116	Cluster-26537.13458
GO:0006650	glycerophospholipid metabolic process	biological_process	0.53058	1	1	104	250	41116	Cluster-26537.74852
GO:0042775	mitochondrial ATP synthesis coupled electron transport	biological_process	0.53077	1	1	104	315	41116	Cluster-26537.20095
GO:1901576	organic substance biosynthetic process	biological_process	0.53099	1	24	104	9126	41116	Cluster-26537.27123,Cluster-26537.46144,Cluster-26537.16985,Cluster-26537.32803,Cluster-26537.46809,Cluster-26537.49858,Cluster-26537.63839,Cluster-26537.74852,Cluster-26537.44109,Cluster-26537.62993,Cluster-26537.27465,Cluster-26537.14987,Cluster-26537.20095,Cluster-26537.21581,Cluster-26537.77256,Cluster-26537.58078,Cluster-26537.36458,Cluster-4256.0,Cluster-26537.47099,Cluster-26537.63916,Clus…
GO:0006261	DNA-dependent DNA replication	biological_process	0.5314	1	1	104	271	41116	Cluster-26537.46809
GO:0098797	plasma membrane protein complex	cellular_component	0.53171	1	1	104	284	41116	Cluster-26537.47199
GO:0009653	anatomical structure morphogenesis	biological_process	0.53246	1	1	104	306	41116	Cluster-26537.42435
GO:0043414	macromolecule methylation	biological_process	0.53409	1	1	104	280	41116	Cluster-4256.0
GO:0022857	transmembrane transporter activity	molecular_function	0.5356	1	7	104	2579	41116	Cluster-26537.72664,Cluster-26537.11090,Cluster-26537.79214,Cluster-26537.13458,Cluster-26537.1764,Cluster-26537.5136,Cluster-26537.47199
GO:0071840	cellular component organization or biogenesis	biological_process	0.53948	1	11	104	4342	41116	Cluster-26563.1,Cluster-26537.59459,Cluster-26537.49858,Cluster-26537.63916,Cluster-26537.42435,Cluster-9691.9,Cluster-26537.14987,Cluster-26537.49493,Cluster-26537.58078,Cluster-26537.74412,Cluster-26537.16985
GO:0000775	chromosome, centromeric region	cellular_component	0.5407	1	1	104	297	41116	Cluster-26537.49493
GO:0042398	cellular modified amino acid biosynthetic process	biological_process	0.54077	1	1	104	292	41116	Cluster-26537.50899
GO:0009116	nucleoside metabolic process	biological_process	0.54434	1	3	104	1159	41116	Cluster-26537.20095,Cluster-26537.47099,Cluster-4256.0
GO:0004857	enzyme inhibitor activity	molecular_function	0.54879	1	1	104	315	41116	Cluster-26537.13458
GO:0006814	sodium ion transport	biological_process	0.54918	1	1	104	309	41116	Cluster-26537.20095
GO:1901657	glycosyl compound metabolic process	biological_process	0.5506	1	3	104	1168	41116	Cluster-26537.47099,Cluster-26537.20095,Cluster-4256.0
GO:0042773	ATP synthesis coupled electron transport	biological_process	0.55221	1	1	104	331	41116	Cluster-26537.20095
GO:0008324	cation transmembrane transporter activity	molecular_function	0.55531	1	4	104	1537	41116	Cluster-26537.1764,Cluster-26537.47199,Cluster-26537.13458,Cluster-26537.11090
GO:0070838	divalent metal ion transport	biological_process	0.55809	1	1	104	308	41116	Cluster-26537.13458
GO:0098687	chromosomal region	cellular_component	0.56339	1	1	104	318	41116	Cluster-26537.49493
GO:0003723	RNA binding	molecular_function	0.56559	1	5	104	1800	41116	Cluster-26537.14987,Cluster-26537.62993,Cluster-26537.14555,Cluster-26537.63916,Cluster-26537.36458
GO:0044257	cellular protein catabolic process	biological_process	0.56715	1	1	104	320	41116	Cluster-26537.49858
GO:0051603	proteolysis involved in cellular protein catabolic process	biological_process	0.56715	1	1	104	320	41116	Cluster-26537.49858
GO:0009607	response to biotic stimulus	biological_process	0.56958	1	1	104	342	41116	Cluster-26537.60436
GO:0061695	transferase complex, transferring phosphorus-containing groups	cellular_component	0.57199	1	2	104	672	41116	Cluster-26537.27465,Cluster-26537.78763
GO:0036094	small molecule binding	molecular_function	0.57318	1	18	104	6581	41116	Cluster-26537.47099,Cluster-26537.77342,Cluster-26537.58078,Cluster-26537.36458,Cluster-26537.75233,Cluster-26537.39826,Cluster-26537.50899,Cluster-26537.39519,Cluster-26537.43909,Cluster-26537.61810,Cluster-26537.34833,Cluster-26537.27123,Cluster-26537.51865,Cluster-26537.46144,Cluster-26537.44109,Cluster-26537.14555,Cluster-26537.38798,Cluster-26537.59459
GO:0030880	RNA polymerase complex	cellular_component	0.5745	1	1	104	308	41116	Cluster-26537.78763
GO:0016667	oxidoreductase activity, acting on a sulfur group of donors	molecular_function	0.57722	1	1	104	401	41116	Cluster-26537.46548
GO:0048193	Golgi vesicle transport	biological_process	0.57768	1	1	104	305	41116	Cluster-26537.72009
GO:0008757	S-adenosylmethionine-dependent methyltransferase activity	molecular_function	0.58261	1	1	104	300	41116	Cluster-4256.0
GO:0048869	cellular developmental process	biological_process	0.58396	1	1	104	346	41116	Cluster-26537.42435
GO:0030117	membrane coat	cellular_component	0.58755	1	1	104	294	41116	Cluster-26537.72009
GO:0048475	coated membrane	cellular_component	0.58755	1	1	104	294	41116	Cluster-26537.72009
GO:0006400	tRNA modification	biological_process	0.58848	1	1	104	309	41116	Cluster-4256.0
GO:0006081	cellular aldehyde metabolic process	biological_process	0.5926	1	1	104	327	41116	Cluster-26537.50899
GO:0005694	chromosome	cellular_component	0.59334	1	3	104	1099	41116	Cluster-26537.39826,Cluster-26537.49493,Cluster-26537.39104
GO:0032259	methylation	biological_process	0.59347	1	1	104	327	41116	Cluster-4256.0
GO:0072511	divalent inorganic cation transport	biological_process	0.59397	1	1	104	340	41116	Cluster-26537.13458
GO:0019031	viral envelope	cellular_component	0.59431	1	1	104	352	41116	Cluster-26537.7233
GO:0036338	viral membrane	cellular_component	0.59431	1	1	104	352	41116	Cluster-26537.7233
GO:0005743	mitochondrial inner membrane	cellular_component	0.59445	1	1	104	373	41116	Cluster-26537.61609
GO:0043933	macromolecular complex subunit organization	biological_process	0.59624	1	3	104	1162	41116	Cluster-26537.63916,Cluster-26537.74412,Cluster-26537.14987
GO:0005982	starch metabolic process	biological_process	0.59995	1	1	104	313	41116	Cluster-26537.43952
GO:0005985	sucrose metabolic process	biological_process	0.59995	1	1	104	313	41116	Cluster-26537.43952
GO:0046496	nicotinamide nucleotide metabolic process	biological_process	0.6001	1	1	104	349	41116	Cluster-26537.32803
GO:0046873	metal ion transmembrane transporter activity	molecular_function	0.60125	1	2	104	772	41116	Cluster-26537.47199,Cluster-26537.13458
GO:0022904	respiratory electron transport chain	biological_process	0.60133	1	1	104	375	41116	Cluster-26537.20095
GO:0016788	hydrolase activity, acting on ester bonds	molecular_function	0.60173	1	5	104	1859	41116	Cluster-26537.63595,Cluster-26537.14555,Cluster-26537.27465,Cluster-26537.51577,Cluster-26537.74852
GO:0006457	protein folding	biological_process	0.60188	1	1	104	366	41116	Cluster-26537.62993
GO:0030163	protein catabolic process	biological_process	0.60327	1	1	104	352	41116	Cluster-26537.49858
GO:0044707	single-multicellular organism process	biological_process	0.60643	1	2	104	807	41116	Cluster-26537.61609,Cluster-9752.0
GO:0019362	pyridine nucleotide metabolic process	biological_process	0.60743	1	1	104	357	41116	Cluster-26537.32803
GO:0022891	substrate-specific transmembrane transporter activity	molecular_function	0.60863	1	5	104	2018	41116	Cluster-26537.47199,Cluster-26537.1764,Cluster-26537.5136,Cluster-26537.11090,Cluster-26537.13458
GO:0019866	organelle inner membrane	cellular_component	0.61067	1	1	104	387	41116	Cluster-26537.61609
GO:0071702	organic substance transport	biological_process	0.61157	1	6	104	2272	41116	Cluster-26537.5136,Cluster-26537.74852,Cluster-26537.13457,Cluster-26537.61609,Cluster-26537.13458,Cluster-26537.72009
GO:0015672	monovalent inorganic cation transport	biological_process	0.61161	1	3	104	1246	41116	Cluster-26537.47199,Cluster-26537.20095,Cluster-26537.50899
GO:0034641	cellular nitrogen compound metabolic process	biological_process	0.61637	1	29	104	11324	41116	Cluster-26537.57486,Cluster-26537.67226,Cluster-26537.32803,Cluster-26537.16985,Cluster-26537.61810,Cluster-26537.27123,Cluster-26537.21581,Cluster-26537.20095,Cluster-26537.14555,Cluster-26537.54120,Cluster-26537.14987,Cluster-26537.62993,Cluster-26537.27465,Cluster-26537.74852,Cluster-26537.63839,Cluster-26537.46809,Cluster-26537.49858,Cluster-26537.47099,Cluster-26537.78763,Cluster-4256.0,Clus…
GO:0005198	structural molecule activity	molecular_function	0.61993	1	4	104	1817	41116	Cluster-26563.1,Cluster-26537.58078,Cluster-9691.9,Cluster-26537.16985
GO:0044283	small molecule biosynthetic process	biological_process	0.62053	1	3	104	1148	41116	Cluster-26537.27123,Cluster-26537.20095,Cluster-26537.50899
GO:0042254	ribosome biogenesis	biological_process	0.62467	1	3	104	1402	41116	Cluster-26537.16985,Cluster-26537.58078,Cluster-26563.1
GO:0000166	nucleotide binding	molecular_function	0.62571	1	17	104	6420	41116	Cluster-26537.61810,Cluster-26537.51865,Cluster-26537.46144,Cluster-26537.34833,Cluster-26537.27123,Cluster-26537.14555,Cluster-26537.44109,Cluster-26537.59459,Cluster-26537.38798,Cluster-26537.47099,Cluster-26537.36458,Cluster-26537.77342,Cluster-26537.58078,Cluster-26537.50899,Cluster-26537.39826,Cluster-26537.43909,Cluster-26537.39519
GO:1901265	nucleoside phosphate binding	molecular_function	0.62571	1	17	104	6420	41116	Cluster-26537.58078,Cluster-26537.77342,Cluster-26537.36458,Cluster-26537.47099,Cluster-26537.39519,Cluster-26537.43909,Cluster-26537.39826,Cluster-26537.50899,Cluster-26537.27123,Cluster-26537.34833,Cluster-26537.46144,Cluster-26537.51865,Cluster-26537.61810,Cluster-26537.38798,Cluster-26537.59459,Cluster-26537.44109,Cluster-26537.14555
GO:0050660	flavin adenine dinucleotide binding	molecular_function	0.6277	1	1	104	331	41116	Cluster-26537.58078
GO:0042967	acyl-carrier-protein biosynthetic process	biological_process	0.62893	1	1	104	341	41116	Cluster-26537.74852
GO:0072524	pyridine-containing compound metabolic process	biological_process	0.63458	1	1	104	383	41116	Cluster-26537.32803
GO:0044085	cellular component biogenesis	biological_process	0.63707	1	6	104	2664	41116	Cluster-9691.9,Cluster-26537.16985,Cluster-26563.1,Cluster-26537.59459,Cluster-26537.58078,Cluster-26537.74412
GO:0072521	purine-containing compound metabolic process	biological_process	0.63826	1	4	104	1711	41116	Cluster-4256.0,Cluster-26537.47099,Cluster-26537.20095,Cluster-26537.78763
GO:0000152	nuclear ubiquitin ligase complex	cellular_component	0.63984	1	1	104	359	41116	Cluster-26537.2051
GO:0005680	anaphase-promoting complex	cellular_component	0.63984	1	1	104	359	41116	Cluster-26537.2051
GO:0006073	cellular glucan metabolic process	biological_process	0.63989	1	1	104	357	41116	Cluster-26537.43952
GO:0044042	glucan metabolic process	biological_process	0.63989	1	1	104	357	41116	Cluster-26537.43952
GO:0005984	disaccharide metabolic process	biological_process	0.64077	1	1	104	351	41116	Cluster-26537.43952
GO:0022613	ribonucleoprotein complex biogenesis	biological_process	0.64189	1	3	104	1435	41116	Cluster-26563.1,Cluster-26537.58078,Cluster-26537.16985
GO:0031461	cullin-RING ubiquitin ligase complex	cellular_component	0.6429	1	1	104	362	41116	Cluster-26537.2051
GO:0000151	ubiquitin ligase complex	cellular_component	0.64909	1	1	104	368	41116	Cluster-26537.2051
GO:0016043	cellular component organization	biological_process	0.65696	1	7	104	2918	41116	Cluster-26537.14987,Cluster-26537.49493,Cluster-26537.59459,Cluster-26537.42435,Cluster-26537.49858,Cluster-26537.63916,Cluster-26537.74412
GO:0008270	zinc ion binding	molecular_function	0.65817	1	7	104	2730	41116	Cluster-26537.61416,Cluster-26537.39826,Cluster-26537.33840,Cluster-26537.34833,Cluster-26537.66596,Cluster-26537.36458,Cluster-26537.2051
GO:0016053	organic acid biosynthetic process	biological_process	0.65975	1	2	104	802	41116	Cluster-26537.27123,Cluster-26537.50899
GO:0046394	carboxylic acid biosynthetic process	biological_process	0.65975	1	2	104	802	41116	Cluster-26537.50899,Cluster-26537.27123
GO:0044264	cellular polysaccharide metabolic process	biological_process	0.6615	1	1	104	385	41116	Cluster-26537.43952
GO:0005789	endoplasmic reticulum membrane	cellular_component	0.6623	1	1	104	400	41116	Cluster-26537.61609
GO:0044423	virion part	cellular_component	0.66231	1	2	104	866	41116	Cluster-26537.7233,Cluster-26537.74852
GO:0006644	phospholipid metabolic process	biological_process	0.66379	1	1	104	372	41116	Cluster-26537.74852
GO:0006464	cellular protein modification process	biological_process	0.66669	1	9	104	3592	41116	Cluster-26537.62011,Cluster-26537.62993,Cluster-26537.2051,Cluster-26537.59459,Cluster-26537.49858,Cluster-26537.39519,Cluster-4256.0,Cluster-26537.77342,Cluster-26537.34833
GO:0036211	protein modification process	biological_process	0.66669	1	9	104	3592	41116	Cluster-26537.62011,Cluster-26537.62993,Cluster-26537.59459,Cluster-26537.2051,Cluster-26537.49858,Cluster-26537.39519,Cluster-4256.0,Cluster-26537.34833,Cluster-26537.77342
GO:0051171	regulation of nitrogen compound metabolic process	biological_process	0.66848	1	9	104	3672	41116	Cluster-26537.63916,Cluster-26537.63839,Cluster-26537.27465,Cluster-26537.62993,Cluster-26537.14987,Cluster-26537.72009,Cluster-26537.21581,Cluster-26537.77256,Cluster-26537.36458
GO:0042175	nuclear outer membrane-endoplasmic reticulum membrane network	cellular_component	0.67079	1	1	104	408	41116	Cluster-26537.61609
GO:0006119	oxidative phosphorylation	biological_process	0.67092	1	1	104	463	41116	Cluster-26537.20095
GO:0043167	ion binding	molecular_function	0.67354	1	29	104	11157	41116	Cluster-26537.61416,Cluster-26537.47099,Cluster-26537.58078,Cluster-26537.77342,Cluster-26537.27902,Cluster-4256.0,Cluster-26537.36458,Cluster-26537.53975,Cluster-26537.75233,Cluster-26537.39826,Cluster-26537.39519,Cluster-26537.2051,Cluster-26537.60146,Cluster-26537.43909,Cluster-26537.61810,Cluster-26537.46834,Cluster-26537.57486,Cluster-26537.47199,Cluster-26537.34833,Cluster-26537.46144,Clust…
GO:0003678	DNA helicase activity	molecular_function	0.6829	1	1	104	385	41116	Cluster-26537.39826
GO:0044432	endoplasmic reticulum part	cellular_component	0.68291	1	1	104	422	41116	Cluster-26537.61609
GO:0009117	nucleotide metabolic process	biological_process	0.68446	1	3	104	1393	41116	Cluster-26537.32803,Cluster-26537.47099,Cluster-26537.20095
GO:0005976	polysaccharide metabolic process	biological_process	0.68521	1	1	104	413	41116	Cluster-26537.43952
GO:0035556	intracellular signal transduction	biological_process	0.68533	1	2	104	931	41116	Cluster-9752.0,Cluster-26537.46548
GO:1990234	transferase complex	cellular_component	0.68672	1	3	104	1251	41116	Cluster-26537.78763,Cluster-26537.27465,Cluster-26537.2051
GO:0044436	thylakoid part	cellular_component	0.68878	1	1	104	425	41116	Cluster-26537.74412
GO:0046700	heterocycle catabolic process	biological_process	0.68907	1	1	104	429	41116	Cluster-26537.74852
GO:0022892	substrate-specific transporter activity	molecular_function	0.6898	1	5	104	2204	41116	Cluster-26537.11090,Cluster-26537.13458,Cluster-26537.47199,Cluster-26537.5136,Cluster-26537.1764
GO:0009579	thylakoid	cellular_component	0.68986	1	1	104	426	41116	Cluster-26537.74412
GO:0055086	nucleobase-containing small molecule metabolic process	biological_process	0.6939	1	5	104	2231	41116	Cluster-4256.0,Cluster-26537.32803,Cluster-26537.78763,Cluster-26537.47099,Cluster-26537.20095
GO:0043168	anion binding	molecular_function	0.69416	1	16	104	6296	41116	Cluster-26537.14555,Cluster-26537.44109,Cluster-26537.59459,Cluster-26537.38798,Cluster-26537.61810,Cluster-26537.46834,Cluster-26537.46144,Cluster-26537.34833,Cluster-26537.39826,Cluster-26537.75233,Cluster-26537.53975,Cluster-26537.43909,Cluster-26537.39519,Cluster-26537.36458,Cluster-26537.77342,Cluster-26537.58078
GO:0006399	tRNA metabolic process	biological_process	0.69481	1	2	104	833	41116	Cluster-26537.43909,Cluster-4256.0
GO:0006753	nucleoside phosphate metabolic process	biological_process	0.69669	1	3	104	1420	41116	Cluster-26537.32803,Cluster-26537.20095,Cluster-26537.47099
GO:0009150	purine ribonucleotide metabolic process	biological_process	0.69761	1	2	104	997	41116	Cluster-26537.47099,Cluster-26537.20095
GO:0006281	DNA repair	biological_process	0.69763	1	2	104	830	41116	Cluster-26537.61810,Cluster-26537.39826
GO:0009165	nucleotide biosynthetic process	biological_process	0.70151	1	1	104	481	41116	Cluster-26537.32803
GO:1901293	nucleoside phosphate biosynthetic process	biological_process	0.70151	1	1	104	481	41116	Cluster-26537.32803
GO:0006163	purine nucleotide metabolic process	biological_process	0.7049	1	2	104	1010	41116	Cluster-26537.47099,Cluster-26537.20095
GO:0044459	plasma membrane part	cellular_component	0.70524	1	1	104	450	41116	Cluster-26537.47199
GO:1901361	organic cyclic compound catabolic process	biological_process	0.70551	1	1	104	453	41116	Cluster-26537.74852
GO:0034645	cellular macromolecule biosynthetic process	biological_process	0.70643	1	16	104	6748	41116	Cluster-26537.36458,Cluster-26537.58078,Cluster-26537.77256,Cluster-26537.72009,Cluster-26563.1,Cluster-26537.43909,Cluster-26537.63916,Cluster-26537.16985,Cluster-26537.21581,Cluster-26537.14987,Cluster-26537.62993,Cluster-26537.27465,Cluster-26537.74852,Cluster-26537.63839,Cluster-26537.46809,Cluster-26537.49858
GO:2000112	regulation of cellular macromolecule biosynthetic process	biological_process	0.70722	1	8	104	3409	41116	Cluster-26537.72009,Cluster-26537.21581,Cluster-26537.62993,Cluster-26537.14987,Cluster-26537.63839,Cluster-26537.63916,Cluster-26537.36458,Cluster-26537.77256
GO:0019439	aromatic compound catabolic process	biological_process	0.70977	1	1	104	459	41116	Cluster-26537.74852
GO:0044249	cellular biosynthetic process	biological_process	0.71007	1	21	104	8733	41116	Cluster-26537.63839,Cluster-26537.74852,Cluster-26537.49858,Cluster-26537.46809,Cluster-26537.20095,Cluster-26537.21581,Cluster-26537.62993,Cluster-26537.27465,Cluster-26537.14987,Cluster-26537.27123,Cluster-26537.16985,Cluster-26537.32803,Cluster-26537.43909,Cluster-26563.1,Cluster-26537.63916,Cluster-26537.72009,Cluster-26537.50899,Cluster-26537.36458,Cluster-26537.77256,Cluster-26537.58078,Clu…
GO:0016032	viral process	biological_process	0.71028	1	2	104	952	41116	Cluster-26537.46144,Cluster-5325.2
GO:0009259	ribonucleotide metabolic process	biological_process	0.71138	1	2	104	1020	41116	Cluster-26537.47099,Cluster-26537.20095
GO:0010556	regulation of macromolecule biosynthetic process	biological_process	0.71294	1	8	104	3426	41116	Cluster-26537.36458,Cluster-26537.77256,Cluster-26537.63839,Cluster-26537.63916,Cluster-26537.72009,Cluster-26537.21581,Cluster-26537.62993,Cluster-26537.14987
GO:0031326	regulation of cellular biosynthetic process	biological_process	0.71326	1	8	104	3427	41116	Cluster-26537.63916,Cluster-26537.63839,Cluster-26537.14987,Cluster-26537.62993,Cluster-26537.21581,Cluster-26537.72009,Cluster-26537.77256,Cluster-26537.36458
GO:0009889	regulation of biosynthetic process	biological_process	0.71461	1	8	104	3431	41116	Cluster-26537.72009,Cluster-26537.21581,Cluster-26537.62993,Cluster-26537.14987,Cluster-26537.63839,Cluster-26537.63916,Cluster-26537.36458,Cluster-26537.77256
GO:0005524	ATP binding	molecular_function	0.71601	1	12	104	4737	41116	Cluster-26537.61810,Cluster-26537.77342,Cluster-26537.34833,Cluster-26537.46144,Cluster-26537.36458,Cluster-26537.39826,Cluster-26537.44109,Cluster-26537.14555,Cluster-26537.38798,Cluster-26537.39519,Cluster-26537.59459,Cluster-26537.43909
GO:0009059	macromolecule biosynthetic process	biological_process	0.72479	1	16	104	6829	41116	Cluster-26537.14987,Cluster-26537.62993,Cluster-26537.27465,Cluster-26537.21581,Cluster-26537.46809,Cluster-26537.49858,Cluster-26537.74852,Cluster-26537.63839,Cluster-26537.16985,Cluster-26537.72009,Cluster-26537.63916,Cluster-26563.1,Cluster-26537.43909,Cluster-26537.58078,Cluster-26537.77256,Cluster-26537.36458
GO:0009605	response to external stimulus	biological_process	0.72642	1	1	104	517	41116	Cluster-26537.60436
GO:0022900	electron transport chain	biological_process	0.72647	1	1	104	512	41116	Cluster-26537.20095
GO:0010468	regulation of gene expression	biological_process	0.72726	1	8	104	3469	41116	Cluster-26537.72009,Cluster-26537.21581,Cluster-26537.62993,Cluster-26537.14987,Cluster-26537.63839,Cluster-26537.63916,Cluster-26537.36458,Cluster-26537.77256
GO:0019012	virion	cellular_component	0.72758	1	2	104	970	41116	Cluster-26537.74852,Cluster-26537.7233
GO:0016779	nucleotidyltransferase activity	molecular_function	0.72818	1	2	104	908	41116	Cluster-26537.78763,Cluster-26537.27465
GO:0004672	protein kinase activity	molecular_function	0.72992	1	5	104	2200	41116	Cluster-26537.59459,Cluster-26537.60146,Cluster-26537.77342,Cluster-26537.34833,Cluster-26537.39519
GO:0005657	replication fork	cellular_component	0.73148	1	1	104	440	41116	Cluster-26537.39826
GO:0016773	phosphotransferase activity, alcohol group as acceptor	molecular_function	0.73493	1	6	104	2611	41116	Cluster-26537.34833,Cluster-26537.77342,Cluster-26537.39519,Cluster-26537.59459,Cluster-26537.60146,Cluster-26537.48402
GO:0019637	organophosphate metabolic process	biological_process	0.7351	1	4	104	1896	41116	Cluster-26537.74852,Cluster-26537.32803,Cluster-26537.47099,Cluster-26537.20095
GO:0006974	cellular response to DNA damage stimulus	biological_process	0.73539	1	2	104	902	41116	Cluster-26537.61810,Cluster-26537.39826
GO:0065007	biological regulation	biological_process	0.73772	1	19	104	8125	41116	Cluster-26537.13458,Cluster-26537.11090,Cluster-26537.1764,Cluster-26537.27123,Cluster-26537.14987,Cluster-26537.27465,Cluster-26537.62993,Cluster-26537.21581,Cluster-26537.49858,Cluster-9752.0,Cluster-26537.63839,Cluster-26537.19972,Cluster-26537.77256,Cluster-26537.36458,Cluster-26537.53975,Cluster-26537.46548,Cluster-26537.72009,Cluster-26537.62011,Cluster-26537.63916
GO:0020037	heme binding	molecular_function	0.73874	1	1	104	533	41116	Cluster-26537.38798
GO:0009055	electron carrier activity	molecular_function	0.74335	1	1	104	523	41116	Cluster-26537.74412
GO:0019058	viral life cycle	biological_process	0.74513	1	1	104	516	41116	Cluster-26537.46144
GO:0015075	ion transmembrane transporter activity	molecular_function	0.74608	1	4	104	1928	41116	Cluster-26537.1764,Cluster-26537.47199,Cluster-26537.13458,Cluster-26537.11090
GO:0016747	transferase activity, transferring acyl groups other than amino-acyl groups	molecular_function	0.74988	1	1	104	498	41116	Cluster-26537.74852
GO:0032559	adenyl ribonucleotide binding	molecular_function	0.7551	1	12	104	4990	41116	Cluster-26537.14555,Cluster-26537.44109,Cluster-26537.39826,Cluster-26537.43909,Cluster-26537.59459,Cluster-26537.39519,Cluster-26537.38798,Cluster-26537.61810,Cluster-26537.46144,Cluster-26537.36458,Cluster-26537.77342,Cluster-26537.34833
GO:0044237	cellular metabolic process	biological_process	0.75719	1	43	104	17391	41116	Cluster-26537.46809,Cluster-26537.63839,Cluster-26537.59459,Cluster-26537.14987,Cluster-26537.54120,Cluster-26537.44109,Cluster-26537.62993,Cluster-26537.27465,Cluster-26537.34833,Cluster-26537.32803,Cluster-26537.61810,Cluster-26537.16985,Cluster-26537.67226,Cluster-26537.63916,Cluster-26537.50899,Cluster-26537.62011,Cluster-26537.69406,Cluster-26537.58078,Cluster-26537.43952,Cluster-26537.47099…
GO:0016482	cytoplasmic transport	biological_process	0.75903	1	1	104	517	41116	Cluster-26537.72009
GO:0012505	endomembrane system	cellular_component	0.76016	1	2	104	1024	41116	Cluster-26537.72009,Cluster-26537.61609
GO:0030554	adenyl nucleotide binding	molecular_function	0.76527	1	12	104	5039	41116	Cluster-26537.38798,Cluster-26537.39519,Cluster-26537.43909,Cluster-26537.59459,Cluster-26537.44109,Cluster-26537.39826,Cluster-26537.14555,Cluster-26537.77342,Cluster-26537.34833,Cluster-26537.36458,Cluster-26537.46144,Cluster-26537.61810
GO:0046906	tetrapyrrole binding	molecular_function	0.76611	1	1	104	568	41116	Cluster-26537.38798
GO:0044427	chromosomal part	cellular_component	0.76644	1	2	104	992	41116	Cluster-26537.49493,Cluster-26537.39826
GO:0034062	RNA polymerase activity	molecular_function	0.76752	1	1	104	539	41116	Cluster-26537.78763
GO:0033554	cellular response to stress	biological_process	0.76938	1	2	104	979	41116	Cluster-26537.39826,Cluster-26537.61810
GO:0016705	oxidoreductase activity, acting on paired donors, with incorporation or reduction of molecular oxygen	molecular_function	0.7712	1	1	104	553	41116	Cluster-26537.58078
GO:1902494	catalytic complex	cellular_component	0.77121	1	5	104	2296	41116	Cluster-26537.51865,Cluster-26537.2051,Cluster-26537.78763,Cluster-26537.39826,Cluster-26537.27465
GO:0043623	cellular protein complex assembly	biological_process	0.77975	1	1	104	558	41116	Cluster-26537.74412
GO:0034660	ncRNA metabolic process	biological_process	0.78526	1	2	104	1008	41116	Cluster-4256.0,Cluster-26537.43909
GO:0019693	ribose phosphate metabolic process	biological_process	0.79011	1	2	104	1171	41116	Cluster-26537.47099,Cluster-26537.20095
GO:0044764	multi-organism cellular process	biological_process	0.79032	1	2	104	1117	41116	Cluster-5325.2,Cluster-26537.46144
GO:0005622	intracellular	cellular_component	0.79273	1	27	104	11667	41116	Cluster-26537.16985,Cluster-26537.13458,Cluster-26537.57486,Cluster-26537.74412,Cluster-26537.49493,Cluster-26537.13457,Cluster-26537.62993,Cluster-26537.27465,Cluster-26537.14987,Cluster-26537.54120,Cluster-26537.20095,Cluster-26537.21581,Cluster-26537.63839,Cluster-26537.61609,Cluster-26537.78763,Cluster-26537.57298,Cluster-26537.77256,Cluster-26537.58078,Cluster-26537.36458,Cluster-26537.39826…
GO:0042578	phosphoric ester hydrolase activity	molecular_function	0.79985	1	1	104	564	41116	Cluster-26537.51577
GO:0009451	RNA modification	biological_process	0.79987	1	1	104	556	41116	Cluster-4256.0
GO:0033036	macromolecule localization	biological_process	0.80004	1	4	104	1943	41116	Cluster-26537.74852,Cluster-26537.13457,Cluster-26537.13458,Cluster-26537.72009
GO:0032991	macromolecular complex	cellular_component	0.80289	1	18	104	8079	41116	Cluster-26537.21581,Cluster-26537.27465,Cluster-26537.62993,Cluster-26537.14987,Cluster-26537.63839,Cluster-26537.16985,Cluster-26537.51865,Cluster-26537.47199,Cluster-26537.74412,Cluster-26537.72009,Cluster-26537.39826,Cluster-26537.2051,Cluster-26563.1,Cluster-26537.63916,Cluster-26537.57298,Cluster-26537.78763,Cluster-26537.36458,Cluster-26537.58078
GO:0005623	cell	cellular_component	0.80478	1	29	104	12544	41116	Cluster-26537.61609,Cluster-26537.78763,Cluster-26537.57298,Cluster-26537.58078,Cluster-26537.77256,Cluster-26537.36458,Cluster-26537.39826,Cluster-26537.50899,Cluster-26537.72009,Cluster-26537.63916,Cluster-26537.39104,Cluster-26563.1,Cluster-26537.43909,Cluster-26537.2051,Cluster-26537.13458,Cluster-26537.16985,Cluster-26537.57486,Cluster-26537.74412,Cluster-26537.47199,Cluster-26537.13457,Clus…
GO:0044464	cell part	cellular_component	0.80478	1	29	104	12544	41116	Cluster-26537.63916,Cluster-26537.39104,Cluster-26563.1,Cluster-26537.43909,Cluster-26537.2051,Cluster-26537.39826,Cluster-26537.50899,Cluster-26537.72009,Cluster-26537.58078,Cluster-26537.77256,Cluster-26537.36458,Cluster-26537.78763,Cluster-26537.61609,Cluster-26537.57298,Cluster-26537.63839,Cluster-26537.54120,Cluster-26537.14987,Cluster-26537.62993,Cluster-26537.27465,Cluster-9691.9,Cluster-2…
GO:0044424	intracellular part	cellular_component	0.80667	1	26	104	11333	41116	Cluster-26537.20095,Cluster-26537.21581,Cluster-26537.27465,Cluster-26537.62993,Cluster-26537.54120,Cluster-26537.14987,Cluster-26537.63839,Cluster-26537.57486,Cluster-26537.16985,Cluster-26537.49493,Cluster-26537.13457,Cluster-26537.74412,Cluster-26537.72009,Cluster-26537.50899,Cluster-26537.39826,Cluster-26537.43909,Cluster-26537.2051,Cluster-26563.1,Cluster-26537.39104,Cluster-26537.63916,Clus…
GO:0035639	purine ribonucleoside triphosphate binding	molecular_function	0.807	1	12	104	5171	41116	Cluster-26537.39826,Cluster-26537.44109,Cluster-26537.14555,Cluster-26537.38798,Cluster-26537.39519,Cluster-26537.43909,Cluster-26537.59459,Cluster-26537.61810,Cluster-26537.34833,Cluster-26537.77342,Cluster-26537.36458,Cluster-26537.46144
GO:0044262	cellular carbohydrate metabolic process	biological_process	0.80716	1	1	104	596	41116	Cluster-26537.43952
GO:0005783	endoplasmic reticulum	cellular_component	0.80736	1	1	104	616	41116	Cluster-26537.61609
GO:0003677	DNA binding	molecular_function	0.80878	1	9	104	4112	41116	Cluster-26537.21581,Cluster-26537.43909,Cluster-26537.63839,Cluster-26537.51767,Cluster-26537.38798,Cluster-26537.67226,Cluster-26537.47709,Cluster-26537.61810,Cluster-26537.53236
GO:0044265	cellular macromolecule catabolic process	biological_process	0.80931	1	1	104	625	41116	Cluster-26537.49858
GO:0030234	enzyme regulator activity	molecular_function	0.81112	1	1	104	649	41116	Cluster-26537.13458
GO:0016310	phosphorylation	biological_process	0.81235	1	6	104	2979	41116	Cluster-26537.59459,Cluster-26537.60146,Cluster-26537.39519,Cluster-26537.34833,Cluster-26537.77342,Cluster-26537.20095
GO:0006468	protein phosphorylation	biological_process	0.81252	1	4	104	2017	41116	Cluster-26537.39519,Cluster-26537.77342,Cluster-26537.34833,Cluster-26537.59459
GO:0001071	nucleic acid binding transcription factor activity	molecular_function	0.81472	1	2	104	1163	41116	Cluster-26537.21581,Cluster-26537.63839
GO:0003700	transcription factor activity, sequence-specific DNA binding	molecular_function	0.81472	1	2	104	1163	41116	Cluster-26537.21581,Cluster-26537.63839
GO:0016874	ligase activity	molecular_function	0.81555	1	1	104	601	41116	Cluster-26537.43909
GO:0043229	intracellular organelle	cellular_component	0.82012	1	19	104	8540	41116	Cluster-26537.77256,Cluster-26537.58078,Cluster-26537.36458,Cluster-26537.61609,Cluster-26537.39104,Cluster-26537.63916,Cluster-26537.2051,Cluster-26563.1,Cluster-26537.39826,Cluster-26537.72009,Cluster-26537.49493,Cluster-26537.13457,Cluster-26537.16985,Cluster-26537.57486,Cluster-26537.63839,Cluster-26537.62993,Cluster-26537.14987,Cluster-26537.54120,Cluster-26537.20095
GO:0044271	cellular nitrogen compound biosynthetic process	biological_process	0.8212	1	14	104	6553	41116	Cluster-26537.43909,Cluster-26537.63839,Cluster-26563.1,Cluster-26537.63916,Cluster-26537.72009,Cluster-26537.21581,Cluster-26537.50899,Cluster-26537.62993,Cluster-26537.14987,Cluster-26537.36458,Cluster-26537.77256,Cluster-26537.58078,Cluster-26537.16985,Cluster-26537.32803
GO:0006996	organelle organization	biological_process	0.82262	1	3	104	1673	41116	Cluster-26537.49858,Cluster-26537.49493,Cluster-26537.59459
GO:0022607	cellular component assembly	biological_process	0.82329	1	2	104	1190	41116	Cluster-26537.59459,Cluster-26537.74412
GO:0006796	phosphate-containing compound metabolic process	biological_process	0.82502	1	9	104	4296	41116	Cluster-26537.20095,Cluster-26537.39519,Cluster-26537.60146,Cluster-26537.59459,Cluster-26537.74852,Cluster-26537.32803,Cluster-26537.47099,Cluster-26537.77342,Cluster-26537.34833
GO:0051276	chromosome organization	biological_process	0.82562	1	1	104	657	41116	Cluster-26537.49858
GO:0071944	cell periphery	cellular_component	0.82568	1	2	104	1168	41116	Cluster-26537.47199,Cluster-9691.9
GO:0004386	helicase activity	molecular_function	0.82705	1	1	104	595	41116	Cluster-26537.39826
GO:0043412	macromolecule modification	biological_process	0.82999	1	9	104	4184	41116	Cluster-26537.59459,Cluster-26537.2051,Cluster-26537.49858,Cluster-26537.39519,Cluster-26537.62011,Cluster-26537.62993,Cluster-4256.0,Cluster-26537.77342,Cluster-26537.34833
GO:0006793	phosphorus metabolic process	biological_process	0.83098	1	9	104	4322	41116	Cluster-26537.34833,Cluster-26537.77342,Cluster-26537.47099,Cluster-26537.32803,Cluster-26537.74852,Cluster-26537.60146,Cluster-26537.59459,Cluster-26537.39519,Cluster-26537.20095
GO:0016887	ATPase activity	molecular_function	0.83105	1	2	104	1122	41116	Cluster-26537.61810,Cluster-26537.39826
GO:0046983	protein dimerization activity	molecular_function	0.83127	1	1	104	653	41116	Cluster-26537.53236
GO:0043226	organelle	cellular_component	0.8328	1	19	104	8623	41116	Cluster-26537.77256,Cluster-26537.58078,Cluster-26537.36458,Cluster-26537.61609,Cluster-26537.39104,Cluster-26537.63916,Cluster-26537.2051,Cluster-26563.1,Cluster-26537.39826,Cluster-26537.72009,Cluster-26537.49493,Cluster-26537.13457,Cluster-26537.16985,Cluster-26537.57486,Cluster-26537.63839,Cluster-26537.62993,Cluster-26537.54120,Cluster-26537.14987,Cluster-26537.20095
GO:0008033	tRNA processing	biological_process	0.83425	1	1	104	606	41116	Cluster-4256.0
GO:0001883	purine nucleoside binding	molecular_function	0.83566	1	12	104	5416	41116	Cluster-26537.38798,Cluster-26537.39519,Cluster-26537.59459,Cluster-26537.43909,Cluster-26537.39826,Cluster-26537.44109,Cluster-26537.14555,Cluster-26537.34833,Cluster-26537.77342,Cluster-26537.46144,Cluster-26537.36458,Cluster-26537.61810
GO:0032550	purine ribonucleoside binding	molecular_function	0.83566	1	12	104	5416	41116	Cluster-26537.38798,Cluster-26537.39519,Cluster-26537.43909,Cluster-26537.59459,Cluster-26537.44109,Cluster-26537.39826,Cluster-26537.14555,Cluster-26537.77342,Cluster-26537.34833,Cluster-26537.46144,Cluster-26537.36458,Cluster-26537.61810
GO:0032555	purine ribonucleotide binding	molecular_function	0.83566	1	12	104	5416	41116	Cluster-26537.61810,Cluster-26537.36458,Cluster-26537.46144,Cluster-26537.77342,Cluster-26537.34833,Cluster-26537.14555,Cluster-26537.44109,Cluster-26537.39826,Cluster-26537.59459,Cluster-26537.43909,Cluster-26537.38798,Cluster-26537.39519
GO:0032549	ribonucleoside binding	molecular_function	0.83812	1	12	104	5424	41116	Cluster-26537.39519,Cluster-26537.38798,Cluster-26537.59459,Cluster-26537.43909,Cluster-26537.44109,Cluster-26537.39826,Cluster-26537.14555,Cluster-26537.77342,Cluster-26537.34833,Cluster-26537.46144,Cluster-26537.36458,Cluster-26537.61810
GO:0001882	nucleoside binding	molecular_function	0.83889	1	12	104	5428	41116	Cluster-26537.44109,Cluster-26537.39826,Cluster-26537.14555,Cluster-26537.38798,Cluster-26537.39519,Cluster-26537.59459,Cluster-26537.43909,Cluster-26537.61810,Cluster-26537.77342,Cluster-26537.34833,Cluster-26537.46144,Cluster-26537.36458
GO:0034622	cellular macromolecular complex assembly	biological_process	0.83975	1	1	104	687	41116	Cluster-26537.74412
GO:0017076	purine nucleotide binding	molecular_function	0.84382	1	12	104	5469	41116	Cluster-26537.34833,Cluster-26537.77342,Cluster-26537.36458,Cluster-26537.46144,Cluster-26537.61810,Cluster-26537.39519,Cluster-26537.38798,Cluster-26537.59459,Cluster-26537.43909,Cluster-26537.39826,Cluster-26537.44109,Cluster-26537.14555
GO:0016746	transferase activity, transferring acyl groups	molecular_function	0.84467	1	1	104	669	41116	Cluster-26537.74852
GO:0032553	ribonucleotide binding	molecular_function	0.84499	1	12	104	5470	41116	Cluster-26537.38798,Cluster-26537.39519,Cluster-26537.59459,Cluster-26537.43909,Cluster-26537.39826,Cluster-26537.44109,Cluster-26537.14555,Cluster-26537.34833,Cluster-26537.77342,Cluster-26537.46144,Cluster-26537.36458,Cluster-26537.61810
GO:0050789	regulation of biological process	biological_process	0.85273	1	16	104	7559	41116	Cluster-26537.77256,Cluster-26537.36458,Cluster-26537.19972,Cluster-26537.63916,Cluster-26537.46548,Cluster-26537.53975,Cluster-26537.62011,Cluster-26537.72009,Cluster-26537.13458,Cluster-9752.0,Cluster-26537.49858,Cluster-26537.63839,Cluster-26537.62993,Cluster-26537.27465,Cluster-26537.14987,Cluster-26537.21581
GO:0016740	transferase activity	molecular_function	0.85622	1	16	104	7123	41116	Cluster-26537.36458,Cluster-4256.0,Cluster-26537.43952,Cluster-26537.77342,Cluster-26537.60728,Cluster-26537.78763,Cluster-26537.60146,Cluster-26537.2051,Cluster-26537.39519,Cluster-26537.69406,Cluster-26537.62011,Cluster-26537.48402,Cluster-26537.34833,Cluster-26537.59459,Cluster-26537.74852,Cluster-26537.27465
GO:0050896	response to stimulus	biological_process	0.85748	1	11	104	5488	41116	Cluster-26537.11090,Cluster-26537.61810,Cluster-26537.46816,Cluster-26537.62348,Cluster-26537.39826,Cluster-26537.46548,Cluster-26537.60436,Cluster-26537.7143,Cluster-26537.77246,Cluster-26537.46809,Cluster-9752.0
GO:0016772	transferase activity, transferring phosphorus-containing groups	molecular_function	0.8581	1	8	104	3911	41116	Cluster-26537.78763,Cluster-26537.34833,Cluster-26537.77342,Cluster-26537.48402,Cluster-26537.27465,Cluster-26537.60146,Cluster-26537.59459,Cluster-26537.39519
GO:0090407	organophosphate biosynthetic process	biological_process	0.85948	1	1	104	746	41116	Cluster-26537.32803
GO:0097367	carbohydrate derivative binding	molecular_function	0.86161	1	12	104	5572	41116	Cluster-26537.38798,Cluster-26537.39519,Cluster-26537.43909,Cluster-26537.59459,Cluster-26537.44109,Cluster-26537.39826,Cluster-26537.14555,Cluster-26537.77342,Cluster-26537.34833,Cluster-26537.46144,Cluster-26537.36458,Cluster-26537.61810
GO:0006144	purine nucleobase metabolic process	biological_process	0.86788	1	1	104	748	41116	Cluster-26537.78763
GO:0050794	regulation of cellular process	biological_process	0.86815	1	15	104	7240	41116	Cluster-26537.63839,Cluster-26537.63916,Cluster-26537.49858,Cluster-9752.0,Cluster-26537.21581,Cluster-26537.72009,Cluster-26537.62011,Cluster-26537.53975,Cluster-26537.14987,Cluster-26537.62993,Cluster-26537.46548,Cluster-26537.27465,Cluster-26537.36458,Cluster-26537.77256,Cluster-26537.13458
GO:0005886	plasma membrane	cellular_component	0.87232	1	1	104	762	41116	Cluster-26537.47199
GO:0006818	hydrogen transport	biological_process	0.87707	1	1	104	840	41116	Cluster-26537.20095
GO:0015992	proton transport	biological_process	0.87707	1	1	104	840	41116	Cluster-26537.20095
GO:0006461	protein complex assembly	biological_process	0.88104	1	1	104	788	41116	Cluster-26537.74412
GO:0070271	protein complex biogenesis	biological_process	0.88104	1	1	104	788	41116	Cluster-26537.74412
GO:0009987	cellular process	biological_process	0.88256	1	55	104	23228	41116	Cluster-26537.62993,Cluster-26537.27465,Cluster-26537.44109,Cluster-26537.54120,Cluster-26537.14987,Cluster-26537.72664,Cluster-9691.9,Cluster-26537.42435,Cluster-26537.46809,Cluster-26537.63839,Cluster-26537.59459,Cluster-26537.61810,Cluster-26537.16985,Cluster-26537.32803,Cluster-26537.67226,Cluster-26537.34833,Cluster-26537.1764,Cluster-26537.74412,Cluster-26537.49493,Cluster-26537.62011,Clust…
GO:0046034	ATP metabolic process	biological_process	0.88394	1	1	104	889	41116	Cluster-26537.20095
GO:0006886	intracellular protein transport	biological_process	0.88416	1	2	104	1268	41116	Cluster-26537.72009,Cluster-26537.74852
GO:0016301	kinase activity	molecular_function	0.89062	1	5	104	2786	41116	Cluster-26537.77342,Cluster-26537.34833,Cluster-26537.39519,Cluster-26537.59459,Cluster-26537.60146
GO:0009144	purine nucleoside triphosphate metabolic process	biological_process	0.89095	1	1	104	920	41116	Cluster-26537.20095
GO:0009205	purine ribonucleoside triphosphate metabolic process	biological_process	0.89095	1	1	104	920	41116	Cluster-26537.20095
GO:0009199	ribonucleoside triphosphate metabolic process	biological_process	0.89172	1	1	104	922	41116	Cluster-26537.20095
GO:0009126	purine nucleoside monophosphate metabolic process	biological_process	0.89172	1	1	104	910	41116	Cluster-26537.20095
GO:0009167	purine ribonucleoside monophosphate metabolic process	biological_process	0.89172	1	1	104	910	41116	Cluster-26537.20095
GO:0003676	nucleic acid binding	molecular_function	0.8929	1	15	104	7019	41116	Cluster-26537.38798,Cluster-26537.63916,Cluster-26537.43909,Cluster-26537.63839,Cluster-26537.51767,Cluster-26537.62993,Cluster-26537.14987,Cluster-26537.14555,Cluster-26537.21581,Cluster-26537.36458,Cluster-26537.61810,Cluster-26537.53236,Cluster-26537.67226,Cluster-26537.63595,Cluster-26537.47709
GO:0009141	nucleoside triphosphate metabolic process	biological_process	0.89351	1	1	104	928	41116	Cluster-26537.20095
GO:1901363	heterocyclic compound binding	molecular_function	0.89426	1	29	104	12696	41116	Cluster-26537.53236,Cluster-26537.47099,Cluster-26537.47709,Cluster-26537.63595,Cluster-26537.58078,Cluster-26537.77342,Cluster-26537.36458,Cluster-26537.53975,Cluster-26537.39826,Cluster-26537.50899,Cluster-26537.39519,Cluster-26537.63916,Cluster-26537.43909,Cluster-26537.46834,Cluster-26537.61810,Cluster-26537.67226,Cluster-26537.27123,Cluster-26537.34833,Cluster-26537.46144,Cluster-26537.51865…
GO:0097159	organic cyclic compound binding	molecular_function	0.8944	1	29	104	12698	41116	Cluster-26537.39826,Cluster-26537.53975,Cluster-26537.50899,Cluster-26537.39519,Cluster-26537.63916,Cluster-26537.43909,Cluster-26537.53236,Cluster-26537.63595,Cluster-26537.47709,Cluster-26537.47099,Cluster-26537.77342,Cluster-26537.58078,Cluster-26537.36458,Cluster-26537.62993,Cluster-26537.44109,Cluster-26537.14987,Cluster-26537.14555,Cluster-26537.21581,Cluster-26537.38798,Cluster-26537.59459…
GO:1902582	single-organism intracellular transport	biological_process	0.89472	1	1	104	820	41116	Cluster-26537.72009
GO:0065003	macromolecular complex assembly	biological_process	0.89625	1	1	104	844	41116	Cluster-26537.74412
GO:0034470	ncRNA processing	biological_process	0.89779	1	1	104	781	41116	Cluster-4256.0
GO:0009161	ribonucleoside monophosphate metabolic process	biological_process	0.89932	1	1	104	935	41116	Cluster-26537.20095
GO:0008168	methyltransferase activity	molecular_function	0.9027	1	1	104	830	41116	Cluster-4256.0
GO:1901137	carbohydrate derivative biosynthetic process	biological_process	0.90669	1	1	104	891	41116	Cluster-26537.36458
GO:0009123	nucleoside monophosphate metabolic process	biological_process	0.90728	1	1	104	961	41116	Cluster-26537.20095
GO:0034613	cellular protein localization	biological_process	0.9083	1	2	104	1370	41116	Cluster-26537.74852,Cluster-26537.72009
GO:0070727	cellular macromolecule localization	biological_process	0.90842	1	2	104	1371	41116	Cluster-26537.74852,Cluster-26537.72009
GO:0009112	nucleobase metabolic process	biological_process	0.91624	1	1	104	894	41116	Cluster-26537.78763
GO:0016741	transferase activity, transferring one-carbon groups	molecular_function	0.91629	1	1	104	883	41116	Cluster-4256.0
GO:0010467	gene expression	biological_process	0.91873	1	13	104	6737	41116	Cluster-26537.16985,Cluster-26537.36458,Cluster-4256.0,Cluster-26537.77256,Cluster-26537.58078,Cluster-26537.72009,Cluster-26537.21581,Cluster-26537.62993,Cluster-26537.14987,Cluster-26537.43909,Cluster-26537.63839,Cluster-26563.1,Cluster-26537.63916
GO:0005667	transcription factor complex	cellular_component	0.92572	1	2	104	1558	41116	Cluster-26537.21581,Cluster-26537.63839
GO:0046907	intracellular transport	biological_process	0.93706	1	2	104	1541	41116	Cluster-26537.72009,Cluster-26537.74852
GO:0044260	cellular macromolecule metabolic process	biological_process	0.94489	1	28	104	13114	41116	Cluster-26537.21581,Cluster-26537.62993,Cluster-26537.27465,Cluster-26537.14987,Cluster-26537.63839,Cluster-26537.59459,Cluster-26537.74852,Cluster-26537.49858,Cluster-26537.46809,Cluster-26537.67226,Cluster-26537.16985,Cluster-26537.61810,Cluster-26537.13458,Cluster-26537.34833,Cluster-26537.62011,Cluster-26537.72009,Cluster-26537.39826,Cluster-26537.43909,Cluster-26537.2051,Cluster-26563.1,Clus…
GO:0005488	binding	molecular_function	0.94533	1	55	104	23583	41116	Cluster-26537.33840,Cluster-9691.9,Cluster-26537.14987,Cluster-26537.54120,Cluster-26537.44109,Cluster-26537.62993,Cluster-273.0,Cluster-26537.62302,Cluster-26537.51767,Cluster-26537.63839,Cluster-26537.59459,Cluster-26537.38798,Cluster-26537.67226,Cluster-26537.32803,Cluster-26537.13911,Cluster-26537.61810,Cluster-26537.16985,Cluster-26537.13457,Cluster-26537.47199,Cluster-26537.34833,Cluster-26…
GO:0044446	intracellular organelle part	cellular_component	0.94883	1	8	104	4690	41116	Cluster-26537.72009,Cluster-26537.54120,Cluster-26537.39826,Cluster-26537.2051,Cluster-26537.39104,Cluster-26537.57486,Cluster-26537.61609,Cluster-26537.49493
GO:0015031	protein transport	biological_process	0.95028	1	2	104	1643	41116	Cluster-26537.72009,Cluster-26537.74852
GO:0044422	organelle part	cellular_component	0.95191	1	8	104	4730	41116	Cluster-26537.49493,Cluster-26537.57486,Cluster-26537.61609,Cluster-26537.2051,Cluster-26537.39104,Cluster-26537.72009,Cluster-26537.39826,Cluster-26537.54120
GO:0043234	protein complex	cellular_component	0.95364	1	12	104	6613	41116	Cluster-26537.21581,Cluster-26537.72009,Cluster-26537.14987,Cluster-26537.39826,Cluster-26537.27465,Cluster-26537.2051,Cluster-26537.63839,Cluster-26537.63916,Cluster-26537.78763,Cluster-26537.51865,Cluster-26537.74412,Cluster-26537.47199
GO:0044428	nuclear part	cellular_component	0.95371	1	2	104	1743	41116	Cluster-26537.39104,Cluster-26537.2051
GO:0045184	establishment of protein localization	biological_process	0.95403	1	2	104	1672	41116	Cluster-26537.74852,Cluster-26537.72009
GO:0031981	nuclear lumen	cellular_component	0.95576	1	1	104	1139	41116	Cluster-26537.39104
GO:0098796	membrane protein complex	cellular_component	0.95904	1	2	104	1868	41116	Cluster-26537.72009,Cluster-26537.47199
GO:0051649	establishment of localization in cell	biological_process	0.96049	1	2	104	1728	41116	Cluster-26537.74852,Cluster-26537.72009
GO:0008104	protein localization	biological_process	0.96127	1	2	104	1746	41116	Cluster-26537.74852,Cluster-26537.72009
GO:0043233	organelle lumen	cellular_component	0.96302	1	1	104	1206	41116	Cluster-26537.39104
GO:0070013	intracellular organelle lumen	cellular_component	0.96302	1	1	104	1206	41116	Cluster-26537.39104
GO:0031974	membrane-enclosed lumen	cellular_component	0.96367	1	1	104	1214	41116	Cluster-26537.39104
GO:0006725	cellular aromatic compound metabolic process	biological_process	0.96371	1	19	104	9747	41116	Cluster-26537.21581,Cluster-26537.20095,Cluster-26537.27465,Cluster-26537.74852,Cluster-26537.63839,Cluster-26537.46809,Cluster-26537.49858,Cluster-26537.67226,Cluster-26537.32803,Cluster-26537.61810,Cluster-26537.27123,Cluster-26537.50899,Cluster-26537.39826,Cluster-26537.43909,Cluster-26537.63916,Cluster-26537.47099,Cluster-26537.78763,Cluster-4256.0,Cluster-26537.77256
GO:0051641	cellular localization	biological_process	0.96928	1	2	104	1832	41116	Cluster-26537.74852,Cluster-26537.72009
GO:0043231	intracellular membrane-bounded organelle	cellular_component	0.97001	1	10	104	6042	41116	Cluster-26537.54120,Cluster-26537.72009,Cluster-26537.20095,Cluster-26537.39104,Cluster-26537.2051,Cluster-26537.63839,Cluster-26537.61609,Cluster-26537.57486,Cluster-26537.77256,Cluster-26537.49493
GO:0043227	membrane-bounded organelle	cellular_component	0.97029	1	10	104	6048	41116	Cluster-26537.54120,Cluster-26537.72009,Cluster-26537.20095,Cluster-26537.39104,Cluster-26537.2051,Cluster-26537.63839,Cluster-26537.61609,Cluster-26537.57486,Cluster-26537.77256,Cluster-26537.49493
GO:0046483	heterocycle metabolic process	biological_process	0.97039	1	19	104	9902	41116	Cluster-26537.32803,Cluster-26537.61810,Cluster-26537.67226,Cluster-26537.27123,Cluster-26537.27465,Cluster-26537.21581,Cluster-26537.20095,Cluster-26537.46809,Cluster-26537.49858,Cluster-26537.74852,Cluster-26537.63839,Cluster-26537.78763,Cluster-26537.47099,Cluster-26537.77256,Cluster-4256.0,Cluster-26537.39826,Cluster-26537.50899,Cluster-26537.63916,Cluster-26537.43909
GO:0017111	nucleoside-triphosphatase activity	molecular_function	0.97269	1	2	104	1941	41116	Cluster-26537.39826,Cluster-26537.61810
GO:0016462	pyrophosphatase activity	molecular_function	0.97474	1	2	104	1975	41116	Cluster-26537.39826,Cluster-26537.61810
GO:0051252	regulation of RNA metabolic process	biological_process	0.97704	1	4	104	3230	41116	Cluster-26537.77256,Cluster-26537.63839,Cluster-26537.27465,Cluster-26537.21581
GO:0019219	regulation of nucleobase-containing compound metabolic process	biological_process	0.97889	1	4	104	3273	41116	Cluster-26537.21581,Cluster-26537.27465,Cluster-26537.63839,Cluster-26537.77256
GO:1901360	organic cyclic compound metabolic process	biological_process	0.97961	1	19	104	10171	41116	Cluster-26537.77256,Cluster-4256.0,Cluster-26537.78763,Cluster-26537.47099,Cluster-26537.63916,Cluster-26537.43909,Cluster-26537.39826,Cluster-26537.50899,Cluster-26537.27123,Cluster-26537.32803,Cluster-26537.61810,Cluster-26537.67226,Cluster-26537.46809,Cluster-26537.49858,Cluster-26537.74852,Cluster-26537.63839,Cluster-26537.27465,Cluster-26537.21581,Cluster-26537.20095
GO:0006396	RNA processing	biological_process	0.9821	1	1	104	1371	41116	Cluster-4256.0
GO:0016818	hydrolase activity, acting on acid anhydrides, in phosphorus-containing anhydrides	molecular_function	0.98318	1	2	104	2142	41116	Cluster-26537.61810,Cluster-26537.39826
GO:0006139	nucleobase-containing compound metabolic process	biological_process	0.98387	1	16	104	9052	41116	Cluster-26537.63916,Cluster-26537.43909,Cluster-26537.39826,Cluster-26537.77256,Cluster-4256.0,Cluster-26537.78763,Cluster-26537.47099,Cluster-26537.46809,Cluster-26537.49858,Cluster-26537.63839,Cluster-26537.27465,Cluster-26537.21581,Cluster-26537.20095,Cluster-26537.32803,Cluster-26537.61810,Cluster-26537.67226
GO:0005634	nucleus	cellular_component	0.98541	1	5	104	3931	41116	Cluster-26537.49493,Cluster-26537.2051,Cluster-26537.63839,Cluster-26537.39104,Cluster-26537.77256
GO:0006355	regulation of transcription, DNA-templated	biological_process	0.98801	1	3	104	2981	41116	Cluster-26537.21581,Cluster-26537.63839,Cluster-26537.77256
GO:1903506	regulation of nucleic acid-templated transcription	biological_process	0.98801	1	3	104	2981	41116	Cluster-26537.77256,Cluster-26537.63839,Cluster-26537.21581
GO:2001141	regulation of RNA biosynthetic process	biological_process	0.9885	1	3	104	2998	41116	Cluster-26537.77256,Cluster-26537.63839,Cluster-26537.21581
GO:1901362	organic cyclic compound biosynthetic process	biological_process	0.98891	1	7	104	5179	41116	Cluster-26537.63839,Cluster-26537.77256,Cluster-26537.27123,Cluster-26537.50899,Cluster-26537.21581,Cluster-26537.47099,Cluster-26537.32803
GO:0090304	nucleic acid metabolic process	biological_process	0.98908	1	12	104	7420	41116	Cluster-26537.43909,Cluster-26537.63839,Cluster-26537.63916,Cluster-26537.49858,Cluster-26537.46809,Cluster-26537.21581,Cluster-26537.27465,Cluster-26537.39826,Cluster-4256.0,Cluster-26537.77256,Cluster-26537.67226,Cluster-26537.61810
GO:0016817	hydrolase activity, acting on acid anhydrides	molecular_function	0.98937	1	2	104	2328	41116	Cluster-26537.61810,Cluster-26537.39826
GO:0005515	protein binding	molecular_function	0.98988	1	18	104	10059	41116	Cluster-26537.5682,Cluster-26537.46548,Cluster-26537.75233,Cluster-26537.2051,Cluster-26537.39519,Cluster-26537.53236,Cluster-26537.36458,Cluster-9691.9,Cluster-26537.33840,Cluster-5325.2,Cluster-273.0,Cluster-26537.66596,Cluster-26537.37230,Cluster-26537.13911,Cluster-26537.50368,Cluster-26537.16985,Cluster-26537.51577,Cluster-26537.34833
GO:0051716	cellular response to stimulus	biological_process	0.99499	1	4	104	4035	41116	Cluster-26537.61810,Cluster-26537.46548,Cluster-26537.39826,Cluster-9752.0
GO:0007165	signal transduction	biological_process	0.99655	1	2	104	2979	41116	Cluster-9752.0,Cluster-26537.46548
GO:0044700	single organism signaling	biological_process	0.99675	1	2	104	2998	41116	Cluster-9752.0,Cluster-26537.46548
GO:0023052	signaling	biological_process	0.9968	1	2	104	3005	41116	Cluster-26537.46548,Cluster-9752.0
GO:0019438	aromatic compound biosynthetic process	biological_process	0.99726	1	5	104	4831	41116	Cluster-26537.63839,Cluster-26537.77256,Cluster-26537.21581,Cluster-26537.50899,Cluster-26537.32803
GO:0034654	nucleobase-containing compound biosynthetic process	biological_process	0.99737	1	4	104	4274	41116	Cluster-26537.32803,Cluster-26537.21581,Cluster-26537.77256,Cluster-26537.63839
GO:0006351	transcription, DNA-templated	biological_process	0.99788	1	3	104	3713	41116	Cluster-26537.21581,Cluster-26537.63839,Cluster-26537.77256
GO:0097659	nucleic acid-templated transcription	biological_process	0.99788	1	3	104	3713	41116	Cluster-26537.21581,Cluster-26537.63839,Cluster-26537.77256
GO:0018130	heterocycle biosynthetic process	biological_process	0.99789	1	5	104	4934	41116	Cluster-26537.32803,Cluster-26537.50899,Cluster-26537.21581,Cluster-26537.77256,Cluster-26537.63839
GO:0032774	RNA biosynthetic process	biological_process	0.9981	1	3	104	3755	41116	Cluster-26537.21581,Cluster-26537.77256,Cluster-26537.63839
GO:0007154	cell communication	biological_process	0.99812	1	2	104	3236	41116	Cluster-9752.0,Cluster-26537.46548
GO:0016070	RNA metabolic process	biological_process	0.99818	1	6	104	5448	41116	Cluster-26537.63839,Cluster-26537.43909,Cluster-4256.0,Cluster-26537.77256,Cluster-26537.21581,Cluster-26537.27465
