# Supplementary material for: Transcriptomic Analysis of Betula halophila in Response to Salt Stress
Source: Int J Mol Sci. 2018 Oct 31;19(11):3412. doi: 10.3390/ijms19113412 (PMC6274945; doi:10.3390/ijms19113412)
Supplement: Supplementary file 1 [file ijms-19-03412-s001.zip › Supplementary File for proof/Supplementary Table 4.xls]

GO_accession	Description	Term_type	Over_represented_pValue	Corrected_pValue	DEG_item	DEG_list	Bg_item	Bg_list	Gene_names
GO:0005618	cell wall	cellular_component	2.3967e-06	0.0069562	8	213	161	41116	Cluster-26537.39791,Cluster-26537.44043,Cluster-26537.37638,Cluster-26537.30058,Cluster-20160.0,Cluster-17238.0,Cluster-26537.41923,Cluster-28597.0
GO:0009664	plant-type cell wall organization	biological_process	2.9366e-06	0.0069562	4	213	22	41116	Cluster-26537.37638,Cluster-26537.30058,Cluster-26537.44043,Cluster-26537.41923
GO:0005199	structural constituent of cell wall	molecular_function	4.7364e-06	0.0069562	4	213	25	41116	Cluster-26537.37638,Cluster-26537.30058,Cluster-26537.44043,Cluster-26537.41923
GO:0071669	plant-type cell wall organization or biogenesis	biological_process	4.8357e-06	0.0069562	4	213	24	41116	Cluster-26537.41923,Cluster-26537.37638,Cluster-26537.44043,Cluster-26537.30058
GO:0071555	cell wall organization	biological_process	1.0638e-05	0.012243	6	213	94	41116	Cluster-20160.0,Cluster-26537.37638,Cluster-26537.30058,Cluster-26537.39791,Cluster-26537.44043,Cluster-26537.41923
GO:0045229	external encapsulating structure organization	biological_process	1.3297e-05	0.012751	6	213	97	41116	Cluster-26537.37638,Cluster-20160.0,Cluster-26537.44043,Cluster-26537.30058,Cluster-26537.39791,Cluster-26537.41923
GO:0044445	cytosolic part	cellular_component	3.2537e-05	0.026701	7	213	166	41116	Cluster-26537.69285,Cluster-28597.0,Cluster-26537.18959,Cluster-26537.47161,Cluster-26537.18957,Cluster-17238.0,Cluster-26537.18961
GO:0005829	cytosol	cellular_component	3.7124e-05	0.026701	7	213	170	41116	Cluster-26537.18957,Cluster-17238.0,Cluster-26537.18961,Cluster-26537.47161,Cluster-28597.0,Cluster-26537.69285,Cluster-26537.18959
GO:0030312	external encapsulating structure	cellular_component	6.6003e-05	0.042198	8	213	250	41116	Cluster-28597.0,Cluster-26537.41923,Cluster-26537.30058,Cluster-17238.0,Cluster-20160.0,Cluster-26537.44043,Cluster-26537.39791,Cluster-26537.37638
GO:0009875	pollen-pistil interaction	biological_process	0.00059588	0.3117	5	213	141	41116	Cluster-26537.58796,Cluster-26537.76245,Cluster-26537.10497,Cluster-26537.76244,Cluster-26537.10495
GO:0048544	recognition of pollen	biological_process	0.00059588	0.3117	5	213	141	41116	Cluster-26537.10497,Cluster-26537.76244,Cluster-26537.10495,Cluster-26537.76245,Cluster-26537.58796
GO:0044703	multi-organism reproductive process	biological_process	0.00070814	0.31998	7	213	282	41116	Cluster-26537.76244,Cluster-26537.10495,Cluster-26537.10497,Cluster-26537.54800,Cluster-26537.76245,Cluster-26537.58796,Cluster-26537.67728
GO:0009856	pollination	biological_process	0.00072294	0.31998	5	213	147	41116	Cluster-26537.10497,Cluster-26537.76244,Cluster-26537.10495,Cluster-26537.76245,Cluster-26537.58796
GO:0010333	terpene synthase activity	molecular_function	0.0008183	0.33632	3	213	36	41116	Cluster-26537.59839,Cluster-26537.66248,Cluster-26537.59840
GO:0008037	cell recognition	biological_process	0.00090233	0.34614	5	213	150	41116	Cluster-26537.76245,Cluster-26537.10497,Cluster-26537.10495,Cluster-26537.76244,Cluster-26537.58796
GO:0044706	multi-multicellular organism process	biological_process	0.0011374	0.40904	5	213	161	41116	Cluster-26537.10497,Cluster-26537.10495,Cluster-26537.76244,Cluster-26537.76245,Cluster-26537.58796
GO:0031082	BLOC complex	cellular_component	0.0015632	0.49647	3	213	43	41116	Cluster-26537.18959,Cluster-26537.18961,Cluster-26537.18957
GO:0031083	BLOC-1 complex	cellular_component	0.0015632	0.49647	3	213	43	41116	Cluster-26537.18959,Cluster-26537.18957,Cluster-26537.18961
GO:0071554	cell wall organization or biogenesis	biological_process	0.0016394	0.49647	6	213	232	41116	Cluster-26537.41923,Cluster-26537.44043,Cluster-26537.30058,Cluster-26537.39791,Cluster-26537.37638,Cluster-20160.0
GO:0022414	reproductive process	biological_process	0.0020136	0.5793	7	213	337	41116	Cluster-26537.54800,Cluster-26537.10497,Cluster-26537.10495,Cluster-26537.76244,Cluster-26537.76245,Cluster-26537.58796,Cluster-26537.67728
GO:0016838	carbon-oxygen lyase activity, acting on phosphates	molecular_function	0.0021954	0.60154	3	213	49	41116	Cluster-26537.59839,Cluster-26537.66248,Cluster-26537.59840
GO:0072330	monocarboxylic acid biosynthetic process	biological_process	0.0030814	0.80593	7	213	336	41116	Cluster-26537.69281,Cluster-26537.69284,Cluster-26537.34317,Cluster-26537.69285,Cluster-26537.69282,Cluster-26537.47161,Cluster-26537.14476
GO:0005515	protein binding	molecular_function	0.0032296	0.80797	74	213	10059	41116	Cluster-26537.51075,Cluster-26537.54182,Cluster-26537.44798,Cluster-26537.18423,Cluster-26537.26619,Cluster-26537.60646,Cluster-26537.49242,Cluster-26537.48312,Cluster-26537.9378,Cluster-26537.26609,Cluster-26537.67284,Cluster-26537.17513,Cluster-26537.56186,Cluster-26537.37646,Cluster-26537.42790,Cluster-26537.66503,Cluster-26537.51946,Cluster-26537.21388,Cluster-26537.25882,Cluster-26537.56507,…
GO:0051726	regulation of cell cycle	biological_process	0.0034839	0.83526	5	213	190	41116	Cluster-26537.51432,Cluster-26537.16040,Cluster-26537.66503,Cluster-26537.44798,Cluster-26537.13023
GO:0003735	structural constituent of ribosome	molecular_function	0.0045624	1	12	213	1105	41116	Cluster-26537.38867,Cluster-17238.0,Cluster-28597.0,Cluster-26537.23340,Cluster-23219.0,Cluster-14653.0,Cluster-27868.0,Cluster-12376.1,Cluster-26537.12373,Cluster-28383.0,Cluster-5867.0,Cluster-28497.0
GO:0042546	cell wall biogenesis	biological_process	0.004615	1	4	213	124	41116	Cluster-26537.44043,Cluster-26537.30058,Cluster-26537.37638,Cluster-26537.41923
GO:0022626	cytosolic ribosome	cellular_component	0.0058292	1	2	213	29	41116	Cluster-17238.0,Cluster-28597.0
GO:0016053	organic acid biosynthetic process	biological_process	0.0064693	1	11	213	802	41116	Cluster-26537.47161,Cluster-26537.69282,Cluster-26537.69285,Cluster-26537.34293,Cluster-26537.37744,Cluster-26537.69284,Cluster-26537.14476,Cluster-26537.26619,Cluster-26537.60646,Cluster-26537.69281,Cluster-26537.34317
GO:0046394	carboxylic acid biosynthetic process	biological_process	0.0064693	1	11	213	802	41116	Cluster-26537.37744,Cluster-26537.34293,Cluster-26537.69284,Cluster-26537.69285,Cluster-26537.69282,Cluster-26537.47161,Cluster-26537.60646,Cluster-26537.69281,Cluster-26537.34317,Cluster-26537.14476,Cluster-26537.26619
GO:0005198	structural molecule activity	molecular_function	0.0074048	1	17	213	1817	41116	Cluster-14653.0,Cluster-23219.0,Cluster-28597.0,Cluster-28497.0,Cluster-28383.0,Cluster-26537.12373,Cluster-5867.0,Cluster-26537.44043,Cluster-12376.1,Cluster-27868.0,Cluster-26537.37638,Cluster-26537.23340,Cluster-26537.41923,Cluster-26537.40472,Cluster-26537.30058,Cluster-17238.0,Cluster-26537.38867
GO:0016747	transferase activity, transferring acyl groups other than amino-acyl groups	molecular_function	0.0075505	1	8	213	498	41116	Cluster-26537.47161,Cluster-26537.69284,Cluster-26537.56186,Cluster-26537.69285,Cluster-26537.69282,Cluster-26537.73121,Cluster-26537.69281,Cluster-26537.11432
GO:0008982	protein-N(PI)-phosphohistidine-sugar phosphotransferase activity	molecular_function	0.007736	1	2	213	26	41116	Cluster-26537.31878,Cluster-26537.52597
GO:0009357	protein-N(PI)-phosphohistidine-sugar phosphotransferase complex	cellular_component	0.007736	1	2	213	26	41116	Cluster-26537.52597,Cluster-26537.31878
GO:0004315	3-oxoacyl-[acyl-carrier-protein] synthase activity	molecular_function	0.0089736	1	2	213	25	41116	Cluster-26537.47161,Cluster-26537.69285
GO:0006633	fatty acid biosynthetic process	biological_process	0.009775	1	5	213	228	41116	Cluster-26537.47161,Cluster-26537.69281,Cluster-26537.69284,Cluster-26537.69282,Cluster-26537.69285
GO:0005385	zinc ion transmembrane transporter activity	molecular_function	0.011685	1	1	213	2	41116	Cluster-26537.51541
GO:0006829	zinc II ion transport	biological_process	0.011685	1	1	213	2	41116	Cluster-26537.51541
GO:0071577	zinc II ion transmembrane transport	biological_process	0.011685	1	1	213	2	41116	Cluster-26537.51541
GO:0008285	negative regulation of cell proliferation	biological_process	0.012182	1	1	213	2	41116	Cluster-26537.16040
GO:0005840	ribosome	cellular_component	0.012182	1	13	213	1371	41116	Cluster-28497.0,Cluster-28383.0,Cluster-5867.0,Cluster-26537.12373,Cluster-27868.0,Cluster-12172.0,Cluster-12376.1,Cluster-23219.0,Cluster-26537.23340,Cluster-28597.0,Cluster-14653.0,Cluster-17238.0,Cluster-26537.38867
GO:0008771	[citrate (pro-3S)-lyase] ligase activity	molecular_function	0.01261	1	1	213	3	41116	Cluster-10128.0
GO:0004312	fatty acid synthase activity	molecular_function	0.012703	1	2	213	30	41116	Cluster-26537.69285,Cluster-26537.47161
GO:0005835	fatty acid synthase complex	cellular_component	0.012703	1	2	213	30	41116	Cluster-26537.47161,Cluster-26537.69285
GO:0032787	monocarboxylic acid metabolic process	biological_process	0.017716	1	10	213	847	41116	Cluster-26537.16040,Cluster-26537.69281,Cluster-26537.34317,Cluster-26537.14476,Cluster-26537.37744,Cluster-26537.69284,Cluster-26537.69282,Cluster-26537.69285,Cluster-26537.47161,Cluster-26537.46119
GO:0006895	Golgi to endosome transport	biological_process	0.018993	1	1	213	3	41116	Cluster-26537.62224
GO:0006903	vesicle targeting	biological_process	0.018993	1	1	213	3	41116	Cluster-26537.62224
GO:0007162	negative regulation of cell adhesion	biological_process	0.018993	1	1	213	3	41116	Cluster-26537.62224
GO:0010721	negative regulation of cell development	biological_process	0.018993	1	1	213	3	41116	Cluster-26537.62224
GO:0010771	negative regulation of cell morphogenesis involved in differentiation	biological_process	0.018993	1	1	213	3	41116	Cluster-26537.62224
GO:0010810	regulation of cell-substrate adhesion	biological_process	0.018993	1	1	213	3	41116	Cluster-26537.62224
GO:0010812	negative regulation of cell-substrate adhesion	biological_process	0.018993	1	1	213	3	41116	Cluster-26537.62224
GO:0034315	regulation of Arp2/3 complex-mediated actin nucleation	biological_process	0.018993	1	1	213	3	41116	Cluster-26537.62224
GO:0034446	substrate adhesion-dependent cell spreading	biological_process	0.018993	1	1	213	3	41116	Cluster-26537.62224
GO:0035650	AP-1 adaptor complex binding	molecular_function	0.018993	1	1	213	3	41116	Cluster-26537.62224
GO:0045596	negative regulation of cell differentiation	biological_process	0.018993	1	1	213	3	41116	Cluster-26537.62224
GO:0048199	vesicle targeting, to, from or within Golgi	biological_process	0.018993	1	1	213	3	41116	Cluster-26537.62224
GO:0048203	vesicle targeting, trans-Golgi to endosome	biological_process	0.018993	1	1	213	3	41116	Cluster-26537.62224
GO:0051125	regulation of actin nucleation	biological_process	0.018993	1	1	213	3	41116	Cluster-26537.62224
GO:1900024	regulation of substrate adhesion-dependent cell spreading	biological_process	0.018993	1	1	213	3	41116	Cluster-26537.62224
GO:1900025	negative regulation of substrate adhesion-dependent cell spreading	biological_process	0.018993	1	1	213	3	41116	Cluster-26537.62224
GO:0032501	multicellular organismal process	biological_process	0.020071	1	11	213	1047	41116	Cluster-26537.50835,Cluster-26537.10495,Cluster-26537.54800,Cluster-26537.11429,Cluster-26537.10497,Cluster-26537.62952,Cluster-26537.58796,Cluster-26537.67728,Cluster-26537.76244,Cluster-26537.76245,Cluster-26537.36170
GO:0019632	shikimate metabolic process	biological_process	0.021739	1	1	213	4	41116	Cluster-26537.37744
GO:0009237	siderophore metabolic process	biological_process	0.021747	1	1	213	4	41116	Cluster-26537.81281
GO:0015343	siderophore transmembrane transporter activity	molecular_function	0.021747	1	1	213	4	41116	Cluster-26537.81281
GO:0015603	iron chelate transmembrane transporter activity	molecular_function	0.021747	1	1	213	4	41116	Cluster-26537.81281
GO:0019290	siderophore biosynthetic process	biological_process	0.021747	1	1	213	4	41116	Cluster-26537.81281
GO:0042927	siderophore transporter activity	molecular_function	0.021747	1	1	213	4	41116	Cluster-26537.81281
GO:0006865	amino acid transport	biological_process	0.022402	1	3	213	107	41116	Cluster-26537.51270,Cluster-26537.75981,Cluster-26537.39055
GO:0006631	fatty acid metabolic process	biological_process	0.02262	1	5	213	284	41116	Cluster-26537.47161,Cluster-26537.69285,Cluster-26537.69282,Cluster-26537.69281,Cluster-26537.69284
GO:1901566	organonitrogen compound biosynthetic process	biological_process	0.02264	1	26	213	3317	41116	Cluster-26537.23340,Cluster-17238.0,Cluster-26537.38867,Cluster-26537.52247,Cluster-26537.60646,Cluster-12172.0,Cluster-26537.14476,Cluster-26537.26619,Cluster-23219.0,Cluster-28597.0,Cluster-26537.34293,Cluster-14653.0,Cluster-26537.37744,Cluster-15778.0,Cluster-28497.0,Cluster-26537.16040,Cluster-28383.0,Cluster-5867.0,Cluster-26537.69433,Cluster-26537.34317,Cluster-26537.12373,Cluster-27868.0,…
GO:0046406	magnesium protoporphyrin IX methyltransferase activity	molecular_function	0.022648	1	1	213	4	41116	Cluster-26537.69433
GO:0022627	cytosolic small ribosomal subunit	cellular_component	0.023509	1	1	213	7	41116	Cluster-17238.0
GO:0030410	nicotianamine synthase activity	molecular_function	0.024793	1	1	213	4	41116	Cluster-26537.14476
GO:0030417	nicotianamine metabolic process	biological_process	0.024793	1	1	213	4	41116	Cluster-26537.14476
GO:0030418	nicotianamine biosynthetic process	biological_process	0.024793	1	1	213	4	41116	Cluster-26537.14476
GO:0010769	regulation of cell morphogenesis involved in differentiation	biological_process	0.02518	1	1	213	4	41116	Cluster-26537.62224
GO:0060284	regulation of cell development	biological_process	0.02518	1	1	213	4	41116	Cluster-26537.62224
GO:0008447	L-ascorbate oxidase activity	molecular_function	0.025592	1	1	213	4	41116	Cluster-26537.81281
GO:0051648	vesicle localization	biological_process	0.026554	1	1	213	5	41116	Cluster-26537.62224
GO:0051650	establishment of vesicle localization	biological_process	0.026554	1	1	213	5	41116	Cluster-26537.62224
GO:0004601	peroxidase activity	molecular_function	0.02676	1	3	213	123	41116	Cluster-26537.57434,Cluster-26537.29021,Cluster-26537.49183
GO:0006804	obsolete peroxidase reaction	biological_process	0.02676	1	3	213	123	41116	Cluster-26537.49183,Cluster-26537.29021,Cluster-26537.57434
GO:0051093	negative regulation of developmental process	biological_process	0.028451	1	1	213	5	41116	Cluster-26537.62224
GO:0072351	tricarboxylic acid biosynthetic process	biological_process	0.029601	1	1	213	5	41116	Cluster-26537.14476
GO:0044283	small molecule biosynthetic process	biological_process	0.029963	1	12	213	1148	41116	Cluster-26537.69282,Cluster-26537.69285,Cluster-26537.69284,Cluster-26537.34293,Cluster-26537.37744,Cluster-26537.47161,Cluster-15778.0,Cluster-26537.34317,Cluster-26537.69281,Cluster-26537.60646,Cluster-26537.26619,Cluster-26537.14476
GO:0030908	protein splicing	biological_process	0.030263	1	1	213	6	41116	Cluster-25710.0
GO:0031589	cell-substrate adhesion	biological_process	0.03029	1	1	213	6	41116	Cluster-26537.62224
GO:0043043	peptide biosynthetic process	biological_process	0.032997	1	15	213	1781	41116	Cluster-12376.1,Cluster-25710.0,Cluster-27868.0,Cluster-12172.0,Cluster-26537.81281,Cluster-28497.0,Cluster-5867.0,Cluster-28383.0,Cluster-26537.12373,Cluster-17238.0,Cluster-26537.38867,Cluster-14653.0,Cluster-23219.0,Cluster-26537.23340,Cluster-28597.0
GO:0016878	acid-thiol ligase activity	molecular_function	0.033272	1	1	213	7	41116	Cluster-10128.0
GO:0001101	response to acid chemical	biological_process	0.033839	1	2	213	55	41116	Cluster-26537.47278,Cluster-26537.67284
GO:0016533	cyclin-dependent protein kinase 5 holoenzyme complex	cellular_component	0.033977	1	1	213	7	41116	Cluster-26537.52597
GO:0016534	cyclin-dependent protein kinase 5 activator activity	molecular_function	0.033977	1	1	213	7	41116	Cluster-26537.52597
GO:0019209	kinase activator activity	molecular_function	0.033977	1	1	213	7	41116	Cluster-26537.52597
GO:0030295	protein kinase activator activity	molecular_function	0.033977	1	1	213	7	41116	Cluster-26537.52597
GO:0043539	protein serine/threonine kinase activator activity	molecular_function	0.033977	1	1	213	7	41116	Cluster-26537.52597
GO:0030529	ribonucleoprotein complex	cellular_component	0.034316	1	14	213	1693	41116	Cluster-17238.0,Cluster-26537.38867,Cluster-26537.56507,Cluster-14653.0,Cluster-23219.0,Cluster-26537.23340,Cluster-28597.0,Cluster-12376.1,Cluster-12172.0,Cluster-27868.0,Cluster-28497.0,Cluster-28383.0,Cluster-5867.0,Cluster-26537.12373
GO:0042254	ribosome biogenesis	biological_process	0.035662	1	12	213	1402	41116	Cluster-14653.0,Cluster-28597.0,Cluster-23219.0,Cluster-26537.23340,Cluster-26537.38867,Cluster-17238.0,Cluster-26537.12373,Cluster-28383.0,Cluster-5867.0,Cluster-28497.0,Cluster-12376.1,Cluster-27868.0
GO:0016746	transferase activity, transferring acyl groups	molecular_function	0.036059	1	8	213	669	41116	Cluster-26537.56186,Cluster-26537.69284,Cluster-26537.69282,Cluster-26537.69285,Cluster-26537.47161,Cluster-26537.69281,Cluster-26537.11432,Cluster-26537.73121
GO:0003942	N-acetyl-gamma-glutamyl-phosphate reductase activity	molecular_function	0.036121	1	1	213	6	41116	Cluster-26537.26619
GO:0006687	glycosphingolipid metabolic process	biological_process	0.037568	1	3	213	119	41116	Cluster-26537.46087,Cluster-26537.50988,Cluster-26537.20177
GO:0006892	post-Golgi vesicle-mediated transport	biological_process	0.038422	1	1	213	10	41116	Cluster-26537.62224
GO:0098602	single organism cell adhesion	biological_process	0.039295	1	1	213	8	41116	Cluster-26537.62224
GO:0019852	L-ascorbic acid metabolic process	biological_process	0.039644	1	1	213	7	41116	Cluster-26537.81281
GO:0032182	ubiquitin-like protein binding	molecular_function	0.041418	1	2	213	57	41116	Cluster-26537.25882,Cluster-26537.34666
GO:0005730	nucleolus	cellular_component	0.041438	1	6	213	462	41116	Cluster-17238.0,Cluster-26537.69013,Cluster-26537.67284,Cluster-26537.40406,Cluster-28597.0,Cluster-26537.11429
GO:0022613	ribonucleoprotein complex biogenesis	biological_process	0.041753	1	12	213	1435	41116	Cluster-5867.0,Cluster-28383.0,Cluster-26537.12373,Cluster-28497.0,Cluster-27868.0,Cluster-12376.1,Cluster-28597.0,Cluster-26537.23340,Cluster-23219.0,Cluster-14653.0,Cluster-26537.38867,Cluster-17238.0
GO:0040013	negative regulation of locomotion	biological_process	0.042105	1	1	213	7	41116	Cluster-26537.62224
GO:0051271	negative regulation of cellular component movement	biological_process	0.042105	1	1	213	7	41116	Cluster-26537.62224
GO:2000146	negative regulation of cell motility	biological_process	0.042105	1	1	213	7	41116	Cluster-26537.62224
GO:0003896	DNA primase activity	molecular_function	0.042735	1	2	213	55	41116	Cluster-26537.11429,Cluster-26537.67284
GO:0006665	sphingolipid metabolic process	biological_process	0.044001	1	3	213	129	41116	Cluster-26537.20177,Cluster-26537.46087,Cluster-26537.50988
GO:0030599	pectinesterase activity	molecular_function	0.044215	1	2	213	59	41116	Cluster-20160.0,Cluster-26537.39791
GO:0016684	oxidoreductase activity, acting on peroxide as acceptor	molecular_function	0.045762	1	3	213	151	41116	Cluster-26537.29021,Cluster-26537.57434,Cluster-26537.49183
GO:0006269	DNA replication, synthesis of RNA primer	biological_process	0.04583	1	2	213	57	41116	Cluster-26537.11429,Cluster-26537.67284
GO:0042545	cell wall modification	biological_process	0.046547	1	2	213	61	41116	Cluster-20160.0,Cluster-26537.39791
GO:0051704	multi-organism process	biological_process	0.047202	1	18	213	2235	41116	Cluster-26537.67284,Cluster-26537.57621,Cluster-26537.63806,Cluster-25710.0,Cluster-5325.0,Cluster-26537.58796,Cluster-26537.49393,Cluster-5867.0,Cluster-26537.41758,Cluster-26537.41834,Cluster-26537.76244,Cluster-26537.21867,Cluster-26537.10497,Cluster-26537.54800,Cluster-26537.10495,Cluster-26537.80740,Cluster-26537.67728,Cluster-26537.76245
GO:0007276	gamete generation	biological_process	0.047833	1	2	213	73	41116	Cluster-26537.67728,Cluster-26537.54800
GO:0006979	response to oxidative stress	biological_process	0.048547	1	3	213	160	41116	Cluster-26537.29021,Cluster-26537.57434,Cluster-26537.49183
GO:0051656	establishment of organelle localization	biological_process	0.049031	1	1	213	10	41116	Cluster-26537.62224
GO:0032266	phosphatidylinositol-3-phosphate binding	molecular_function	0.049038	1	1	213	10	41116	Cluster-26537.34666
GO:0071804	cellular potassium ion transport	biological_process	0.049528	1	2	213	63	41116	Cluster-26537.74904,Cluster-26537.75299
GO:0071805	potassium ion transmembrane transport	biological_process	0.049528	1	2	213	63	41116	Cluster-26537.75299,Cluster-26537.74904
GO:0003779	actin binding	molecular_function	0.049906	1	4	213	261	41116	Cluster-26537.53151,Cluster-26537.63806,Cluster-25710.0,Cluster-26537.41834
GO:0004565	beta-galactosidase activity	molecular_function	0.050195	1	2	213	58	41116	Cluster-26537.46087,Cluster-26537.20177
GO:0009341	beta-galactosidase complex	cellular_component	0.050195	1	2	213	58	41116	Cluster-26537.20177,Cluster-26537.46087
GO:0000156	phosphorelay response regulator activity	molecular_function	0.050746	1	1	213	10	41116	Cluster-26537.46119
GO:0006518	peptide metabolic process	biological_process	0.0509	1	15	213	1894	41116	Cluster-14653.0,Cluster-23219.0,Cluster-26537.23340,Cluster-28597.0,Cluster-17238.0,Cluster-26537.38867,Cluster-28497.0,Cluster-28383.0,Cluster-5867.0,Cluster-26537.12373,Cluster-25710.0,Cluster-12376.1,Cluster-27868.0,Cluster-12172.0,Cluster-26537.81281
GO:0034220	ion transmembrane transport	biological_process	0.051656	1	8	213	774	41116	Cluster-26537.74904,Cluster-26537.75981,Cluster-5867.0,Cluster-26537.18957,Cluster-26537.75299,Cluster-26537.39055,Cluster-26537.39979,Cluster-26537.51541
GO:0043604	amide biosynthetic process	biological_process	0.052182	1	16	213	2025	41116	Cluster-12172.0,Cluster-26537.23340,Cluster-26537.38867,Cluster-17238.0,Cluster-28383.0,Cluster-26537.12373,Cluster-26537.34317,Cluster-5867.0,Cluster-28497.0,Cluster-26537.81281,Cluster-27868.0,Cluster-25710.0,Cluster-12376.1,Cluster-28597.0,Cluster-23219.0,Cluster-14653.0
GO:0045595	regulation of cell differentiation	biological_process	0.052791	1	1	213	10	41116	Cluster-26537.62224
GO:0043189	H4/H2A histone acetyltransferase complex	cellular_component	0.052831	1	1	213	10	41116	Cluster-26537.66503
GO:1902562	H4 histone acetyltransferase complex	cellular_component	0.052831	1	1	213	10	41116	Cluster-26537.66503
GO:0016151	nickel cation binding	molecular_function	0.053693	1	3	213	146	41116	Cluster-26537.56186,Cluster-26537.50988,Cluster-26537.67284
GO:0006412	translation	biological_process	0.054419	1	14	213	1750	41116	Cluster-28497.0,Cluster-26537.12373,Cluster-28383.0,Cluster-5867.0,Cluster-12172.0,Cluster-27868.0,Cluster-25710.0,Cluster-12376.1,Cluster-23219.0,Cluster-26537.23340,Cluster-28597.0,Cluster-14653.0,Cluster-17238.0,Cluster-26537.38867
GO:0000051	obsolete urea cycle intermediate metabolic process	biological_process	0.054578	1	1	213	9	41116	Cluster-26537.26619
GO:0042470	melanosome	cellular_component	0.057042	1	1	213	13	41116	Cluster-26537.72586
GO:0048770	pigment granule	cellular_component	0.057042	1	1	213	13	41116	Cluster-26537.72586
GO:0006027	glycosaminoglycan catabolic process	biological_process	0.057213	1	2	213	63	41116	Cluster-26537.46087,Cluster-26537.20177
GO:0015144	carbohydrate transmembrane transporter activity	molecular_function	0.058095	1	2	213	72	41116	Cluster-26537.52597,Cluster-26537.31878
GO:1901476	carbohydrate transporter activity	molecular_function	0.058095	1	2	213	72	41116	Cluster-26537.52597,Cluster-26537.31878
GO:0043603	cellular amide metabolic process	biological_process	0.060231	1	17	213	2222	41116	Cluster-17238.0,Cluster-26537.38867,Cluster-26537.23340,Cluster-12172.0,Cluster-23219.0,Cluster-28597.0,Cluster-14653.0,Cluster-27868.0,Cluster-26537.81281,Cluster-12376.1,Cluster-25710.0,Cluster-28497.0,Cluster-5867.0,Cluster-28383.0,Cluster-26537.34317,Cluster-26537.12373,Cluster-26537.50988
GO:0005044	scavenger receptor activity	molecular_function	0.061164	1	1	213	14	41116	Cluster-26537.42888
GO:0038024	cargo receptor activity	molecular_function	0.061164	1	1	213	14	41116	Cluster-26537.42888
GO:0044550	secondary metabolite biosynthetic process	biological_process	0.062379	1	2	213	72	41116	Cluster-26537.81281,Cluster-26537.51541
GO:0009401	phosphoenolpyruvate-dependent sugar phosphotransferase system	biological_process	0.062884	1	2	213	71	41116	Cluster-26537.52597,Cluster-26537.31878
GO:0005853	eukaryotic translation elongation factor 1 complex	cellular_component	0.066069	1	1	213	16	41116	Cluster-12172.0
GO:0030203	glycosaminoglycan metabolic process	biological_process	0.067041	1	3	213	161	41116	Cluster-26537.52247,Cluster-26537.46087,Cluster-26537.20177
GO:0016835	carbon-oxygen lyase activity	molecular_function	0.067261	1	4	213	274	41116	Cluster-26537.37744,Cluster-26537.59839,Cluster-26537.66248,Cluster-26537.59840
GO:0003855	3-dehydroquinate dehydratase activity	molecular_function	0.067313	1	1	213	14	41116	Cluster-26537.37744
GO:0051640	organelle localization	biological_process	0.067841	1	1	213	15	41116	Cluster-26537.62224
GO:0006261	DNA-dependent DNA replication	biological_process	0.069837	1	4	213	271	41116	Cluster-26537.11429,Cluster-15778.0,Cluster-26537.67284,Cluster-26537.21388
GO:0048609	multicellular organismal reproductive process	biological_process	0.071173	1	2	213	90	41116	Cluster-26537.67728,Cluster-26537.54800
GO:0015925	galactosidase activity	molecular_function	0.073274	1	2	213	73	41116	Cluster-26537.20177,Cluster-26537.46087
GO:1901981	phosphatidylinositol phosphate binding	molecular_function	0.073611	1	1	213	14	41116	Cluster-26537.34666
GO:0004764	shikimate 3-dehydrogenase (NADP+) activity	molecular_function	0.073627	1	1	213	13	41116	Cluster-26537.37744
GO:0030089	phycobilisome	cellular_component	0.074045	1	1	213	14	41116	Cluster-26537.5015
GO:0043419	urea catabolic process	biological_process	0.074959	1	1	213	10	41116	Cluster-26537.50988
GO:0004181	metallocarboxypeptidase activity	molecular_function	0.076399	1	1	213	16	41116	Cluster-26537.54600
GO:0005262	calcium channel activity	molecular_function	0.077063	1	2	213	91	41116	Cluster-15778.0,Cluster-26537.18957
GO:0015018	galactosylgalactosylxylosylprotein 3-beta-glucuronosyltransferase activity	molecular_function	0.077312	1	1	213	14	41116	Cluster-26537.52247
GO:0015020	glucuronosyltransferase activity	molecular_function	0.077312	1	1	213	14	41116	Cluster-26537.52247
GO:0004618	phosphoglycerate kinase activity	molecular_function	0.077841	1	1	213	15	41116	Cluster-26537.46119
GO:0003333	amino acid transmembrane transport	biological_process	0.078391	1	2	213	82	41116	Cluster-26537.39055,Cluster-26537.75981
GO:0016989	sigma factor antagonist activity	molecular_function	0.078898	1	1	213	13	41116	Cluster-26537.29358
GO:0019627	urea metabolic process	biological_process	0.080942	1	1	213	11	41116	Cluster-26537.50988
GO:0019915	lipid storage	biological_process	0.081721	1	1	213	18	41116	Cluster-26537.42669
GO:0007050	cell cycle arrest	biological_process	0.082908	1	1	213	17	41116	Cluster-26537.16040
GO:0016774	phosphotransferase activity, carboxyl group as acceptor	molecular_function	0.083619	1	1	213	16	41116	Cluster-26537.46119
GO:0017070	U6 snRNA binding	molecular_function	0.08476	1	1	213	11	41116	Cluster-26537.40406
GO:0045786	negative regulation of cell cycle	biological_process	0.085845	1	2	213	88	41116	Cluster-26537.16040,Cluster-26537.44798
GO:0003008	system process	biological_process	0.086545	1	2	213	91	41116	Cluster-26537.50835,Cluster-26537.11429
GO:0030204	chondroitin sulfate metabolic process	biological_process	0.089428	1	1	213	16	41116	Cluster-26537.52247
GO:0030206	chondroitin sulfate biosynthetic process	biological_process	0.089428	1	1	213	16	41116	Cluster-26537.52247
GO:0050650	chondroitin sulfate proteoglycan biosynthetic process	biological_process	0.089428	1	1	213	16	41116	Cluster-26537.52247
GO:0050654	chondroitin sulfate proteoglycan metabolic process	biological_process	0.089428	1	1	213	16	41116	Cluster-26537.52247
GO:1903825	organic acid transmembrane transport	biological_process	0.089594	1	2	213	88	41116	Cluster-26537.39055,Cluster-26537.75981
GO:0015085	calcium ion transmembrane transporter activity	molecular_function	0.089895	1	2	213	99	41116	Cluster-15778.0,Cluster-26537.18957
GO:0098656	anion transmembrane transport	biological_process	0.090963	1	2	213	90	41116	Cluster-26537.39055,Cluster-26537.75981
GO:0090066	regulation of anatomical structure size	biological_process	0.09132	1	2	213	100	41116	Cluster-26537.62224,Cluster-26537.11429
GO:0019184	nonribosomal peptide biosynthetic process	biological_process	0.091654	1	1	213	20	41116	Cluster-26537.81281
GO:0051129	negative regulation of cellular component organization	biological_process	0.093582	1	2	213	97	41116	Cluster-26537.62224,Cluster-26537.44798
GO:0043605	cellular amide catabolic process	biological_process	0.093893	1	1	213	14	41116	Cluster-26537.50988
GO:0070588	calcium ion transmembrane transport	biological_process	0.095354	1	1	213	20	41116	Cluster-26537.18957
GO:0004180	carboxypeptidase activity	molecular_function	0.095457	1	2	213	98	41116	Cluster-26537.75651,Cluster-26537.54600
GO:0008235	metalloexopeptidase activity	molecular_function	0.095962	1	1	213	20	41116	Cluster-26537.54600
GO:0004348	glucosylceramidase activity	molecular_function	0.096665	1	1	213	14	41116	Cluster-26537.50988
GO:0032504	multicellular organism reproduction	biological_process	0.10009	1	2	213	103	41116	Cluster-26537.67728,Cluster-26537.54800
GO:0019229	regulation of vasoconstriction	biological_process	0.10016	1	1	213	20	41116	Cluster-26537.11429
GO:0042310	vasoconstriction	biological_process	0.10016	1	1	213	20	41116	Cluster-26537.11429
GO:0071229	cellular response to acid chemical	biological_process	0.10371	1	1	213	19	41116	Cluster-26537.67284
GO:0006026	aminoglycan catabolic process	biological_process	0.10463	1	2	213	95	41116	Cluster-26537.46087,Cluster-26537.20177
GO:0044711	single-organism biosynthetic process	biological_process	0.10787	1	21	213	2859	41116	Cluster-26537.73836,Cluster-26537.69281,Cluster-26537.52247,Cluster-26537.60646,Cluster-26537.26619,Cluster-26537.14476,Cluster-26537.69282,Cluster-26537.46119,Cluster-15778.0,Cluster-26537.69433,Cluster-26537.34317,Cluster-26537.16040,Cluster-26537.81281,Cluster-26537.39979,Cluster-25710.0,Cluster-26537.69285,Cluster-26537.51541,Cluster-26537.69284,Cluster-26537.37744,Cluster-26537.34293,Cluster…
GO:0017069	snRNA binding	molecular_function	0.10958	1	1	213	17	41116	Cluster-26537.40406
GO:0071944	cell periphery	cellular_component	0.1099	1	10	213	1168	41116	Cluster-17238.0,Cluster-20160.0,Cluster-26537.30058,Cluster-26537.41642,Cluster-28597.0,Cluster-26537.41923,Cluster-26537.37638,Cluster-26537.51946,Cluster-26537.44043,Cluster-26537.39791
GO:0022604	regulation of cell morphogenesis	biological_process	0.11053	1	1	213	20	41116	Cluster-26537.62224
GO:0004553	hydrolase activity, hydrolyzing O-glycosyl compounds	molecular_function	0.11537	1	7	213	721	41116	Cluster-26537.50295,Cluster-26537.14476,Cluster-26537.62930,Cluster-26537.61939,Cluster-26537.20177,Cluster-26537.46087,Cluster-26537.50988
GO:0019856	pyrimidine nucleobase biosynthetic process	biological_process	0.11611	1	1	213	21	41116	Cluster-25710.0
GO:0051260	protein homooligomerization	biological_process	0.11744	1	1	213	22	41116	Cluster-26537.69012
GO:0004526	ribonuclease P activity	molecular_function	0.11783	1	1	213	21	41116	Cluster-26537.56507
GO:0006029	proteoglycan metabolic process	biological_process	0.11959	1	1	213	22	41116	Cluster-26537.52247
GO:0030166	proteoglycan biosynthetic process	biological_process	0.11959	1	1	213	22	41116	Cluster-26537.52247
GO:0017025	TBP-class protein binding	molecular_function	0.1212	1	1	213	21	41116	Cluster-26537.66503
GO:0005975	carbohydrate metabolic process	biological_process	0.12282	1	15	213	1929	41116	Cluster-26537.62930,Cluster-26537.20177,Cluster-26537.39791,Cluster-26537.81281,Cluster-26537.50295,Cluster-26537.14476,Cluster-26537.73836,Cluster-26537.50988,Cluster-26537.16040,Cluster-26537.61939,Cluster-20160.0,Cluster-17238.0,Cluster-26537.46119,Cluster-26537.46087,Cluster-25635.1
GO:0006022	aminoglycan metabolic process	biological_process	0.12366	1	3	213	222	41116	Cluster-26537.46087,Cluster-26537.52247,Cluster-26537.20177
GO:0044085	cellular component biogenesis	biological_process	0.12419	1	18	213	2664	41116	Cluster-26537.38867,Cluster-17238.0,Cluster-26537.69012,Cluster-26537.30058,Cluster-26537.23340,Cluster-26537.41923,Cluster-26537.62224,Cluster-28597.0,Cluster-23219.0,Cluster-14653.0,Cluster-26537.37638,Cluster-27868.0,Cluster-12376.1,Cluster-26537.44043,Cluster-28383.0,Cluster-5867.0,Cluster-26537.12373,Cluster-28497.0
GO:0004140	dephospho-CoA kinase activity	molecular_function	0.12597	1	1	213	26	41116	Cluster-26537.34317
GO:1903510	mucopolysaccharide metabolic process	biological_process	0.12603	1	1	213	23	41116	Cluster-26537.52247
GO:0005544	calcium-dependent phospholipid binding	molecular_function	0.12607	1	1	213	27	41116	Cluster-26537.46894
GO:0016929	SUMO-specific protease activity	molecular_function	0.12649	1	1	213	23	41116	Cluster-26537.25882
GO:0032183	SUMO binding	molecular_function	0.12649	1	1	213	23	41116	Cluster-26537.25882
GO:0070122	isopeptidase activity	molecular_function	0.12649	1	1	213	23	41116	Cluster-26537.25882
GO:0070138	ubiquitin-like protein-specific isopeptidase activity	molecular_function	0.12649	1	1	213	23	41116	Cluster-26537.25882
GO:0070140	SUMO-specific isopeptidase activity	molecular_function	0.12649	1	1	213	23	41116	Cluster-26537.25882
GO:0015849	organic acid transport	biological_process	0.12769	1	3	213	223	41116	Cluster-26537.39055,Cluster-26537.75981,Cluster-26537.51270
GO:0046942	carboxylic acid transport	biological_process	0.12769	1	3	213	223	41116	Cluster-26537.51270,Cluster-26537.75981,Cluster-26537.39055
GO:0071840	cellular component organization or biogenesis	biological_process	0.13111	1	28	213	4342	41116	Cluster-26537.39791,Cluster-26537.55160,Cluster-26537.30058,Cluster-26537.38867,Cluster-26537.69012,Cluster-17238.0,Cluster-26537.44798,Cluster-26537.41923,Cluster-26537.59193,Cluster-26537.23340,Cluster-12376.1,Cluster-26537.44043,Cluster-25710.0,Cluster-26537.37638,Cluster-26537.21388,Cluster-27868.0,Cluster-26537.63806,Cluster-26537.12373,Cluster-28383.0,Cluster-5867.0,Cluster-26537.41834,Clus…
GO:0000287	magnesium ion binding	molecular_function	0.13217	1	3	213	238	41116	Cluster-26537.59840,Cluster-26537.66248,Cluster-26537.59839
GO:0007283	spermatogenesis	biological_process	0.1328	1	1	213	29	41116	Cluster-26537.67728
GO:0048232	male gamete generation	biological_process	0.1328	1	1	213	29	41116	Cluster-26537.67728
GO:0005516	calmodulin binding	molecular_function	0.13297	1	2	213	109	41116	Cluster-26537.43252,Cluster-26537.42790
GO:0030029	actin filament-based process	biological_process	0.13487	1	2	213	129	41116	Cluster-25710.0,Cluster-26537.62224
GO:0030036	actin cytoskeleton organization	biological_process	0.13487	1	2	213	129	41116	Cluster-25710.0,Cluster-26537.62224
GO:0016485	protein processing	biological_process	0.13521	1	2	213	118	41116	Cluster-26537.63150,Cluster-25710.0
GO:0051604	protein maturation	biological_process	0.13521	1	2	213	118	41116	Cluster-26537.63150,Cluster-25710.0
GO:0009628	response to abiotic stimulus	biological_process	0.13543	1	2	213	113	41116	Cluster-26537.47278,Cluster-26537.49242
GO:0098662	inorganic cation transmembrane transport	biological_process	0.13898	1	6	213	676	41116	Cluster-26537.39979,Cluster-26537.18957,Cluster-26537.75299,Cluster-26537.74904,Cluster-5867.0,Cluster-26537.51541
GO:0098660	inorganic ion transmembrane transport	biological_process	0.13957	1	6	213	678	41116	Cluster-26537.51541,Cluster-5867.0,Cluster-26537.74904,Cluster-26537.39979,Cluster-26537.75299,Cluster-26537.18957
GO:0046112	nucleobase biosynthetic process	biological_process	0.14008	1	1	213	26	41116	Cluster-25710.0
GO:0098655	cation transmembrane transport	biological_process	0.14101	1	6	213	679	41116	Cluster-26537.18957,Cluster-26537.75299,Cluster-26537.39979,Cluster-26537.74904,Cluster-26537.51541,Cluster-5867.0
GO:0015995	chlorophyll biosynthetic process	biological_process	0.14104	1	1	213	26	41116	Cluster-26537.69433
GO:0030677	ribonuclease P complex	cellular_component	0.14389	1	1	213	28	41116	Cluster-26537.56507
GO:0006537	glutamate biosynthetic process	biological_process	0.14429	1	1	213	25	41116	Cluster-26537.34293
GO:0015930	glutamate synthase activity	molecular_function	0.14429	1	1	213	25	41116	Cluster-26537.34293
GO:0019748	secondary metabolic process	biological_process	0.14458	1	2	213	122	41116	Cluster-26537.81281,Cluster-26537.51541
GO:2001070	starch binding	molecular_function	0.14753	1	1	213	27	41116	Cluster-26537.38867
GO:0009415	response to water	biological_process	0.14754	1	1	213	32	41116	Cluster-26537.47278
GO:1902495	transmembrane transporter complex	cellular_component	0.14765	1	2	213	135	41116	Cluster-26537.52597,Cluster-26537.31878
GO:1990351	transporter complex	cellular_component	0.14765	1	2	213	135	41116	Cluster-26537.52597,Cluster-26537.31878
GO:0004549	tRNA-specific ribonuclease activity	molecular_function	0.14843	1	1	213	28	41116	Cluster-26537.56507
GO:0030155	regulation of cell adhesion	biological_process	0.14866	1	1	213	30	41116	Cluster-26537.62224
GO:0016197	endosomal transport	biological_process	0.15017	1	1	213	29	41116	Cluster-26537.62224
GO:0015711	organic anion transport	biological_process	0.15056	1	3	213	241	41116	Cluster-26537.39055,Cluster-26537.51270,Cluster-26537.75981
GO:0016209	antioxidant activity	molecular_function	0.15298	1	3	213	258	41116	Cluster-26537.57434,Cluster-26537.29021,Cluster-26537.49183
GO:0009309	amine biosynthetic process	biological_process	0.15416	1	2	213	128	41116	Cluster-26537.37744,Cluster-26537.14476
GO:0042401	cellular biogenic amine biosynthetic process	biological_process	0.15416	1	2	213	128	41116	Cluster-26537.14476,Cluster-26537.37744
GO:0015937	coenzyme A biosynthetic process	biological_process	0.15558	1	1	213	32	41116	Cluster-26537.34317
GO:0033866	nucleoside bisphosphate biosynthetic process	biological_process	0.15558	1	1	213	32	41116	Cluster-26537.34317
GO:0034030	ribonucleoside bisphosphate biosynthetic process	biological_process	0.15558	1	1	213	32	41116	Cluster-26537.34317
GO:0034033	purine nucleoside bisphosphate biosynthetic process	biological_process	0.15558	1	1	213	32	41116	Cluster-26537.34317
GO:0042127	regulation of cell proliferation	biological_process	0.15605	1	1	213	32	41116	Cluster-26537.16040
GO:0016798	hydrolase activity, acting on glycosyl bonds	molecular_function	0.1561	1	7	213	780	41116	Cluster-26537.20177,Cluster-26537.61939,Cluster-26537.62930,Cluster-26537.14476,Cluster-26537.50295,Cluster-26537.46087,Cluster-26537.50988
GO:0003899	DNA-directed RNA polymerase activity	molecular_function	0.15623	1	4	213	382	41116	Cluster-26537.69013,Cluster-26537.67284,Cluster-26537.40406,Cluster-26537.11429
GO:0006012	galactose metabolic process	biological_process	0.1583	1	2	213	125	41116	Cluster-26537.46087,Cluster-26537.20177
GO:0018580	nitronate monooxygenase activity	molecular_function	0.15959	1	1	213	26	41116	Cluster-26537.34293
GO:0003013	circulatory system process	biological_process	0.15982	1	1	213	31	41116	Cluster-26537.11429
GO:0003018	vascular process in circulatory system	biological_process	0.15982	1	1	213	31	41116	Cluster-26537.11429
GO:0008015	blood circulation	biological_process	0.15982	1	1	213	31	41116	Cluster-26537.11429
GO:0035150	regulation of tube size	biological_process	0.15982	1	1	213	31	41116	Cluster-26537.11429
GO:0050880	regulation of blood vessel size	biological_process	0.15982	1	1	213	31	41116	Cluster-26537.11429
GO:1903522	regulation of blood circulation	biological_process	0.15982	1	1	213	31	41116	Cluster-26537.11429
GO:0005543	phospholipid binding	molecular_function	0.16099	1	2	213	130	41116	Cluster-26537.46894,Cluster-26537.34666
GO:0006200	obsolete ATP catabolic process	biological_process	0.16348	1	1	213	28	41116	Cluster-26537.51756
GO:0008026	ATP-dependent helicase activity	molecular_function	0.1646	1	2	213	120	41116	Cluster-25710.0,Cluster-5867.0
GO:0070035	purine NTP-dependent helicase activity	molecular_function	0.1646	1	2	213	120	41116	Cluster-5867.0,Cluster-25710.0
GO:0008643	carbohydrate transport	biological_process	0.16555	1	2	213	129	41116	Cluster-26537.52597,Cluster-26537.31878
GO:0008146	sulfotransferase activity	molecular_function	0.16781	1	1	213	35	41116	Cluster-26537.80740
GO:0033014	tetrapyrrole biosynthetic process	biological_process	0.16804	1	3	213	256	41116	Cluster-15778.0,Cluster-26537.16040,Cluster-26537.69433
GO:0044702	single organism reproductive process	biological_process	0.16932	1	2	213	136	41116	Cluster-26537.54800,Cluster-26537.67728
GO:0043436	oxoacid metabolic process	biological_process	0.17045	1	17	213	2400	41116	Cluster-26537.69281,Cluster-26537.60646,Cluster-26537.52247,Cluster-26537.26619,Cluster-26537.14476,Cluster-26537.71310,Cluster-26537.69282,Cluster-26537.46119,Cluster-26537.34317,Cluster-26537.16040,Cluster-26537.81281,Cluster-25710.0,Cluster-26537.69285,Cluster-26537.69284,Cluster-26537.37744,Cluster-26537.34293,Cluster-26537.47161
GO:0043130	ubiquitin binding	molecular_function	0.17136	1	1	213	34	41116	Cluster-26537.34666
GO:1902555	endoribonuclease complex	cellular_component	0.17359	1	1	213	35	41116	Cluster-26537.56507
GO:0006082	organic acid metabolic process	biological_process	0.17459	1	17	213	2410	41116	Cluster-26537.46119,Cluster-26537.69282,Cluster-26537.26619,Cluster-26537.14476,Cluster-26537.71310,Cluster-26537.60646,Cluster-26537.52247,Cluster-26537.69281,Cluster-26537.47161,Cluster-26537.69285,Cluster-26537.69284,Cluster-26537.37744,Cluster-26537.34293,Cluster-26537.81281,Cluster-25710.0,Cluster-26537.34317,Cluster-26537.16040
GO:0019953	sexual reproduction	biological_process	0.17603	1	2	213	135	41116	Cluster-26537.54800,Cluster-26537.67728
GO:0008094	DNA-dependent ATPase activity	molecular_function	0.177	1	2	213	128	41116	Cluster-26537.21388,Cluster-5867.0
GO:0000988	transcription factor activity, protein binding	molecular_function	0.17818	1	4	213	387	41116	Cluster-26537.29358,Cluster-26537.57961,Cluster-26537.71310,Cluster-26537.53697
GO:0005996	monosaccharide metabolic process	biological_process	0.17925	1	4	213	413	41116	Cluster-26537.20177,Cluster-26537.81281,Cluster-26537.46119,Cluster-26537.46087
GO:0009403	toxin biosynthetic process	biological_process	0.17934	1	1	213	35	41116	Cluster-26537.51541
GO:0008200	ion channel inhibitor activity	molecular_function	0.18089	1	2	213	143	41116	Cluster-26537.49393,Cluster-26537.57621
GO:0016248	channel inhibitor activity	molecular_function	0.18089	1	2	213	143	41116	Cluster-26537.57621,Cluster-26537.49393
GO:0044057	regulation of system process	biological_process	0.18155	1	1	213	36	41116	Cluster-26537.11429
GO:0030838	positive regulation of actin filament polymerization	biological_process	0.18295	1	1	213	40	41116	Cluster-26537.62224
GO:0034314	Arp2/3 complex-mediated actin nucleation	biological_process	0.18295	1	1	213	40	41116	Cluster-26537.62224
GO:0045010	actin nucleation	biological_process	0.18295	1	1	213	40	41116	Cluster-26537.62224
GO:0006816	calcium ion transport	biological_process	0.18306	1	2	213	151	41116	Cluster-26537.18957,Cluster-15778.0
GO:0051338	regulation of transferase activity	biological_process	0.18545	1	2	213	150	41116	Cluster-26537.44798,Cluster-26537.52597
GO:0015936	coenzyme A metabolic process	biological_process	0.18594	1	1	213	38	41116	Cluster-26537.34317
GO:0032784	regulation of DNA-templated transcription, elongation	biological_process	0.18753	1	1	213	41	41116	Cluster-5867.0
GO:0043531	ADP binding	molecular_function	0.19142	1	4	213	509	41116	Cluster-26537.70962,Cluster-26537.11429,Cluster-26537.45358,Cluster-26537.55160
GO:0004535	poly(A)-specific ribonuclease activity	molecular_function	0.19213	1	1	213	39	41116	Cluster-26537.32749
GO:0008092	cytoskeletal protein binding	molecular_function	0.19588	1	6	213	703	41116	Cluster-26537.41834,Cluster-26537.51650,Cluster-26537.40472,Cluster-25710.0,Cluster-26537.53151,Cluster-26537.63806
GO:0016782	transferase activity, transferring sulfur-containing groups	molecular_function	0.19649	1	1	213	42	41116	Cluster-26537.80740
GO:0015935	small ribosomal subunit	cellular_component	0.19681	1	1	213	50	41116	Cluster-17238.0
GO:0071941	nitrogen cycle metabolic process	biological_process	0.19708	1	1	213	35	41116	Cluster-26537.50988
GO:0005811	lipid particle	cellular_component	0.19756	1	1	213	36	41116	Cluster-26537.40472
GO:0012511	monolayer-surrounded lipid storage body	cellular_component	0.19756	1	1	213	36	41116	Cluster-26537.40472
GO:0007155	cell adhesion	biological_process	0.19757	1	3	213	290	41116	Cluster-26537.62224,Cluster-26537.54600,Cluster-26537.11429
GO:0019783	ubiquitin-like protein-specific protease activity	molecular_function	0.19769	1	1	213	39	41116	Cluster-26537.25882
GO:0072509	divalent inorganic cation transmembrane transporter activity	molecular_function	0.20051	1	3	213	283	41116	Cluster-15778.0,Cluster-26537.51541,Cluster-26537.18957
GO:0007010	cytoskeleton organization	biological_process	0.20087	1	5	213	588	41116	Cluster-26537.41834,Cluster-25710.0,Cluster-26537.63806,Cluster-26537.53151,Cluster-26537.62224
GO:1901136	carbohydrate derivative catabolic process	biological_process	0.20244	1	2	213	143	41116	Cluster-26537.46087,Cluster-26537.20177
GO:0051270	regulation of cellular component movement	biological_process	0.20641	1	1	213	42	41116	Cluster-26537.62224
GO:2000145	regulation of cell motility	biological_process	0.20641	1	1	213	42	41116	Cluster-26537.62224
GO:0022603	regulation of anatomical structure morphogenesis	biological_process	0.2081	1	1	213	47	41116	Cluster-26537.62224
GO:0016682	oxidoreductase activity, acting on diphenols and related substances as donors, oxygen as acceptor	molecular_function	0.2095	1	1	213	38	41116	Cluster-26537.81281
GO:0015079	potassium ion transmembrane transporter activity	molecular_function	0.20999	1	2	213	159	41116	Cluster-26537.74904,Cluster-26537.75299
GO:0022610	biological adhesion	biological_process	0.21128	1	3	213	301	41116	Cluster-26537.62224,Cluster-26537.54600,Cluster-26537.11429
GO:0006629	lipid metabolic process	biological_process	0.21142	1	12	213	1599	41116	Cluster-26537.47161,Cluster-26537.47769,Cluster-26537.69284,Cluster-26537.46087,Cluster-26537.43927,Cluster-28597.0,Cluster-26537.69282,Cluster-26537.69285,Cluster-26537.20177,Cluster-26537.69281,Cluster-26537.52824,Cluster-26537.50988
GO:0001871	pattern binding	molecular_function	0.21228	1	2	213	171	41116	Cluster-26537.38867,Cluster-26537.37646
GO:0030247	polysaccharide binding	molecular_function	0.21228	1	2	213	171	41116	Cluster-26537.37646,Cluster-26537.38867
GO:0009432	SOS response	biological_process	0.21896	1	1	213	47	41116	Cluster-26537.63676
GO:0040012	regulation of locomotion	biological_process	0.22206	1	1	213	46	41116	Cluster-26537.62224
GO:0047134	protein-disulfide reductase activity	molecular_function	0.22295	1	2	213	217	41116	Cluster-26537.60836,Cluster-26537.14491
GO:0004857	enzyme inhibitor activity	molecular_function	0.22398	1	3	213	315	41116	Cluster-26537.39791,Cluster-26537.46287,Cluster-20160.0
GO:0016668	oxidoreductase activity, acting on a sulfur group of donors, NAD(P) as acceptor	molecular_function	0.22668	1	2	213	219	41116	Cluster-26537.60836,Cluster-26537.14491
GO:0042710	biofilm formation	biological_process	0.22677	1	1	213	47	41116	Cluster-26537.67284
GO:0006468	protein phosphorylation	biological_process	0.23058	1	14	213	2017	41116	Cluster-26537.10497,Cluster-26537.51270,Cluster-26537.47751,Cluster-26537.44798,Cluster-26537.9376,Cluster-26537.52597,Cluster-26537.39046,Cluster-26537.56507,Cluster-26537.44897,Cluster-26537.47126,Cluster-26537.9378,Cluster-26537.50646,Cluster-26537.71310,Cluster-26537.70578
GO:0019752	carboxylic acid metabolic process	biological_process	0.23227	1	16	213	2371	41116	Cluster-26537.46119,Cluster-26537.69282,Cluster-26537.71310,Cluster-26537.26619,Cluster-26537.14476,Cluster-26537.60646,Cluster-26537.69281,Cluster-26537.47161,Cluster-26537.69284,Cluster-26537.37744,Cluster-26537.34293,Cluster-26537.69285,Cluster-25710.0,Cluster-26537.81281,Cluster-26537.34317,Cluster-26537.16040
GO:0033865	nucleoside bisphosphate metabolic process	biological_process	0.23325	1	1	213	47	41116	Cluster-26537.34317
GO:0033875	ribonucleoside bisphosphate metabolic process	biological_process	0.23325	1	1	213	47	41116	Cluster-26537.34317
GO:0034032	purine nucleoside bisphosphate metabolic process	biological_process	0.23325	1	1	213	47	41116	Cluster-26537.34317
GO:0046873	metal ion transmembrane transporter activity	molecular_function	0.23371	1	6	213	772	41116	Cluster-26537.18957,Cluster-26537.81281,Cluster-26537.75299,Cluster-26537.51541,Cluster-26537.74904,Cluster-15778.0
GO:0003918	DNA topoisomerase type II (ATP-hydrolyzing) activity	molecular_function	0.2341	1	1	213	51	41116	Cluster-26537.21388
GO:0061505	DNA topoisomerase II activity	molecular_function	0.2341	1	1	213	51	41116	Cluster-26537.21388
GO:0070838	divalent metal ion transport	biological_process	0.23484	1	3	213	308	41116	Cluster-26537.18957,Cluster-26537.51541,Cluster-15778.0
GO:0000175	3'-5'-exoribonuclease activity	molecular_function	0.23554	1	1	213	49	41116	Cluster-26537.32749
GO:0006779	porphyrin-containing compound biosynthetic process	biological_process	0.23819	1	2	213	163	41116	Cluster-26537.16040,Cluster-26537.69433
GO:0004532	exoribonuclease activity	molecular_function	0.24048	1	1	213	50	41116	Cluster-26537.32749
GO:0016896	exoribonuclease activity, producing 5'-phosphomonoesters	molecular_function	0.24048	1	1	213	50	41116	Cluster-26537.32749
GO:0043085	positive regulation of catalytic activity	biological_process	0.24094	1	1	213	49	41116	Cluster-26537.63150
GO:0007606	sensory perception of chemical stimulus	biological_process	0.24189	1	1	213	52	41116	Cluster-26537.50835
GO:0031399	regulation of protein modification process	biological_process	0.24218	1	2	213	180	41116	Cluster-26537.44798,Cluster-26537.52597
GO:0000902	cell morphogenesis	biological_process	0.24295	1	2	213	177	41116	Cluster-26537.59193,Cluster-26537.62224
GO:0032989	cellular component morphogenesis	biological_process	0.24295	1	2	213	177	41116	Cluster-26537.62224,Cluster-26537.59193
GO:0016703	oxidoreductase activity, acting on single donors with incorporation of molecular oxygen, incorporation of one atom of oxygen (internal monooxygenases or internal mixed function oxidases)	molecular_function	0.24468	1	1	213	43	41116	Cluster-26537.34293
GO:0000904	cell morphogenesis involved in differentiation	biological_process	0.24627	1	1	213	55	41116	Cluster-26537.62224
GO:0006915	apoptotic process	biological_process	0.24691	1	2	213	174	41116	Cluster-26537.11429,Cluster-26537.16040
GO:0006536	glutamate metabolic process	biological_process	0.2479	1	1	213	47	41116	Cluster-26537.34293
GO:0012501	programmed cell death	biological_process	0.24812	1	2	213	175	41116	Cluster-26537.16040,Cluster-26537.11429
GO:0000105	histidine biosynthetic process	biological_process	0.24836	1	1	213	53	41116	Cluster-26537.34293
GO:0000786	nucleosome	cellular_component	0.24945	1	1	213	56	41116	Cluster-26537.67728
GO:0000989	transcription factor activity, transcription factor binding	molecular_function	0.25078	1	3	213	310	41116	Cluster-26537.29358,Cluster-26537.53697,Cluster-26537.71310
GO:0016247	channel regulator activity	molecular_function	0.25157	1	2	213	176	41116	Cluster-26537.57621,Cluster-26537.49393
GO:0007600	sensory perception	biological_process	0.25256	1	1	213	55	41116	Cluster-26537.50835
GO:0050877	neurological system process	biological_process	0.25256	1	1	213	55	41116	Cluster-26537.50835
GO:0000123	histone acetyltransferase complex	cellular_component	0.25399	1	1	213	53	41116	Cluster-26537.66503
GO:0031248	protein acetyltransferase complex	cellular_component	0.25399	1	1	213	53	41116	Cluster-26537.66503
GO:1902493	acetyltransferase complex	cellular_component	0.25399	1	1	213	53	41116	Cluster-26537.66503
GO:0030076	light-harvesting complex	cellular_component	0.25503	1	1	213	50	41116	Cluster-26537.5015
GO:0048523	negative regulation of cellular process	biological_process	0.25754	1	3	213	336	41116	Cluster-26537.44798,Cluster-26537.16040,Cluster-26537.62224
GO:0035091	phosphatidylinositol binding	molecular_function	0.25891	1	1	213	51	41116	Cluster-26537.34666
GO:0044093	positive regulation of molecular function	biological_process	0.25911	1	1	213	54	41116	Cluster-26537.63150
GO:1901700	response to oxygen-containing compound	biological_process	0.25958	1	1	213	63	41116	Cluster-26537.47278
GO:0030054	cell junction	cellular_component	0.2623	1	1	213	56	41116	Cluster-25710.0
GO:0044444	cytoplasmic part	cellular_component	0.26473	1	25	213	4238	41116	Cluster-26537.18957,Cluster-26537.31878,Cluster-27868.0,Cluster-12376.1,Cluster-26537.50988,Cluster-28383.0,Cluster-5867.0,Cluster-26537.12373,Cluster-28497.0,Cluster-26537.47161,Cluster-28597.0,Cluster-26537.69285,Cluster-23219.0,Cluster-14653.0,Cluster-12172.0,Cluster-26537.18961,Cluster-26537.40406,Cluster-26537.38867,Cluster-17238.0,Cluster-26537.52597,Cluster-26537.18959,Cluster-26537.23340,…
GO:0032993	protein-DNA complex	cellular_component	0.26757	1	1	213	63	41116	Cluster-26537.67728
GO:0005657	replication fork	cellular_component	0.26823	1	4	213	440	41116	Cluster-26537.11429,Cluster-5867.0,Cluster-26537.63676,Cluster-26537.67284
GO:0009082	branched-chain amino acid biosynthetic process	biological_process	0.27035	1	1	213	57	41116	Cluster-26537.60646
GO:0003746	translation elongation factor activity	molecular_function	0.27117	1	1	213	61	41116	Cluster-12172.0
GO:0007094	mitotic spindle assembly checkpoint	biological_process	0.2713	1	1	213	54	41116	Cluster-26537.44798
GO:0009895	negative regulation of catabolic process	biological_process	0.2713	1	1	213	54	41116	Cluster-26537.44798
GO:0031330	negative regulation of cellular catabolic process	biological_process	0.2713	1	1	213	54	41116	Cluster-26537.44798
GO:0031396	regulation of protein ubiquitination	biological_process	0.2713	1	1	213	54	41116	Cluster-26537.44798
GO:0031397	negative regulation of protein ubiquitination	biological_process	0.2713	1	1	213	54	41116	Cluster-26537.44798
GO:0031577	spindle checkpoint	biological_process	0.2713	1	1	213	54	41116	Cluster-26537.44798
GO:0032435	negative regulation of proteasomal ubiquitin-dependent protein catabolic process	biological_process	0.2713	1	1	213	54	41116	Cluster-26537.44798
GO:0033046	negative regulation of sister chromatid segregation	biological_process	0.2713	1	1	213	54	41116	Cluster-26537.44798
GO:0033048	negative regulation of mitotic sister chromatid segregation	biological_process	0.2713	1	1	213	54	41116	Cluster-26537.44798
GO:0042177	negative regulation of protein catabolic process	biological_process	0.2713	1	1	213	54	41116	Cluster-26537.44798
GO:0045839	negative regulation of mitotic nuclear division	biological_process	0.2713	1	1	213	54	41116	Cluster-26537.44798
GO:0045841	negative regulation of mitotic metaphase/anaphase transition	biological_process	0.2713	1	1	213	54	41116	Cluster-26537.44798
GO:0051340	regulation of ligase activity	biological_process	0.2713	1	1	213	54	41116	Cluster-26537.44798
GO:0051352	negative regulation of ligase activity	biological_process	0.2713	1	1	213	54	41116	Cluster-26537.44798
GO:0051436	negative regulation of ubiquitin-protein ligase activity involved in mitotic cell cycle	biological_process	0.2713	1	1	213	54	41116	Cluster-26537.44798
GO:0051438	regulation of ubiquitin-protein transferase activity	biological_process	0.2713	1	1	213	54	41116	Cluster-26537.44798
GO:0051439	regulation of ubiquitin-protein ligase activity involved in mitotic cell cycle	biological_process	0.2713	1	1	213	54	41116	Cluster-26537.44798
GO:0051444	negative regulation of ubiquitin-protein transferase activity	biological_process	0.2713	1	1	213	54	41116	Cluster-26537.44798
GO:0051784	negative regulation of nuclear division	biological_process	0.2713	1	1	213	54	41116	Cluster-26537.44798
GO:0051985	negative regulation of chromosome segregation	biological_process	0.2713	1	1	213	54	41116	Cluster-26537.44798
GO:0071173	spindle assembly checkpoint	biological_process	0.2713	1	1	213	54	41116	Cluster-26537.44798
GO:0071174	mitotic spindle checkpoint	biological_process	0.2713	1	1	213	54	41116	Cluster-26537.44798
GO:1901799	negative regulation of proteasomal protein catabolic process	biological_process	0.2713	1	1	213	54	41116	Cluster-26537.44798
GO:1902100	negative regulation of metaphase/anaphase transition of cell cycle	biological_process	0.2713	1	1	213	54	41116	Cluster-26537.44798
GO:1903051	negative regulation of proteolysis involved in cellular protein catabolic process	biological_process	0.2713	1	1	213	54	41116	Cluster-26537.44798
GO:1903320	regulation of protein modification by small protein conjugation or removal	biological_process	0.2713	1	1	213	54	41116	Cluster-26537.44798
GO:1903321	negative regulation of protein modification by small protein conjugation or removal	biological_process	0.2713	1	1	213	54	41116	Cluster-26537.44798
GO:1903363	negative regulation of cellular protein catabolic process	biological_process	0.2713	1	1	213	54	41116	Cluster-26537.44798
GO:1904666	regulation of ubiquitin protein ligase activity	biological_process	0.2713	1	1	213	54	41116	Cluster-26537.44798
GO:1904667	negative regulation of ubiquitin protein ligase activity	biological_process	0.2713	1	1	213	54	41116	Cluster-26537.44798
GO:2000816	negative regulation of mitotic sister chromatid separation	biological_process	0.2713	1	1	213	54	41116	Cluster-26537.44798
GO:2001251	negative regulation of chromosome organization	biological_process	0.2713	1	1	213	54	41116	Cluster-26537.44798
GO:0016759	cellulose synthase activity	molecular_function	0.27524	1	1	213	60	41116	Cluster-26537.73836
GO:0016760	cellulose synthase (UDP-forming) activity	molecular_function	0.27524	1	1	213	60	41116	Cluster-26537.73836
GO:0005982	starch metabolic process	biological_process	0.27722	1	3	213	313	41116	Cluster-26537.73836,Cluster-20160.0,Cluster-26537.39791
GO:0005985	sucrose metabolic process	biological_process	0.27722	1	3	213	313	41116	Cluster-20160.0,Cluster-26537.39791,Cluster-26537.73836
GO:0051235	maintenance of location	biological_process	0.27739	1	1	213	62	41116	Cluster-26537.42669
GO:0006011	UDP-glucose metabolic process	biological_process	0.27766	1	1	213	61	41116	Cluster-26537.73836
GO:0006448	regulation of translational elongation	biological_process	0.27784	1	1	213	63	41116	Cluster-12172.0
GO:0019887	protein kinase regulator activity	molecular_function	0.27839	1	1	213	66	41116	Cluster-26537.52597
GO:0031334	positive regulation of protein complex assembly	biological_process	0.27855	1	1	213	60	41116	Cluster-26537.62224
GO:0032273	positive regulation of protein polymerization	biological_process	0.27855	1	1	213	60	41116	Cluster-26537.62224
GO:0044089	positive regulation of cellular component biogenesis	biological_process	0.27855	1	1	213	60	41116	Cluster-26537.62224
GO:0051495	positive regulation of cytoskeleton organization	biological_process	0.27855	1	1	213	60	41116	Cluster-26537.62224
GO:0072511	divalent inorganic cation transport	biological_process	0.2798	1	3	213	340	41116	Cluster-15778.0,Cluster-26537.51541,Cluster-26537.18957
GO:0008219	cell death	biological_process	0.28072	1	2	213	192	41116	Cluster-26537.16040,Cluster-26537.11429
GO:0016265	death	biological_process	0.28072	1	2	213	192	41116	Cluster-26537.11429,Cluster-26537.16040
GO:0016773	phosphotransferase activity, alcohol group as acceptor	molecular_function	0.28237	1	17	213	2611	41116	Cluster-26537.70578,Cluster-26537.31878,Cluster-26537.34317,Cluster-26537.44897,Cluster-26537.39046,Cluster-26537.9376,Cluster-26537.51270,Cluster-26537.71310,Cluster-26537.50646,Cluster-26537.9378,Cluster-26537.47126,Cluster-26537.56507,Cluster-25635.1,Cluster-26537.52597,Cluster-26537.44798,Cluster-26537.47751,Cluster-26537.10497
GO:0006414	translational elongation	biological_process	0.28322	1	1	213	65	41116	Cluster-12172.0
GO:0008064	regulation of actin polymerization or depolymerization	biological_process	0.28322	1	1	213	69	41116	Cluster-26537.62224
GO:0008154	actin polymerization or depolymerization	biological_process	0.28322	1	1	213	69	41116	Cluster-26537.62224
GO:0030041	actin filament polymerization	biological_process	0.28322	1	1	213	69	41116	Cluster-26537.62224
GO:0030832	regulation of actin filament length	biological_process	0.28322	1	1	213	69	41116	Cluster-26537.62224
GO:0030833	regulation of actin filament polymerization	biological_process	0.28322	1	1	213	69	41116	Cluster-26537.62224
GO:0032535	regulation of cellular component size	biological_process	0.28322	1	1	213	69	41116	Cluster-26537.62224
GO:0032956	regulation of actin cytoskeleton organization	biological_process	0.28322	1	1	213	69	41116	Cluster-26537.62224
GO:0032970	regulation of actin filament-based process	biological_process	0.28322	1	1	213	69	41116	Cluster-26537.62224
GO:0016020	membrane	cellular_component	0.28665	1	56	213	9592	41116	Cluster-26537.49393,Cluster-26537.5015,Cluster-26537.50988,Cluster-28383.0,Cluster-26537.55613,Cluster-26537.69284,Cluster-26537.51270,Cluster-26537.50835,Cluster-28597.0,Cluster-26537.63150,Cluster-8070.0,Cluster-26537.51756,Cluster-26537.39791,Cluster-26537.76306,Cluster-26537.80740,Cluster-26537.75299,Cluster-26537.18961,Cluster-26537.73836,Cluster-26537.31831,Cluster-26537.68313,Cluster-26537…
GO:0071973	bacterial-type flagellum-dependent cell motility	biological_process	0.28706	1	1	213	62	41116	Cluster-26537.11429
GO:0033013	tetrapyrrole metabolic process	biological_process	0.28762	1	3	213	336	41116	Cluster-26537.16040,Cluster-26537.69433,Cluster-15778.0
GO:1901988	negative regulation of cell cycle phase transition	biological_process	0.2885	1	1	213	58	41116	Cluster-26537.44798
GO:1901991	negative regulation of mitotic cell cycle phase transition	biological_process	0.2885	1	1	213	58	41116	Cluster-26537.44798
GO:0044815	DNA packaging complex	cellular_component	0.29045	1	1	213	68	41116	Cluster-26537.67728
GO:0017080	sodium channel regulator activity	molecular_function	0.29049	1	1	213	53	41116	Cluster-26537.49393
GO:0019871	sodium channel inhibitor activity	molecular_function	0.29049	1	1	213	53	41116	Cluster-26537.49393
GO:0005217	intracellular ligand-gated ion channel activity	molecular_function	0.29116	1	1	213	68	41116	Cluster-15778.0
GO:0005218	intracellular ligand-gated calcium channel activity	molecular_function	0.29116	1	1	213	68	41116	Cluster-15778.0
GO:0005219	ryanodine-sensitive calcium-release channel activity	molecular_function	0.29116	1	1	213	68	41116	Cluster-15778.0
GO:0015278	calcium-release channel activity	molecular_function	0.29116	1	1	213	68	41116	Cluster-15778.0
GO:0007093	mitotic cell cycle checkpoint	biological_process	0.29235	1	1	213	59	41116	Cluster-26537.44798
GO:0006904	vesicle docking involved in exocytosis	biological_process	0.29275	1	1	213	56	41116	Cluster-26537.41582
GO:0051348	negative regulation of transferase activity	biological_process	0.29321	1	1	213	60	41116	Cluster-26537.44798
GO:0019069	viral capsid assembly	biological_process	0.29325	1	1	213	59	41116	Cluster-5867.0
GO:0006547	histidine metabolic process	biological_process	0.29438	1	1	213	64	41116	Cluster-26537.34293
GO:0052803	imidazole-containing compound metabolic process	biological_process	0.29438	1	1	213	64	41116	Cluster-26537.34293
GO:0020037	heme binding	molecular_function	0.29502	1	4	213	533	41116	Cluster-26537.49183,Cluster-26537.57434,Cluster-26537.29021,Cluster-26537.45967
GO:0008652	cellular amino acid biosynthetic process	biological_process	0.29764	1	4	213	483	41116	Cluster-26537.26619,Cluster-26537.34293,Cluster-26537.60646,Cluster-26537.37744
GO:0001539	cilium or flagellum-dependent cell motility	biological_process	0.2986	1	1	213	65	41116	Cluster-26537.11429
GO:0097588	archaeal or bacterial-type flagellum-dependent cell motility	biological_process	0.2986	1	1	213	65	41116	Cluster-26537.11429
GO:0009416	response to light stimulus	biological_process	0.29864	1	1	213	56	41116	Cluster-26537.49242
GO:0010638	positive regulation of organelle organization	biological_process	0.29984	1	1	213	65	41116	Cluster-26537.62224
GO:0009314	response to radiation	biological_process	0.30053	1	1	213	57	41116	Cluster-26537.49242
GO:0019087	transformation of host cell by virus	biological_process	0.30191	1	1	213	73	41116	Cluster-26537.80740
GO:0016877	ligase activity, forming carbon-sulfur bonds	molecular_function	0.30367	1	1	213	64	41116	Cluster-10128.0
GO:0050790	regulation of catalytic activity	biological_process	0.30411	1	3	213	366	41116	Cluster-26537.63150,Cluster-26537.44798,Cluster-26537.52597
GO:0006270	DNA replication initiation	biological_process	0.30598	1	2	213	197	41116	Cluster-26537.21388,Cluster-15778.0
GO:0004185	serine-type carboxypeptidase activity	molecular_function	0.30652	1	1	213	69	41116	Cluster-26537.75651
GO:0006354	DNA-templated transcription, elongation	biological_process	0.30751	1	1	213	69	41116	Cluster-5867.0
GO:0045930	negative regulation of mitotic cell cycle	biological_process	0.30905	1	1	213	63	41116	Cluster-26537.44798
GO:0031400	negative regulation of protein modification process	biological_process	0.30975	1	1	213	66	41116	Cluster-26537.44798
GO:0006874	cellular calcium ion homeostasis	biological_process	0.31091	1	1	213	73	41116	Cluster-15778.0
GO:0055074	calcium ion homeostasis	biological_process	0.31091	1	1	213	73	41116	Cluster-15778.0
GO:0072503	cellular divalent inorganic cation homeostasis	biological_process	0.31091	1	1	213	73	41116	Cluster-15778.0
GO:0072507	divalent inorganic cation homeostasis	biological_process	0.31091	1	1	213	73	41116	Cluster-15778.0
GO:0030244	cellulose biosynthetic process	biological_process	0.3112	1	1	213	72	41116	Cluster-26537.73836
GO:0098772	molecular function regulator	molecular_function	0.31132	1	6	213	868	41116	Cluster-26537.46287,Cluster-20160.0,Cluster-26537.57621,Cluster-26537.39791,Cluster-26537.49393,Cluster-26537.52597
GO:0010948	negative regulation of cell cycle process	biological_process	0.31163	1	1	213	66	41116	Cluster-26537.44798
GO:0051782	negative regulation of cell division	biological_process	0.3117	1	1	213	65	41116	Cluster-26537.44798
GO:0044391	ribosomal subunit	cellular_component	0.31173	1	1	213	85	41116	Cluster-17238.0
GO:0007091	metaphase/anaphase transition of mitotic cell cycle	biological_process	0.31178	1	1	213	66	41116	Cluster-26537.44798
GO:0010965	regulation of mitotic sister chromatid separation	biological_process	0.31178	1	1	213	66	41116	Cluster-26537.44798
GO:0030071	regulation of mitotic metaphase/anaphase transition	biological_process	0.31178	1	1	213	66	41116	Cluster-26537.44798
GO:0031145	anaphase-promoting complex-dependent proteasomal ubiquitin-dependent protein catabolic process	biological_process	0.31178	1	1	213	66	41116	Cluster-26537.44798
GO:0032434	regulation of proteasomal ubiquitin-dependent protein catabolic process	biological_process	0.31178	1	1	213	66	41116	Cluster-26537.44798
GO:0033044	regulation of chromosome organization	biological_process	0.31178	1	1	213	66	41116	Cluster-26537.44798
GO:0033045	regulation of sister chromatid segregation	biological_process	0.31178	1	1	213	66	41116	Cluster-26537.44798
GO:0033047	regulation of mitotic sister chromatid segregation	biological_process	0.31178	1	1	213	66	41116	Cluster-26537.44798
GO:0044784	metaphase/anaphase transition of cell cycle	biological_process	0.31178	1	1	213	66	41116	Cluster-26537.44798
GO:0051304	chromosome separation	biological_process	0.31178	1	1	213	66	41116	Cluster-26537.44798
GO:0051306	mitotic sister chromatid separation	biological_process	0.31178	1	1	213	66	41116	Cluster-26537.44798
GO:0051983	regulation of chromosome segregation	biological_process	0.31178	1	1	213	66	41116	Cluster-26537.44798
GO:1902099	regulation of metaphase/anaphase transition of cell cycle	biological_process	0.31178	1	1	213	66	41116	Cluster-26537.44798
GO:0071705	nitrogen compound transport	biological_process	0.31191	1	3	213	362	41116	Cluster-26537.39055,Cluster-26537.51270,Cluster-26537.75981
GO:0046915	transition metal ion transmembrane transporter activity	molecular_function	0.31322	1	2	213	205	41116	Cluster-26537.81281,Cluster-26537.51541
GO:0044255	cellular lipid metabolic process	biological_process	0.31356	1	8	213	1116	41116	Cluster-26537.47161,Cluster-26537.46087,Cluster-26537.69284,Cluster-26537.69282,Cluster-26537.69285,Cluster-26537.20177,Cluster-26537.69281,Cluster-26537.50988
GO:0004519	endonuclease activity	molecular_function	0.31586	1	3	213	357	41116	Cluster-25710.0,Cluster-26537.56507,Cluster-26537.59160
GO:0009405	pathogenesis	biological_process	0.31673	1	4	213	552	41116	Cluster-26537.49393,Cluster-26537.57621,Cluster-26537.21867,Cluster-26537.41758
GO:0009225	nucleotide-sugar metabolic process	biological_process	0.3169	1	1	213	72	41116	Cluster-26537.73836
GO:0005488	binding	molecular_function	0.31754	1	131	213	23583	41116	Cluster-26537.80740,Cluster-26537.46894,Cluster-26537.56507,Cluster-26537.59160,Cluster-26537.46962,Cluster-26537.38310,Cluster-9051.0,Cluster-26537.49393,Cluster-26537.45339,Cluster-26537.78072,Cluster-26537.51270,Cluster-26537.51432,Cluster-26537.37744,Cluster-26537.67728,Cluster-26537.18423,Cluster-26537.26619,Cluster-26537.13023,Cluster-26537.9378,Cluster-26537.48312,Cluster-26537.54182,Clust…
GO:0030246	carbohydrate binding	molecular_function	0.31862	1	3	213	389	41116	Cluster-26537.50295,Cluster-26537.38867,Cluster-26537.37646
GO:0030243	cellulose metabolic process	biological_process	0.31872	1	1	213	75	41116	Cluster-26537.73836
GO:0019207	kinase regulator activity	molecular_function	0.31901	1	1	213	76	41116	Cluster-26537.52597
GO:0048278	vesicle docking	biological_process	0.32239	1	1	213	62	41116	Cluster-26537.41582
GO:0042967	acyl-carrier-protein biosynthetic process	biological_process	0.32304	1	3	213	341	41116	Cluster-26537.47161,Cluster-26537.69285,Cluster-26537.56186
GO:0006664	glycolipid metabolic process	biological_process	0.32381	1	3	213	329	41116	Cluster-26537.50988,Cluster-26537.46087,Cluster-26537.20177
GO:0061136	regulation of proteasomal protein catabolic process	biological_process	0.32466	1	1	213	68	41116	Cluster-26537.44798
GO:1903050	regulation of proteolysis involved in cellular protein catabolic process	biological_process	0.32466	1	1	213	68	41116	Cluster-26537.44798
GO:1903362	regulation of cellular protein catabolic process	biological_process	0.32466	1	1	213	68	41116	Cluster-26537.44798
GO:0009236	cobalamin biosynthetic process	biological_process	0.32575	1	1	213	75	41116	Cluster-15778.0
GO:0009404	toxin metabolic process	biological_process	0.32613	1	1	213	73	41116	Cluster-26537.51541
GO:0004127	cytidylate kinase activity	molecular_function	0.32689	1	1	213	67	41116	Cluster-26537.34317
GO:0007015	actin filament organization	biological_process	0.32712	1	1	213	83	41116	Cluster-26537.62224
GO:0033043	regulation of organelle organization	biological_process	0.32742	1	2	213	219	41116	Cluster-26537.44798,Cluster-26537.62224
GO:0006402	mRNA catabolic process	biological_process	0.32809	1	1	213	66	41116	Cluster-26537.32749
GO:0031072	heat shock protein binding	molecular_function	0.32866	1	1	213	67	41116	Cluster-26537.67284
GO:0009235	cobalamin metabolic process	biological_process	0.33126	1	1	213	78	41116	Cluster-15778.0
GO:0003697	single-stranded DNA binding	molecular_function	0.33164	1	1	213	80	41116	Cluster-26537.63676
GO:0005261	cation channel activity	molecular_function	0.33253	1	2	213	232	41116	Cluster-15778.0,Cluster-26537.18957
GO:0045861	negative regulation of proteolysis	biological_process	0.33566	1	1	213	75	41116	Cluster-26537.44798
GO:0005984	disaccharide metabolic process	biological_process	0.33615	1	3	213	351	41116	Cluster-26537.39791,Cluster-20160.0,Cluster-26537.73836
GO:0000041	transition metal ion transport	biological_process	0.33671	1	2	213	218	41116	Cluster-26537.81281,Cluster-26537.51541
GO:0006643	membrane lipid metabolic process	biological_process	0.33694	1	3	213	339	41116	Cluster-26537.20177,Cluster-26537.50988,Cluster-26537.46087
GO:0006073	cellular glucan metabolic process	biological_process	0.33715	1	3	213	357	41116	Cluster-26537.73836,Cluster-20160.0,Cluster-26537.39791
GO:0044042	glucan metabolic process	biological_process	0.33715	1	3	213	357	41116	Cluster-26537.39791,Cluster-20160.0,Cluster-26537.73836
GO:1903509	liposaccharide metabolic process	biological_process	0.33811	1	3	213	345	41116	Cluster-26537.50988,Cluster-26537.46087,Cluster-26537.20177
GO:0019354	siroheme biosynthetic process	biological_process	0.33836	1	1	213	70	41116	Cluster-26537.16040
GO:0043115	precorrin-2 dehydrogenase activity	molecular_function	0.33836	1	1	213	70	41116	Cluster-26537.16040
GO:0046156	siroheme metabolic process	biological_process	0.33836	1	1	213	70	41116	Cluster-26537.16040
GO:0007088	regulation of mitotic nuclear division	biological_process	0.33893	1	1	213	72	41116	Cluster-26537.44798
GO:0051783	regulation of nuclear division	biological_process	0.33893	1	1	213	72	41116	Cluster-26537.44798
GO:0051130	positive regulation of cellular component organization	biological_process	0.33909	1	1	213	79	41116	Cluster-26537.62224
GO:0065009	regulation of molecular function	biological_process	0.33973	1	3	213	389	41116	Cluster-26537.52597,Cluster-26537.44798,Cluster-26537.63150
GO:0044723	single-organism carbohydrate metabolic process	biological_process	0.3401	1	8	213	1185	41116	Cluster-20160.0,Cluster-26537.46119,Cluster-26537.46087,Cluster-26537.39791,Cluster-26537.20177,Cluster-26537.81281,Cluster-26537.73836,Cluster-26537.16040
GO:0006206	pyrimidine nucleobase metabolic process	biological_process	0.34208	1	4	213	536	41116	Cluster-26537.69013,Cluster-25710.0,Cluster-26537.40406,Cluster-26537.34317
GO:0019318	hexose metabolic process	biological_process	0.34298	1	3	213	392	41116	Cluster-26537.46119,Cluster-26537.20177,Cluster-26537.46087
GO:0034062	RNA polymerase activity	molecular_function	0.34314	1	4	213	539	41116	Cluster-26537.11429,Cluster-26537.40406,Cluster-26537.69013,Cluster-26537.67284
GO:0055085	transmembrane transport	biological_process	0.34323	1	13	213	2035	41116	Cluster-15778.0,Cluster-26537.74904,Cluster-26537.75981,Cluster-5867.0,Cluster-26537.75299,Cluster-26537.67728,Cluster-26537.18957,Cluster-26537.39979,Cluster-26537.39055,Cluster-26537.42669,Cluster-26537.51541,Cluster-26537.49272,Cluster-26537.55613
GO:0046906	tetrapyrrole binding	molecular_function	0.34406	1	4	213	568	41116	Cluster-26537.57434,Cluster-26537.45967,Cluster-26537.29021,Cluster-26537.49183
GO:0005741	mitochondrial outer membrane	cellular_component	0.34746	1	2	213	217	41116	Cluster-26537.59160,Cluster-26537.50988
GO:0052689	carboxylic ester hydrolase activity	molecular_function	0.34931	1	2	213	212	41116	Cluster-26537.39791,Cluster-20160.0
GO:0000070	mitotic sister chromatid segregation	biological_process	0.3494	1	1	213	78	41116	Cluster-26537.44798
GO:0031968	organelle outer membrane	cellular_component	0.34984	1	2	213	218	41116	Cluster-26537.59160,Cluster-26537.50988
GO:0009084	glutamine family amino acid biosynthetic process	biological_process	0.35024	1	1	213	69	41116	Cluster-26537.34293
GO:0048870	cell motility	biological_process	0.35104	1	2	213	225	41116	Cluster-26537.62224,Cluster-26537.11429
GO:0051674	localization of cell	biological_process	0.35104	1	2	213	225	41116	Cluster-26537.62224,Cluster-26537.11429
GO:0000819	sister chromatid segregation	biological_process	0.35171	1	1	213	79	41116	Cluster-26537.44798
GO:0022406	membrane docking	biological_process	0.35305	1	1	213	70	41116	Cluster-26537.41582
GO:1901987	regulation of cell cycle phase transition	biological_process	0.35454	1	1	213	76	41116	Cluster-26537.44798
GO:1901990	regulation of mitotic cell cycle phase transition	biological_process	0.35454	1	1	213	76	41116	Cluster-26537.44798
GO:0006401	RNA catabolic process	biological_process	0.35652	1	1	213	72	41116	Cluster-26537.32749
GO:0050793	regulation of developmental process	biological_process	0.35654	1	1	213	87	41116	Cluster-26537.62224
GO:0044770	cell cycle phase transition	biological_process	0.35694	1	1	213	77	41116	Cluster-26537.44798
GO:0044772	mitotic cell cycle phase transition	biological_process	0.35694	1	1	213	77	41116	Cluster-26537.44798
GO:1901564	organonitrogen compound metabolic process	biological_process	0.35786	1	35	213	6206	41116	Cluster-26537.16040,Cluster-26537.34317,Cluster-5867.0,Cluster-15778.0,Cluster-26537.39979,Cluster-25710.0,Cluster-12376.1,Cluster-26537.81281,Cluster-26537.34293,Cluster-26537.60646,Cluster-26537.40406,Cluster-26537.14476,Cluster-12172.0,Cluster-26537.26619,Cluster-26537.29358,Cluster-26537.23340,Cluster-17238.0,Cluster-28497.0,Cluster-26537.12373,Cluster-28383.0,Cluster-26537.69433,Cluster-2653…
GO:0042176	regulation of protein catabolic process	biological_process	0.36392	1	1	213	78	41116	Cluster-26537.44798
GO:0005773	vacuole	cellular_component	0.36455	1	1	213	77	41116	Cluster-17238.0
GO:0016620	oxidoreductase activity, acting on the aldehyde or oxo group of donors, NAD or NADP as acceptor	molecular_function	0.36465	1	1	213	83	41116	Cluster-26537.26619
GO:0009288	bacterial-type flagellum	cellular_component	0.36704	1	1	213	84	41116	Cluster-26537.11429
GO:0032271	regulation of protein polymerization	biological_process	0.36714	1	1	213	89	41116	Cluster-26537.62224
GO:0043254	regulation of protein complex assembly	biological_process	0.36714	1	1	213	89	41116	Cluster-26537.62224
GO:0008238	exopeptidase activity	molecular_function	0.36902	1	2	213	243	41116	Cluster-26537.75651,Cluster-26537.54600
GO:0044264	cellular polysaccharide metabolic process	biological_process	0.3703	1	3	213	385	41116	Cluster-26537.73836,Cluster-26537.39791,Cluster-20160.0
GO:0009507	chloroplast	cellular_component	0.37037	1	2	213	221	41116	Cluster-28597.0,Cluster-26537.40406
GO:0004003	ATP-dependent DNA helicase activity	molecular_function	0.37163	1	1	213	71	41116	Cluster-5867.0
GO:0000990	transcription factor activity, core RNA polymerase binding	molecular_function	0.37513	1	1	213	78	41116	Cluster-26537.57961
GO:0000996	core DNA-dependent RNA polymerase binding promoter specificity activity	molecular_function	0.37513	1	1	213	78	41116	Cluster-26537.57961
GO:0016987	sigma factor activity	molecular_function	0.37513	1	1	213	78	41116	Cluster-26537.57961
GO:0032879	regulation of localization	biological_process	0.37565	1	1	213	97	41116	Cluster-26537.62224
GO:0043549	regulation of kinase activity	biological_process	0.37577	1	1	213	96	41116	Cluster-26537.52597
GO:0045859	regulation of protein kinase activity	biological_process	0.37577	1	1	213	96	41116	Cluster-26537.52597
GO:0006873	cellular ion homeostasis	biological_process	0.37609	1	1	213	93	41116	Cluster-15778.0
GO:0006875	cellular metal ion homeostasis	biological_process	0.37609	1	1	213	93	41116	Cluster-15778.0
GO:0030003	cellular cation homeostasis	biological_process	0.37609	1	1	213	93	41116	Cluster-15778.0
GO:0042995	cell projection	cellular_component	0.3781	1	2	213	242	41116	Cluster-26537.43252,Cluster-26537.11429
GO:0000075	cell cycle checkpoint	biological_process	0.37828	1	1	213	86	41116	Cluster-26537.44798
GO:0004518	nuclease activity	molecular_function	0.37846	1	5	213	726	41116	Cluster-26537.59160,Cluster-26537.62617,Cluster-26537.56507,Cluster-26537.32749,Cluster-25710.0
GO:0044764	multi-organism cellular process	biological_process	0.37935	1	7	213	1117	41116	Cluster-26537.41834,Cluster-5867.0,Cluster-26537.63806,Cluster-26537.67284,Cluster-26537.80740,Cluster-25710.0,Cluster-5325.0
GO:0010639	negative regulation of organelle organization	biological_process	0.38157	1	1	213	91	41116	Cluster-26537.44798
GO:0055065	metal ion homeostasis	biological_process	0.38173	1	1	213	96	41116	Cluster-15778.0
GO:0006820	anion transport	biological_process	0.38259	1	3	213	396	41116	Cluster-26537.75981,Cluster-26537.51270,Cluster-26537.39055
GO:0019843	rRNA binding	molecular_function	0.38583	1	1	213	85	41116	Cluster-23219.0
GO:0016679	oxidoreductase activity, acting on diphenols and related substances as donors	molecular_function	0.38873	1	1	213	90	41116	Cluster-26537.81281
GO:0009536	plastid	cellular_component	0.38926	1	2	213	233	41116	Cluster-26537.40406,Cluster-28597.0
GO:0072350	tricarboxylic acid metabolic process	biological_process	0.39013	1	1	213	87	41116	Cluster-26537.14476
GO:0007346	regulation of mitotic cell cycle	biological_process	0.39121	1	1	213	86	41116	Cluster-26537.44798
GO:0016032	viral process	biological_process	0.39149	1	6	213	952	41116	Cluster-26537.41834,Cluster-5867.0,Cluster-25710.0,Cluster-5325.0,Cluster-26537.80740,Cluster-26537.63806
GO:0055082	cellular chemical homeostasis	biological_process	0.39184	1	1	213	98	41116	Cluster-15778.0
GO:0031668	cellular response to extracellular stimulus	biological_process	0.3922	1	1	213	97	41116	Cluster-26537.63676
GO:0071496	cellular response to external stimulus	biological_process	0.3922	1	1	213	97	41116	Cluster-26537.63676
GO:0009991	response to extracellular stimulus	biological_process	0.39384	1	1	213	98	41116	Cluster-26537.63676
GO:0046148	pigment biosynthetic process	biological_process	0.39413	1	2	213	227	41116	Cluster-26537.16040,Cluster-26537.69433
GO:0001932	regulation of protein phosphorylation	biological_process	0.39475	1	1	213	102	41116	Cluster-26537.52597
GO:0016651	oxidoreductase activity, acting on NAD(P)H	molecular_function	0.39545	1	3	213	482	41116	Cluster-26537.29358,Cluster-26537.60836,Cluster-26537.14491
GO:0048468	cell development	biological_process	0.39754	1	1	213	105	41116	Cluster-26537.62224
GO:0006024	glycosaminoglycan biosynthetic process	biological_process	0.40193	1	1	213	92	41116	Cluster-26537.52247
GO:0048519	negative regulation of biological process	biological_process	0.40227	1	3	213	439	41116	Cluster-26537.62224,Cluster-26537.44798,Cluster-26537.16040
GO:0043232	intracellular non-membrane-bounded organelle	cellular_component	0.40447	1	21	213	3737	41116	Cluster-26537.67284,Cluster-23219.0,Cluster-26537.51650,Cluster-28597.0,Cluster-14653.0,Cluster-26537.11429,Cluster-27868.0,Cluster-12376.1,Cluster-28497.0,Cluster-28383.0,Cluster-26537.12373,Cluster-5867.0,Cluster-17238.0,Cluster-26537.38867,Cluster-26537.23340,Cluster-26537.40472,Cluster-26537.69013,Cluster-12172.0,Cluster-26537.67728,Cluster-26537.63676,Cluster-26537.40406
GO:0036459	ubiquitinyl hydrolase activity	molecular_function	0.40614	1	1	213	90	41116	Cluster-26537.25882
GO:0016043	cellular component organization	biological_process	0.40737	1	17	213	2918	41116	Cluster-26537.41834,Cluster-5867.0,Cluster-26537.21388,Cluster-26537.63806,Cluster-26537.37638,Cluster-25710.0,Cluster-26537.44043,Cluster-20160.0,Cluster-26537.53151,Cluster-26537.62224,Cluster-26537.55160,Cluster-26537.39791,Cluster-26537.59193,Cluster-26537.41923,Cluster-26537.44798,Cluster-26537.69012,Cluster-26537.30058
GO:0016579	protein deubiquitination	biological_process	0.40757	1	1	213	91	41116	Cluster-26537.25882
GO:0070646	protein modification by small protein removal	biological_process	0.40757	1	1	213	91	41116	Cluster-26537.25882
GO:0016638	oxidoreductase activity, acting on the CH-NH2 group of donors	molecular_function	0.40769	1	1	213	91	41116	Cluster-26537.34293
GO:0005737	cytoplasm	cellular_component	0.40895	1	28	213	5127	41116	Cluster-26537.42669,Cluster-26537.72586,Cluster-26537.52597,Cluster-26537.18959,Cluster-26537.23340,Cluster-26537.59160,Cluster-26537.32749,Cluster-26537.38867,Cluster-17238.0,Cluster-26537.40406,Cluster-26537.26619,Cluster-12172.0,Cluster-26537.18961,Cluster-14653.0,Cluster-26537.34293,Cluster-26537.69285,Cluster-28597.0,Cluster-23219.0,Cluster-26537.47161,Cluster-26537.50988,Cluster-28383.0,Clu…
GO:0005976	polysaccharide metabolic process	biological_process	0.41062	1	3	213	413	41116	Cluster-20160.0,Cluster-26537.39791,Cluster-26537.73836
GO:0004540	ribonuclease activity	molecular_function	0.41133	1	2	213	250	41116	Cluster-26537.56507,Cluster-26537.32749
GO:0043650	dicarboxylic acid biosynthetic process	biological_process	0.41174	1	1	213	90	41116	Cluster-26537.34293
GO:0042325	regulation of phosphorylation	biological_process	0.41407	1	1	213	109	41116	Cluster-26537.52597
GO:0044087	regulation of cellular component biogenesis	biological_process	0.41417	1	1	213	102	41116	Cluster-26537.62224
GO:0009539	photosystem II reaction center	cellular_component	0.41587	1	1	213	103	41116	Cluster-26537.26521
GO:0019068	virion assembly	biological_process	0.41661	1	1	213	101	41116	Cluster-5867.0
GO:0008194	UDP-glycosyltransferase activity	molecular_function	0.41696	1	2	213	247	41116	Cluster-26537.73836,Cluster-26537.52247
GO:0003916	DNA topoisomerase activity	molecular_function	0.41699	1	1	213	98	41116	Cluster-26537.21388
GO:0030162	regulation of proteolysis	biological_process	0.41708	1	1	213	99	41116	Cluster-26537.44798
GO:0006813	potassium ion transport	biological_process	0.41743	1	2	213	257	41116	Cluster-26537.74904,Cluster-26537.75299
GO:0006023	aminoglycan biosynthetic process	biological_process	0.41985	1	1	213	98	41116	Cluster-26537.52247
GO:0005742	mitochondrial outer membrane translocase complex	cellular_component	0.42058	1	1	213	97	41116	Cluster-26537.59160
GO:0019201	nucleotide kinase activity	molecular_function	0.4207	1	1	213	99	41116	Cluster-26537.34317
GO:0032269	negative regulation of cellular protein metabolic process	biological_process	0.42115	1	1	213	102	41116	Cluster-26537.44798
GO:0051248	negative regulation of protein metabolic process	biological_process	0.42115	1	1	213	102	41116	Cluster-26537.44798
GO:0006935	chemotaxis	biological_process	0.42138	1	1	213	111	41116	Cluster-26537.11429
GO:0044262	cellular carbohydrate metabolic process	biological_process	0.42288	1	4	213	596	41116	Cluster-26537.39791,Cluster-20160.0,Cluster-26537.73836,Cluster-26537.16040
GO:0016772	transferase activity, transferring phosphorus-containing groups	molecular_function	0.42423	1	23	213	3911	41116	Cluster-26537.47126,Cluster-26537.9378,Cluster-26537.50646,Cluster-26537.40406,Cluster-26537.71310,Cluster-26537.69013,Cluster-26537.10497,Cluster-26537.47751,Cluster-26537.52597,Cluster-26537.44798,Cluster-25635.1,Cluster-26537.56507,Cluster-26537.46119,Cluster-26537.34317,Cluster-25710.0,Cluster-26537.31878,Cluster-26537.70578,Cluster-26537.11429,Cluster-26537.51270,Cluster-26537.9376,Cluster-2…
GO:0006265	DNA topological change	biological_process	0.42551	1	1	213	100	41116	Cluster-26537.21388
GO:0033179	proton-transporting V-type ATPase, V0 domain	cellular_component	0.42612	1	1	213	107	41116	Cluster-5867.0
GO:0010035	response to inorganic substance	biological_process	0.42676	1	1	213	106	41116	Cluster-26537.47278
GO:0042330	taxis	biological_process	0.43231	1	1	213	115	41116	Cluster-26537.11429
GO:0043228	non-membrane-bounded organelle	cellular_component	0.43259	1	21	213	3794	41116	Cluster-28597.0,Cluster-23219.0,Cluster-26537.51650,Cluster-26537.11429,Cluster-14653.0,Cluster-26537.67284,Cluster-5867.0,Cluster-28383.0,Cluster-26537.12373,Cluster-28497.0,Cluster-27868.0,Cluster-12376.1,Cluster-26537.40472,Cluster-26537.23340,Cluster-26537.38867,Cluster-17238.0,Cluster-26537.67728,Cluster-26537.63676,Cluster-12172.0,Cluster-26537.69013,Cluster-26537.40406
GO:0016627	oxidoreductase activity, acting on the CH-CH group of donors	molecular_function	0.43311	1	2	213	262	41116	Cluster-26537.34293,Cluster-26537.16040
GO:0098799	outer mitochondrial membrane protein complex	cellular_component	0.43363	1	1	213	101	41116	Cluster-26537.59160
GO:0033177	proton-transporting two-sector ATPase complex, proton-transporting domain	cellular_component	0.43508	1	2	213	292	41116	Cluster-5867.0,Cluster-26537.39979
GO:0031981	nuclear lumen	cellular_component	0.43525	1	7	213	1139	41116	Cluster-26537.11429,Cluster-26537.66503,Cluster-28597.0,Cluster-26537.40406,Cluster-26537.69013,Cluster-17238.0,Cluster-26537.67284
GO:0010564	regulation of cell cycle process	biological_process	0.43992	1	1	213	104	41116	Cluster-26537.44798
GO:0006778	porphyrin-containing compound metabolic process	biological_process	0.44016	1	2	213	260	41116	Cluster-26537.69433,Cluster-26537.16040
GO:0022890	inorganic cation transmembrane transporter activity	molecular_function	0.44046	1	8	213	1405	41116	Cluster-26537.51541,Cluster-15778.0,Cluster-5867.0,Cluster-26537.74904,Cluster-26537.75299,Cluster-26537.81281,Cluster-26537.18957,Cluster-26537.39979
GO:0051274	beta-glucan biosynthetic process	biological_process	0.44283	1	1	213	102	41116	Cluster-26537.73836
GO:0072527	pyrimidine-containing compound metabolic process	biological_process	0.44306	1	4	213	615	41116	Cluster-26537.34317,Cluster-26537.69013,Cluster-25710.0,Cluster-26537.40406
GO:0004672	protein kinase activity	molecular_function	0.44351	1	13	213	2200	41116	Cluster-26537.44897,Cluster-26537.56507,Cluster-26537.39046,Cluster-26537.9376,Cluster-26537.44798,Cluster-26537.51270,Cluster-26537.10497,Cluster-26537.47751,Cluster-26537.70578,Cluster-26537.50646,Cluster-26537.71310,Cluster-26537.9378,Cluster-26537.47126
GO:0030234	enzyme regulator activity	molecular_function	0.44439	1	4	213	649	41116	Cluster-26537.52597,Cluster-26537.46287,Cluster-20160.0,Cluster-26537.39791
GO:0043161	proteasome-mediated ubiquitin-dependent protein catabolic process	biological_process	0.44521	1	1	213	105	41116	Cluster-26537.44798
GO:0009311	oligosaccharide metabolic process	biological_process	0.44568	1	3	213	418	41116	Cluster-20160.0,Cluster-26537.39791,Cluster-26537.73836
GO:0000166	nucleotide binding	molecular_function	0.44668	1	37	213	6420	41116	Cluster-26537.47126,Cluster-26537.55160,Cluster-26537.50646,Cluster-26537.71310,Cluster-26537.51756,Cluster-26537.46962,Cluster-26537.47751,Cluster-26537.56507,Cluster-26537.46119,Cluster-26537.50038,Cluster-26537.70578,Cluster-26537.20177,Cluster-26537.9376,Cluster-26537.78072,Cluster-26537.51650,Cluster-26537.51270,Cluster-26537.44949,Cluster-26537.32351,Cluster-26537.37744,Cluster-26537.44897,…
GO:1901265	nucleoside phosphate binding	molecular_function	0.44668	1	37	213	6420	41116	Cluster-26537.39046,Cluster-26537.11429,Cluster-26537.45358,Cluster-26537.75612,Cluster-26537.42790,Cluster-25710.0,Cluster-26537.21388,Cluster-5867.0,Cluster-26537.34317,Cluster-26537.16040,Cluster-26537.70962,Cluster-26537.10497,Cluster-26537.21319,Cluster-26537.44798,Cluster-26537.26619,Cluster-26537.63676,Cluster-26537.9378,Cluster-26537.44897,Cluster-26537.44949,Cluster-26537.51270,Cluster-2…
GO:0036094	small molecule binding	molecular_function	0.44672	1	38	213	6581	41116	Cluster-26537.44798,Cluster-26537.10497,Cluster-26537.21319,Cluster-26537.9378,Cluster-26537.26619,Cluster-26537.63676,Cluster-26537.40406,Cluster-26537.42790,Cluster-26537.11429,Cluster-26537.75612,Cluster-26537.45358,Cluster-26537.39046,Cluster-26537.70962,Cluster-5867.0,Cluster-26537.34317,Cluster-26537.16040,Cluster-26537.21388,Cluster-25710.0,Cluster-26537.46962,Cluster-26537.47751,Cluster-2…
GO:0044249	cellular biosynthetic process	biological_process	0.44773	1	48	213	8733	41116	Cluster-26537.69013,Cluster-26537.71310,Cluster-26537.73836,Cluster-26537.52247,Cluster-26537.38867,Cluster-26537.69282,Cluster-26537.46962,Cluster-27868.0,Cluster-26537.69433,Cluster-28383.0,Cluster-26537.57961,Cluster-26537.12373,Cluster-28497.0,Cluster-28597.0,Cluster-23219.0,Cluster-26537.29950,Cluster-26537.69284,Cluster-26537.37744,Cluster-14653.0,Cluster-26537.63676,Cluster-26537.26619,Clu…
GO:0051273	beta-glucan metabolic process	biological_process	0.44892	1	1	213	105	41116	Cluster-26537.73836
GO:0032559	adenyl ribonucleotide binding	molecular_function	0.44997	1	29	213	4990	41116	Cluster-26537.70962,Cluster-26537.34317,Cluster-5867.0,Cluster-26537.21388,Cluster-26537.70578,Cluster-25710.0,Cluster-26537.9376,Cluster-26537.51650,Cluster-26537.11429,Cluster-26537.32351,Cluster-26537.51270,Cluster-26537.44949,Cluster-26537.45358,Cluster-26537.75612,Cluster-26537.44897,Cluster-26537.39046,Cluster-26537.9378,Cluster-26537.47126,Cluster-26537.55160,Cluster-26537.63676,Cluster-26…
GO:0004616	phosphogluconate dehydrogenase (decarboxylating) activity	molecular_function	0.45137	1	1	213	102	41116	Cluster-26537.16040
GO:0019521	D-gluconate metabolic process	biological_process	0.45137	1	1	213	102	41116	Cluster-26537.16040
GO:0008283	cell proliferation	biological_process	0.45156	1	1	213	119	41116	Cluster-26537.16040
GO:0019520	aldonic acid metabolic process	biological_process	0.45535	1	1	213	104	41116	Cluster-26537.16040
GO:0009653	anatomical structure morphogenesis	biological_process	0.4554	1	2	213	306	41116	Cluster-26537.59193,Cluster-26537.62224
GO:0006928	movement of cell or subcellular component	biological_process	0.45648	1	3	213	437	41116	Cluster-26537.62224,Cluster-26537.11429,Cluster-26537.51650
GO:0016891	endoribonuclease activity, producing 5'-phosphomonoesters	molecular_function	0.45881	1	1	213	104	41116	Cluster-26537.56507
GO:0010498	proteasomal protein catabolic process	biological_process	0.45925	1	1	213	109	41116	Cluster-26537.44798
GO:0000162	tryptophan biosynthetic process	biological_process	0.4607	1	1	213	111	41116	Cluster-26537.37744
GO:0006571	tyrosine biosynthetic process	biological_process	0.4607	1	1	213	111	41116	Cluster-26537.37744
GO:0009073	aromatic amino acid family biosynthetic process	biological_process	0.4607	1	1	213	111	41116	Cluster-26537.37744
GO:0009094	L-phenylalanine biosynthetic process	biological_process	0.4607	1	1	213	111	41116	Cluster-26537.37744
GO:0009095	aromatic amino acid family biosynthetic process, prephenate pathway	biological_process	0.4607	1	1	213	111	41116	Cluster-26537.37744
GO:0046219	indolalkylamine biosynthetic process	biological_process	0.4607	1	1	213	111	41116	Cluster-26537.37744
GO:1902223	erythrose 4-phosphate/phosphoenolpyruvate family amino acid biosynthetic process	biological_process	0.4607	1	1	213	111	41116	Cluster-26537.37744
GO:0032549	ribonucleoside binding	molecular_function	0.46773	1	31	213	5424	41116	Cluster-26537.63676,Cluster-26537.55160,Cluster-26537.26619,Cluster-26537.50646,Cluster-26537.40406,Cluster-26537.71310,Cluster-26537.51756,Cluster-26537.9378,Cluster-26537.47126,Cluster-26537.56507,Cluster-26537.46119,Cluster-26537.50038,Cluster-26537.44798,Cluster-26537.10497,Cluster-26537.47751,Cluster-26537.70578,Cluster-26537.21388,Cluster-25710.0,Cluster-26537.70962,Cluster-26537.34317,Clus…
GO:0005057	receptor signaling protein activity	molecular_function	0.46866	1	1	213	110	41116	Cluster-26537.46119
GO:0006558	L-phenylalanine metabolic process	biological_process	0.46926	1	1	213	114	41116	Cluster-26537.37744
GO:1902221	erythrose 4-phosphate/phosphoenolpyruvate family amino acid metabolic process	biological_process	0.46926	1	1	213	114	41116	Cluster-26537.37744
GO:0030554	adenyl nucleotide binding	molecular_function	0.46961	1	29	213	5039	41116	Cluster-26537.70578,Cluster-26537.21388,Cluster-25710.0,Cluster-26537.70962,Cluster-26537.34317,Cluster-5867.0,Cluster-26537.44897,Cluster-26537.39046,Cluster-26537.51650,Cluster-26537.9376,Cluster-26537.45358,Cluster-26537.75612,Cluster-26537.32351,Cluster-26537.51270,Cluster-26537.11429,Cluster-26537.44949,Cluster-26537.63676,Cluster-26537.55160,Cluster-26537.51756,Cluster-26537.71310,Cluster-2…
GO:0001882	nucleoside binding	molecular_function	0.46965	1	31	213	5428	41116	Cluster-26537.70578,Cluster-26537.21388,Cluster-25710.0,Cluster-26537.70962,Cluster-5867.0,Cluster-26537.34317,Cluster-26537.44897,Cluster-26537.39046,Cluster-26537.9376,Cluster-26537.51650,Cluster-26537.32351,Cluster-26537.44949,Cluster-26537.51270,Cluster-26537.11429,Cluster-26537.75612,Cluster-26537.45358,Cluster-26537.26619,Cluster-26537.63676,Cluster-26537.55160,Cluster-26537.50646,Cluster-2…
GO:0043086	negative regulation of catalytic activity	biological_process	0.47042	1	1	213	121	41116	Cluster-26537.44798
GO:0044092	negative regulation of molecular function	biological_process	0.47181	1	1	213	122	41116	Cluster-26537.44798
GO:0042651	thylakoid membrane	cellular_component	0.47304	1	1	213	116	41116	Cluster-26537.5015
GO:1901565	organonitrogen compound catabolic process	biological_process	0.47319	1	3	213	445	41116	Cluster-26537.20177,Cluster-26537.46087,Cluster-26537.50988
GO:0005216	ion channel activity	molecular_function	0.47567	1	3	213	474	41116	Cluster-26537.55613,Cluster-26537.18957,Cluster-15778.0
GO:0022838	substrate-specific channel activity	molecular_function	0.47567	1	3	213	474	41116	Cluster-26537.55613,Cluster-26537.18957,Cluster-15778.0
GO:0051302	regulation of cell division	biological_process	0.48015	1	1	213	116	41116	Cluster-26537.44798
GO:0008408	3'-5' exonuclease activity	molecular_function	0.48143	1	1	213	113	41116	Cluster-26537.32749
GO:0015267	channel activity	molecular_function	0.483	1	3	213	480	41116	Cluster-15778.0,Cluster-26537.18957,Cluster-26537.55613
GO:0022803	passive transmembrane transporter activity	molecular_function	0.483	1	3	213	480	41116	Cluster-15778.0,Cluster-26537.18957,Cluster-26537.55613
GO:0019220	regulation of phosphate metabolic process	biological_process	0.48308	1	1	213	133	41116	Cluster-26537.52597
GO:0051174	regulation of phosphorus metabolic process	biological_process	0.48308	1	1	213	133	41116	Cluster-26537.52597
GO:0046983	protein dimerization activity	molecular_function	0.48491	1	4	213	653	41116	Cluster-26537.69522,Cluster-26537.17513,Cluster-26537.26619,Cluster-26537.25882
GO:0051259	protein oligomerization	biological_process	0.488	1	1	213	123	41116	Cluster-26537.69012
GO:0051239	regulation of multicellular organismal process	biological_process	0.48918	1	1	213	128	41116	Cluster-26537.11429
GO:0006887	exocytosis	biological_process	0.49117	1	1	213	107	41116	Cluster-26537.41582
GO:0006783	heme biosynthetic process	biological_process	0.49119	1	1	213	115	41116	Cluster-26537.16040
GO:0007049	cell cycle	biological_process	0.49134	1	5	213	878	41116	Cluster-26537.16040,Cluster-26537.51432,Cluster-26537.66503,Cluster-26537.44798,Cluster-26537.13023
GO:0003712	transcription cofactor activity	molecular_function	0.4925	1	2	213	297	41116	Cluster-26537.71310,Cluster-26537.53697
GO:0009250	glucan biosynthetic process	biological_process	0.49256	1	1	213	119	41116	Cluster-26537.73836
GO:0043233	organelle lumen	cellular_component	0.49306	1	7	213	1206	41116	Cluster-26537.40406,Cluster-17238.0,Cluster-26537.69013,Cluster-26537.67284,Cluster-26537.11429,Cluster-28597.0,Cluster-26537.66503
GO:0070013	intracellular organelle lumen	cellular_component	0.49306	1	7	213	1206	41116	Cluster-26537.11429,Cluster-26537.66503,Cluster-28597.0,Cluster-26537.40406,Cluster-26537.67284,Cluster-17238.0,Cluster-26537.69013
GO:0070008	serine-type exopeptidase activity	molecular_function	0.49322	1	1	213	124	41116	Cluster-26537.75651
GO:0044403	symbiosis, encompassing mutualism through parasitism	biological_process	0.49417	1	6	213	1067	41116	Cluster-26537.63806,Cluster-26537.80740,Cluster-5325.0,Cluster-25710.0,Cluster-26537.41834,Cluster-5867.0
GO:0051493	regulation of cytoskeleton organization	biological_process	0.49566	1	1	213	134	41116	Cluster-26537.62224
GO:0031974	membrane-enclosed lumen	cellular_component	0.49875	1	7	213	1214	41116	Cluster-26537.11429,Cluster-26537.66503,Cluster-28597.0,Cluster-26537.40406,Cluster-26537.67284,Cluster-17238.0,Cluster-26537.69013
GO:0016701	oxidoreductase activity, acting on single donors with incorporation of molecular oxygen	molecular_function	0.49922	1	1	213	117	41116	Cluster-26537.34293
GO:0044419	interspecies interaction between organisms	biological_process	0.50021	1	6	213	1075	41116	Cluster-26537.41834,Cluster-5867.0,Cluster-25710.0,Cluster-5325.0,Cluster-26537.63806,Cluster-26537.80740
GO:0015939	pantothenate metabolic process	biological_process	0.50261	1	1	213	126	41116	Cluster-26537.34317
GO:0015940	pantothenate biosynthetic process	biological_process	0.50261	1	1	213	126	41116	Cluster-26537.34317
GO:0009152	purine ribonucleotide biosynthetic process	biological_process	0.50269	1	2	213	341	41116	Cluster-26537.34317,Cluster-26537.39979
GO:0006767	water-soluble vitamin metabolic process	biological_process	0.50289	1	3	213	485	41116	Cluster-15778.0,Cluster-26537.34317,Cluster-26537.81281
GO:0006766	vitamin metabolic process	biological_process	0.50608	1	3	213	487	41116	Cluster-26537.81281,Cluster-15778.0,Cluster-26537.34317
GO:0022891	substrate-specific transmembrane transporter activity	molecular_function	0.50614	1	11	213	2018	41116	Cluster-26537.39979,Cluster-26537.81281,Cluster-26537.31878,Cluster-26537.75299,Cluster-26537.18957,Cluster-5867.0,Cluster-26537.74904,Cluster-15778.0,Cluster-26537.55613,Cluster-26537.51541,Cluster-26537.52597
GO:0008047	enzyme activator activity	molecular_function	0.50641	1	1	213	134	41116	Cluster-26537.52597
GO:0035251	UDP-glucosyltransferase activity	molecular_function	0.50767	1	1	213	120	41116	Cluster-26537.73836
GO:0042451	purine nucleoside biosynthetic process	biological_process	0.50789	1	2	213	344	41116	Cluster-26537.39979,Cluster-26537.34317
GO:0046129	purine ribonucleoside biosynthetic process	biological_process	0.50789	1	2	213	344	41116	Cluster-26537.34317,Cluster-26537.39979
GO:0004930	G-protein coupled receptor activity	molecular_function	0.51002	1	1	213	133	41116	Cluster-26537.21042
GO:0042623	ATPase activity, coupled	molecular_function	0.51051	1	3	213	470	41116	Cluster-5867.0,Cluster-26537.21388,Cluster-25710.0
GO:0010876	lipid localization	biological_process	0.51147	1	1	213	139	41116	Cluster-26537.42669
GO:0003774	motor activity	molecular_function	0.51156	1	2	213	290	41116	Cluster-26537.11429,Cluster-26537.51650
GO:0042435	indole-containing compound biosynthetic process	biological_process	0.51161	1	1	213	131	41116	Cluster-26537.37744
GO:0044281	small molecule metabolic process	biological_process	0.51227	1	25	213	4579	41116	Cluster-26537.81281,Cluster-26537.39979,Cluster-25710.0,Cluster-15778.0,Cluster-26537.16040,Cluster-26537.50988,Cluster-26537.34317,Cluster-26537.41582,Cluster-26537.47161,Cluster-26537.69285,Cluster-26537.37744,Cluster-26537.34293,Cluster-26537.69284,Cluster-26537.14476,Cluster-26537.69013,Cluster-26537.26619,Cluster-26537.71310,Cluster-26537.40406,Cluster-26537.60646,Cluster-26537.52247,Cluster…
GO:0050661	NADP binding	molecular_function	0.51373	1	1	213	126	41116	Cluster-26537.37744
GO:0042168	heme metabolic process	biological_process	0.51396	1	1	213	125	41116	Cluster-26537.16040
GO:0048193	Golgi vesicle transport	biological_process	0.51793	1	2	213	305	41116	Cluster-26537.62224,Cluster-26537.39791
GO:0045263	proton-transporting ATP synthase complex, coupling factor F(o)	cellular_component	0.5181	1	1	213	147	41116	Cluster-26537.39979
GO:0006164	purine nucleotide biosynthetic process	biological_process	0.52339	1	2	213	354	41116	Cluster-26537.34317,Cluster-26537.39979
GO:0097367	carbohydrate derivative binding	molecular_function	0.5287	1	31	213	5572	41116	Cluster-26537.44798,Cluster-26537.10497,Cluster-26537.47751,Cluster-26537.56507,Cluster-26537.46119,Cluster-26537.50038,Cluster-26537.9378,Cluster-26537.47126,Cluster-26537.63676,Cluster-26537.26619,Cluster-26537.55160,Cluster-26537.40406,Cluster-26537.50646,Cluster-26537.71310,Cluster-26537.51756,Cluster-26537.9376,Cluster-26537.51650,Cluster-26537.32351,Cluster-26537.51270,Cluster-26537.44949,C…
GO:0048869	cellular developmental process	biological_process	0.5292	1	2	213	346	41116	Cluster-26537.62224,Cluster-26537.59193
GO:0006614	SRP-dependent cotranslational protein targeting to membrane	biological_process	0.52965	1	1	213	135	41116	Cluster-26537.55160
GO:0045047	protein targeting to ER	biological_process	0.52965	1	1	213	135	41116	Cluster-26537.55160
GO:0072599	establishment of protein localization to endoplasmic reticulum	biological_process	0.52965	1	1	213	135	41116	Cluster-26537.55160
GO:0005381	iron ion transmembrane transporter activity	molecular_function	0.53288	1	1	213	134	41116	Cluster-26537.81281
GO:0044767	single-organism developmental process	biological_process	0.53369	1	4	213	748	41116	Cluster-26537.62224,Cluster-26537.62952,Cluster-26537.59193,Cluster-26537.36170
GO:0016667	oxidoreductase activity, acting on a sulfur group of donors	molecular_function	0.53379	1	2	213	401	41116	Cluster-26537.60836,Cluster-26537.14491
GO:0016903	oxidoreductase activity, acting on the aldehyde or oxo group of donors	molecular_function	0.53472	1	1	213	132	41116	Cluster-26537.26619
GO:0016310	phosphorylation	biological_process	0.53807	1	16	213	2979	41116	Cluster-26537.70578,Cluster-26537.44897,Cluster-26537.39046,Cluster-26537.9376,Cluster-26537.51270,Cluster-26537.50646,Cluster-26537.71310,Cluster-26537.9378,Cluster-26537.47126,Cluster-26537.56507,Cluster-26537.46119,Cluster-26537.44798,Cluster-26537.52597,Cluster-26537.10497,Cluster-26537.29358,Cluster-26537.47751
GO:0042440	pigment metabolic process	biological_process	0.53808	1	2	213	303	41116	Cluster-26537.69433,Cluster-26537.16040
GO:0001883	purine nucleoside binding	molecular_function	0.54081	1	30	213	5416	41116	Cluster-26537.47751,Cluster-26537.10497,Cluster-26537.44798,Cluster-26537.50038,Cluster-26537.46119,Cluster-26537.56507,Cluster-26537.47126,Cluster-26537.9378,Cluster-26537.51756,Cluster-26537.71310,Cluster-26537.50646,Cluster-26537.63676,Cluster-26537.55160,Cluster-26537.26619,Cluster-26537.75612,Cluster-26537.45358,Cluster-26537.11429,Cluster-26537.32351,Cluster-26537.51270,Cluster-26537.44949,…
GO:0032550	purine ribonucleoside binding	molecular_function	0.54081	1	30	213	5416	41116	Cluster-26537.9378,Cluster-26537.47126,Cluster-26537.63676,Cluster-26537.55160,Cluster-26537.26619,Cluster-26537.71310,Cluster-26537.51756,Cluster-26537.50646,Cluster-26537.44798,Cluster-26537.47751,Cluster-26537.10497,Cluster-26537.46119,Cluster-26537.56507,Cluster-26537.50038,Cluster-26537.70962,Cluster-5867.0,Cluster-26537.34317,Cluster-26537.70578,Cluster-26537.21388,Cluster-25710.0,Cluster-2…
GO:0032555	purine ribonucleotide binding	molecular_function	0.54081	1	30	213	5416	41116	Cluster-26537.9378,Cluster-26537.47126,Cluster-26537.63676,Cluster-26537.26619,Cluster-26537.55160,Cluster-26537.50646,Cluster-26537.71310,Cluster-26537.51756,Cluster-26537.44798,Cluster-26537.10497,Cluster-26537.47751,Cluster-26537.56507,Cluster-26537.46119,Cluster-26537.50038,Cluster-26537.70962,Cluster-5867.0,Cluster-26537.34317,Cluster-26537.21388,Cluster-26537.70578,Cluster-25710.0,Cluster-2…
GO:0031514	motile cilium	cellular_component	0.54123	1	1	213	143	41116	Cluster-26537.43252
GO:0009260	ribonucleotide biosynthetic process	biological_process	0.54284	1	2	213	364	41116	Cluster-26537.34317,Cluster-26537.39979
GO:0046390	ribose phosphate biosynthetic process	biological_process	0.54284	1	2	213	364	41116	Cluster-26537.34317,Cluster-26537.39979
GO:0000160	phosphorelay signal transduction system	biological_process	0.54311	1	1	213	133	41116	Cluster-26537.46119
GO:0006826	iron ion transport	biological_process	0.54342	1	1	213	138	41116	Cluster-26537.81281
GO:0019205	nucleobase-containing compound kinase activity	molecular_function	0.54408	1	1	213	147	41116	Cluster-26537.34317
GO:0004521	endoribonuclease activity	molecular_function	0.54424	1	1	213	142	41116	Cluster-26537.56507
GO:0015976	carbon utilization	biological_process	0.54553	1	1	213	152	41116	Cluster-26537.46119
GO:0051128	regulation of cellular component organization	biological_process	0.54625	1	2	213	346	41116	Cluster-26537.62224,Cluster-26537.44798
GO:0008610	lipid biosynthetic process	biological_process	0.54901	1	5	213	869	41116	Cluster-26537.69285,Cluster-26537.69282,Cluster-26537.69284,Cluster-26537.69281,Cluster-26537.47161
GO:0044272	sulfur compound biosynthetic process	biological_process	0.55017	1	1	213	148	41116	Cluster-26537.52247
GO:0033692	cellular polysaccharide biosynthetic process	biological_process	0.55109	1	1	213	147	41116	Cluster-26537.73836
GO:0009163	nucleoside biosynthetic process	biological_process	0.55236	1	2	213	370	41116	Cluster-26537.34317,Cluster-26537.39979
GO:0042455	ribonucleoside biosynthetic process	biological_process	0.55236	1	2	213	370	41116	Cluster-26537.39979,Cluster-26537.34317
GO:0046527	glucosyltransferase activity	molecular_function	0.55318	1	1	213	137	41116	Cluster-26537.73836
GO:0019538	protein metabolic process	biological_process	0.55339	1	40	213	7474	41116	Cluster-26537.9378,Cluster-12172.0,Cluster-26537.54600,Cluster-26537.10497,Cluster-26537.23340,Cluster-26537.44798,Cluster-26537.75651,Cluster-17238.0,Cluster-5867.0,Cluster-25710.0,Cluster-12376.1,Cluster-26537.56186,Cluster-26537.37646,Cluster-26537.69285,Cluster-26537.39046,Cluster-26537.47161,Cluster-26537.67284,Cluster-26537.52247,Cluster-26537.47126,Cluster-26537.71310,Cluster-26537.50646,C…
GO:0008324	cation transmembrane transporter activity	molecular_function	0.55387	1	8	213	1537	41116	Cluster-26537.51541,Cluster-26537.39979,Cluster-26537.81281,Cluster-26537.75299,Cluster-26537.18957,Cluster-26537.74904,Cluster-5867.0,Cluster-15778.0
GO:0005929	cilium	cellular_component	0.55618	1	1	213	151	41116	Cluster-26537.43252
GO:0046496	nicotinamide nucleotide metabolic process	biological_process	0.55681	1	2	213	349	41116	Cluster-26537.16040,Cluster-26537.46119
GO:0008289	lipid binding	molecular_function	0.55765	1	2	213	336	41116	Cluster-26537.46894,Cluster-26537.34666
GO:0019079	viral genome replication	biological_process	0.55978	1	1	213	148	41116	Cluster-25710.0
GO:0015631	tubulin binding	molecular_function	0.5605	1	2	213	321	41116	Cluster-26537.40472,Cluster-26537.51650
GO:0017076	purine nucleotide binding	molecular_function	0.56086	1	30	213	5469	41116	Cluster-26537.50038,Cluster-26537.46119,Cluster-26537.56507,Cluster-26537.47751,Cluster-26537.10497,Cluster-26537.44798,Cluster-26537.51756,Cluster-26537.71310,Cluster-26537.50646,Cluster-26537.26619,Cluster-26537.63676,Cluster-26537.55160,Cluster-26537.47126,Cluster-26537.9378,Cluster-26537.39046,Cluster-26537.44897,Cluster-26537.45358,Cluster-26537.75612,Cluster-26537.32351,Cluster-26537.11429,…
GO:0016765	transferase activity, transferring alkyl or aryl (other than methyl) groups	molecular_function	0.56097	1	1	213	148	41116	Cluster-26537.14476
GO:0045298	tubulin complex	cellular_component	0.56292	1	2	213	323	41116	Cluster-26537.40472,Cluster-26537.51650
GO:0032553	ribonucleotide binding	molecular_function	0.56384	1	30	213	5470	41116	Cluster-26537.44897,Cluster-26537.39046,Cluster-26537.51650,Cluster-26537.9376,Cluster-26537.75612,Cluster-26537.45358,Cluster-26537.51270,Cluster-26537.32351,Cluster-26537.11429,Cluster-26537.44949,Cluster-26537.70578,Cluster-26537.21388,Cluster-25710.0,Cluster-26537.70962,Cluster-26537.34317,Cluster-5867.0,Cluster-26537.46119,Cluster-26537.56507,Cluster-26537.50038,Cluster-26537.44798,Cluster-2…
GO:0006576	cellular biogenic amine metabolic process	biological_process	0.56399	1	2	213	336	41116	Cluster-26537.14476,Cluster-26537.37744
GO:0004497	monooxygenase activity	molecular_function	0.56741	1	1	213	141	41116	Cluster-26537.34293
GO:0016829	lyase activity	molecular_function	0.56797	1	4	213	734	41116	Cluster-26537.59839,Cluster-26537.66248,Cluster-26537.37744,Cluster-26537.59840
GO:0019362	pyridine nucleotide metabolic process	biological_process	0.56823	1	2	213	357	41116	Cluster-26537.46119,Cluster-26537.16040
GO:0005507	copper ion binding	molecular_function	0.56936	1	1	213	169	41116	Cluster-26537.81281
GO:1901659	glycosyl compound biosynthetic process	biological_process	0.57033	1	2	213	381	41116	Cluster-26537.39979,Cluster-26537.34317
GO:0044106	cellular amine metabolic process	biological_process	0.57135	1	2	213	340	41116	Cluster-26537.14476,Cluster-26537.37744
GO:0050801	ion homeostasis	biological_process	0.57186	1	1	213	157	41116	Cluster-15778.0
GO:0055080	cation homeostasis	biological_process	0.57186	1	1	213	157	41116	Cluster-15778.0
GO:0098771	inorganic ion homeostasis	biological_process	0.57186	1	1	213	157	41116	Cluster-15778.0
GO:0072522	purine-containing compound biosynthetic process	biological_process	0.57209	1	2	213	387	41116	Cluster-26537.34317,Cluster-26537.39979
GO:0042364	water-soluble vitamin biosynthetic process	biological_process	0.5723	1	2	213	342	41116	Cluster-15778.0,Cluster-26537.34317
GO:0019048	modulation by virus of host morphology or physiology	biological_process	0.57282	1	1	213	163	41116	Cluster-26537.80740
GO:0016628	oxidoreductase activity, acting on the CH-CH group of donors, NAD or NADP as acceptor	molecular_function	0.57303	1	1	213	150	41116	Cluster-26537.16040
GO:0008171	O-methyltransferase activity	molecular_function	0.57388	1	1	213	148	41116	Cluster-26537.69433
GO:0006096	glycolytic process	biological_process	0.57481	1	1	213	172	41116	Cluster-26537.46119
GO:0006757	ATP generation from ADP	biological_process	0.57481	1	1	213	172	41116	Cluster-26537.46119
GO:0000271	polysaccharide biosynthetic process	biological_process	0.57494	1	1	213	156	41116	Cluster-26537.73836
GO:0009110	vitamin biosynthetic process	biological_process	0.57593	1	2	213	344	41116	Cluster-26537.34317,Cluster-15778.0
GO:0009135	purine nucleoside diphosphate metabolic process	biological_process	0.57596	1	1	213	173	41116	Cluster-26537.46119
GO:0009179	purine ribonucleoside diphosphate metabolic process	biological_process	0.57596	1	1	213	173	41116	Cluster-26537.46119
GO:0009185	ribonucleoside diphosphate metabolic process	biological_process	0.57596	1	1	213	173	41116	Cluster-26537.46119
GO:0046031	ADP metabolic process	biological_process	0.57596	1	1	213	173	41116	Cluster-26537.46119
GO:0033176	proton-transporting V-type ATPase complex	cellular_component	0.58142	1	1	213	158	41116	Cluster-5867.0
GO:0044271	cellular nitrogen compound biosynthetic process	biological_process	0.58223	1	34	213	6553	41116	Cluster-26537.29950,Cluster-23219.0,Cluster-28597.0,Cluster-26537.37744,Cluster-14653.0,Cluster-28497.0,Cluster-26537.57961,Cluster-28383.0,Cluster-26537.69433,Cluster-26537.12373,Cluster-27868.0,Cluster-26537.46962,Cluster-26537.38867,Cluster-26537.69013,Cluster-26537.71310,Cluster-26537.66503,Cluster-26537.48639,Cluster-26537.37646,Cluster-26537.11429,Cluster-26537.67284,Cluster-15778.0,Cluster…
GO:0051188	cofactor biosynthetic process	biological_process	0.5832	1	4	213	732	41116	Cluster-26537.16040,Cluster-26537.69433,Cluster-26537.34317,Cluster-26537.81281
GO:1901576	organic substance biosynthetic process	biological_process	0.58411	1	48	213	9126	41116	Cluster-28597.0,Cluster-26537.29950,Cluster-23219.0,Cluster-26537.69284,Cluster-26537.37744,Cluster-14653.0,Cluster-28383.0,Cluster-26537.69433,Cluster-26537.12373,Cluster-26537.57961,Cluster-28497.0,Cluster-27868.0,Cluster-26537.69282,Cluster-26537.46962,Cluster-26537.38867,Cluster-26537.46119,Cluster-26537.73836,Cluster-26537.52247,Cluster-26537.69013,Cluster-26537.71310,Cluster-26537.69285,Clu…
GO:0032502	developmental process	biological_process	0.58421	1	4	213	790	41116	Cluster-26537.62224,Cluster-26537.59193,Cluster-26537.36170,Cluster-26537.62952
GO:0070972	protein localization to endoplasmic reticulum	biological_process	0.58464	1	1	213	159	41116	Cluster-26537.55160
GO:0044267	cellular protein metabolic process	biological_process	0.58622	1	31	213	5923	41116	Cluster-26537.39046,Cluster-26537.44897,Cluster-26537.67284,Cluster-14653.0,Cluster-26537.37646,Cluster-26537.51270,Cluster-23219.0,Cluster-28597.0,Cluster-26537.9376,Cluster-25710.0,Cluster-12376.1,Cluster-27868.0,Cluster-26537.70578,Cluster-28497.0,Cluster-26537.12373,Cluster-28383.0,Cluster-5867.0,Cluster-26537.25882,Cluster-17238.0,Cluster-26537.56507,Cluster-26537.38867,Cluster-26537.47751,C…
GO:0072528	pyrimidine-containing compound biosynthetic process	biological_process	0.58721	1	1	213	160	41116	Cluster-25710.0
GO:0034357	photosynthetic membrane	cellular_component	0.58822	1	2	213	367	41116	Cluster-26537.26521,Cluster-26537.5015
GO:0016301	kinase activity	molecular_function	0.5889	1	15	213	2786	41116	Cluster-26537.71310,Cluster-26537.50646,Cluster-26537.70578,Cluster-26537.47126,Cluster-26537.34317,Cluster-26537.9378,Cluster-26537.39046,Cluster-26537.46119,Cluster-26537.44897,Cluster-26537.56507,Cluster-26537.47751,Cluster-26537.51270,Cluster-26537.10497,Cluster-26537.44798,Cluster-26537.9376
GO:0015994	chlorophyll metabolic process	biological_process	0.58978	1	1	213	156	41116	Cluster-26537.69433
GO:0016779	nucleotidyltransferase activity	molecular_function	0.59219	1	5	213	908	41116	Cluster-26537.11429,Cluster-26537.69013,Cluster-26537.67284,Cluster-26537.40406,Cluster-25710.0
GO:0008236	serine-type peptidase activity	molecular_function	0.59323	1	3	213	549	41116	Cluster-26537.36758,Cluster-26537.75651,Cluster-26537.72315
GO:0017171	serine hydrolase activity	molecular_function	0.59323	1	3	213	549	41116	Cluster-26537.36758,Cluster-26537.72315,Cluster-26537.75651
GO:0006613	cotranslational protein targeting to membrane	biological_process	0.59605	1	1	213	165	41116	Cluster-26537.55160
GO:0005886	plasma membrane	cellular_component	0.59864	1	4	213	762	41116	Cluster-28597.0,Cluster-26537.51946,Cluster-17238.0,Cluster-26537.41642
GO:0006612	protein targeting to membrane	biological_process	0.6026	1	1	213	168	41116	Cluster-26537.55160
GO:0009101	glycoprotein biosynthetic process	biological_process	0.60374	1	1	213	164	41116	Cluster-26537.52247
GO:0030001	metal ion transport	biological_process	0.60378	1	6	213	1178	41116	Cluster-15778.0,Cluster-26537.51541,Cluster-26537.74904,Cluster-26537.81281,Cluster-26537.18957,Cluster-26537.75299
GO:1901615	organic hydroxy compound metabolic process	biological_process	0.6041	1	1	213	171	41116	Cluster-26537.37744
GO:0044707	single-multicellular organism process	biological_process	0.60479	1	4	213	807	41116	Cluster-26537.36170,Cluster-26537.50835,Cluster-26537.62952,Cluster-26537.11429
GO:0015276	ligand-gated ion channel activity	molecular_function	0.60489	1	1	213	170	41116	Cluster-15778.0
GO:0022834	ligand-gated channel activity	molecular_function	0.60489	1	1	213	170	41116	Cluster-15778.0
GO:0072524	pyridine-containing compound metabolic process	biological_process	0.60845	1	2	213	383	41116	Cluster-26537.16040,Cluster-26537.46119
GO:0048878	chemical homeostasis	biological_process	0.60889	1	1	213	175	41116	Cluster-15778.0
GO:0009100	glycoprotein metabolic process	biological_process	0.60952	1	1	213	167	41116	Cluster-26537.52247
GO:0098813	nuclear chromosome segregation	biological_process	0.61048	1	1	213	179	41116	Cluster-26537.44798
GO:0006313	transposition, DNA-mediated	biological_process	0.61361	1	1	213	164	41116	Cluster-26537.67284
GO:0032196	transposition	biological_process	0.61361	1	1	213	164	41116	Cluster-26537.67284
GO:0003777	microtubule motor activity	molecular_function	0.61544	1	1	213	150	41116	Cluster-26537.51650
GO:0044724	single-organism carbohydrate catabolic process	biological_process	0.61685	1	1	213	194	41116	Cluster-26537.46119
GO:0006165	nucleoside diphosphate phosphorylation	biological_process	0.61825	1	1	213	197	41116	Cluster-26537.46119
GO:0016887	ATPase activity	molecular_function	0.62181	1	6	213	1122	41116	Cluster-5867.0,Cluster-25710.0,Cluster-26537.51756,Cluster-26537.50038,Cluster-26537.55160,Cluster-26537.21388
GO:0016796	exonuclease activity, active with either ribo- or deoxyribonucleic acids and producing 5'-phosphomonoesters	molecular_function	0.62182	1	1	213	184	41116	Cluster-26537.32749
GO:1901135	carbohydrate derivative metabolic process	biological_process	0.62256	1	11	213	2175	41116	Cluster-26537.16040,Cluster-26537.52247,Cluster-26537.73836,Cluster-26537.34317,Cluster-26537.50988,Cluster-26537.20177,Cluster-26537.39979,Cluster-26537.29358,Cluster-26537.46087,Cluster-26537.46119,Cluster-26537.41582
GO:0007067	mitotic nuclear division	biological_process	0.62342	1	1	213	177	41116	Cluster-26537.44798
GO:0000003	reproduction	biological_process	0.62469	1	2	213	387	41116	Cluster-26537.54800,Cluster-26537.67728
GO:0046939	nucleotide phosphorylation	biological_process	0.62582	1	1	213	201	41116	Cluster-26537.46119
GO:0005524	ATP binding	molecular_function	0.62624	1	26	213	4737	41116	Cluster-26537.50038,Cluster-26537.56507,Cluster-26537.46119,Cluster-26537.10497,Cluster-26537.47751,Cluster-26537.44798,Cluster-26537.50646,Cluster-26537.51756,Cluster-26537.71310,Cluster-26537.55160,Cluster-26537.63676,Cluster-26537.47126,Cluster-26537.9378,Cluster-26537.39046,Cluster-26537.44897,Cluster-26537.44949,Cluster-26537.32351,Cluster-26537.51270,Cluster-26537.75612,Cluster-26537.9376,C…
GO:0044003	modification by symbiont of host morphology or physiology	biological_process	0.62743	1	1	213	189	41116	Cluster-26537.80740
GO:0009058	biosynthetic process	biological_process	0.62942	1	49	213	9430	41116	Cluster-26537.56186,Cluster-26537.51541,Cluster-26537.11429,Cluster-26537.37646,Cluster-26537.34293,Cluster-26537.48639,Cluster-26537.69285,Cluster-26537.66503,Cluster-26537.47161,Cluster-26537.67284,Cluster-26537.34317,Cluster-5867.0,Cluster-26537.16040,Cluster-15778.0,Cluster-12376.1,Cluster-26537.39979,Cluster-25710.0,Cluster-26537.81281,Cluster-26537.21388,Cluster-26537.23340,Cluster-26537.53…
GO:0022892	substrate-specific transporter activity	molecular_function	0.62978	1	11	213	2204	41116	Cluster-26537.81281,Cluster-26537.31878,Cluster-26537.18957,Cluster-26537.75299,Cluster-26537.39979,Cluster-15778.0,Cluster-5867.0,Cluster-26537.74904,Cluster-26537.55613,Cluster-26537.52597,Cluster-26537.51541
GO:0008080	N-acetyltransferase activity	molecular_function	0.63078	1	1	213	169	41116	Cluster-26537.56186
GO:0051817	modification of morphology or physiology of other organism involved in symbiotic interaction	biological_process	0.63153	1	1	213	191	41116	Cluster-26537.80740
GO:0009081	branched-chain amino acid metabolic process	biological_process	0.63178	1	1	213	175	41116	Cluster-26537.60646
GO:0006118	obsolete electron transport	biological_process	0.63306	1	3	213	598	41116	Cluster-26537.81281,Cluster-26537.51946,Cluster-26537.41642
GO:0016023	cytoplasmic membrane-bounded vesicle	cellular_component	0.63527	1	1	213	191	41116	Cluster-26537.72586
GO:0009308	amine metabolic process	biological_process	0.63638	1	2	213	381	41116	Cluster-26537.14476,Cluster-26537.37744
GO:0015074	DNA integration	biological_process	0.63737	1	2	213	360	41116	Cluster-26537.35230,Cluster-26537.65471
GO:0035821	modification of morphology or physiology of other organism	biological_process	0.64091	1	1	213	196	41116	Cluster-26537.80740
GO:0007018	microtubule-based movement	biological_process	0.64142	1	1	213	164	41116	Cluster-26537.51650
GO:0031988	membrane-bounded vesicle	cellular_component	0.64725	1	1	213	197	41116	Cluster-26537.72586
GO:0016836	hydro-lyase activity	molecular_function	0.64784	1	1	213	183	41116	Cluster-26537.37744
GO:0045259	proton-transporting ATP synthase complex	cellular_component	0.65213	1	1	213	215	41116	Cluster-26537.39979
GO:0016893	endonuclease activity, active with either ribo- or deoxyribonucleic acids and producing 5'-phosphomonoesters	molecular_function	0.65231	1	1	213	186	41116	Cluster-26537.56507
GO:0009057	macromolecule catabolic process	biological_process	0.65937	1	4	213	820	41116	Cluster-26537.46087,Cluster-26537.44798,Cluster-26537.20177,Cluster-26537.32749
GO:0034637	cellular carbohydrate biosynthetic process	biological_process	0.66093	1	1	213	196	41116	Cluster-26537.73836
GO:0006094	gluconeogenesis	biological_process	0.66136	1	1	213	210	41116	Cluster-26537.46119
GO:0044427	chromosomal part	cellular_component	0.66221	1	5	213	992	41116	Cluster-26537.11429,Cluster-5867.0,Cluster-26537.67284,Cluster-26537.63676,Cluster-26537.67728
GO:0016740	transferase activity	molecular_function	0.6632	1	38	213	7123	41116	Cluster-26537.69282,Cluster-26537.52597,Cluster-25635.1,Cluster-26537.47751,Cluster-26537.56507,Cluster-26537.46119,Cluster-26537.11432,Cluster-26537.47126,Cluster-26537.73836,Cluster-26537.52247,Cluster-26537.80740,Cluster-26537.69013,Cluster-26537.50646,Cluster-26537.71310,Cluster-26537.9376,Cluster-26537.51270,Cluster-26537.69284,Cluster-26537.44897,Cluster-26537.69433,Cluster-26537.70578,Clus…
GO:0007275	multicellular organismal development	biological_process	0.66321	1	2	213	449	41116	Cluster-26537.62952,Cluster-26537.36170
GO:0019319	hexose biosynthetic process	biological_process	0.664	1	1	213	212	41116	Cluster-26537.46119
GO:0046364	monosaccharide biosynthetic process	biological_process	0.664	1	1	213	212	41116	Cluster-26537.46119
GO:0016469	proton-transporting two-sector ATPase complex	cellular_component	0.66584	1	2	213	443	41116	Cluster-26537.39979,Cluster-5867.0
GO:0006570	tyrosine metabolic process	biological_process	0.66656	1	1	213	195	41116	Cluster-26537.37744
GO:0009132	nucleoside diphosphate metabolic process	biological_process	0.66725	1	1	213	224	41116	Cluster-26537.46119
GO:0000785	chromatin	cellular_component	0.66905	1	1	213	196	41116	Cluster-26537.67728
GO:0031324	negative regulation of cellular metabolic process	biological_process	0.67031	1	1	213	203	41116	Cluster-26537.44798
GO:0003678	DNA helicase activity	molecular_function	0.67051	1	2	213	385	41116	Cluster-5867.0,Cluster-26537.63676
GO:0016410	N-acyltransferase activity	molecular_function	0.67076	1	1	213	190	41116	Cluster-26537.56186
GO:0015985	energy coupled proton transport, down electrochemical gradient	biological_process	0.67217	1	1	213	230	41116	Cluster-26537.39979
GO:0015986	ATP synthesis coupled proton transport	biological_process	0.67217	1	1	213	230	41116	Cluster-26537.39979
GO:0034645	cellular macromolecule biosynthetic process	biological_process	0.67438	1	34	213	6748	41116	Cluster-26537.21388,Cluster-12376.1,Cluster-25710.0,Cluster-15778.0,Cluster-5867.0,Cluster-26537.67284,Cluster-26537.47161,Cluster-26537.69285,Cluster-26537.66503,Cluster-26537.56186,Cluster-26537.37646,Cluster-26537.11429,Cluster-26537.48639,Cluster-26537.63676,Cluster-12172.0,Cluster-26537.40406,Cluster-26537.53697,Cluster-17238.0,Cluster-26537.23340,Cluster-27868.0,Cluster-28383.0,Cluster-2653…
GO:0030154	cell differentiation	biological_process	0.67588	1	1	213	226	41116	Cluster-26537.62224
GO:0040011	locomotion	biological_process	0.67827	1	2	213	452	41116	Cluster-26537.11429,Cluster-26537.62224
GO:1902600	hydrogen ion transmembrane transport	biological_process	0.68119	1	2	213	459	41116	Cluster-26537.39979,Cluster-5867.0
GO:0004386	helicase activity	molecular_function	0.6832	1	3	213	595	41116	Cluster-5867.0,Cluster-25710.0,Cluster-26537.63676
GO:0044436	thylakoid part	cellular_component	0.68411	1	2	213	425	41116	Cluster-26537.5015,Cluster-26537.26521
GO:0009579	thylakoid	cellular_component	0.68556	1	2	213	426	41116	Cluster-26537.5015,Cluster-26537.26521
GO:0004812	aminoacyl-tRNA ligase activity	molecular_function	0.68813	1	1	213	210	41116	Cluster-25710.0
GO:0006260	DNA replication	biological_process	0.68899	1	5	213	1036	41116	Cluster-26537.11429,Cluster-15778.0,Cluster-26537.67284,Cluster-26537.63676,Cluster-26537.21388
GO:0000280	nuclear division	biological_process	0.69061	1	1	213	213	41116	Cluster-26537.44798
GO:0048856	anatomical structure development	biological_process	0.69198	1	2	213	470	41116	Cluster-26537.59193,Cluster-26537.62224
GO:0003723	RNA binding	molecular_function	0.6933	1	9	213	1800	41116	Cluster-23219.0,Cluster-17238.0,Cluster-26537.32749,Cluster-26537.55666,Cluster-9051.0,Cluster-18109.0,Cluster-12172.0,Cluster-26537.40406,Cluster-25710.0
GO:0032403	protein complex binding	molecular_function	0.6937	1	2	213	434	41116	Cluster-26537.62224,Cluster-26537.51650
GO:0009523	photosystem II	cellular_component	0.69563	1	1	213	221	41116	Cluster-26537.26521
GO:0009116	nucleoside metabolic process	biological_process	0.69745	1	5	213	1159	41116	Cluster-26537.29358,Cluster-26537.34317,Cluster-26537.46119,Cluster-26537.41582,Cluster-26537.39979
GO:0031410	cytoplasmic vesicle	cellular_component	0.69926	1	1	213	223	41116	Cluster-26537.72586
GO:0015075	ion transmembrane transporter activity	molecular_function	0.69935	1	9	213	1928	41116	Cluster-26537.51541,Cluster-26537.55613,Cluster-15778.0,Cluster-5867.0,Cluster-26537.74904,Cluster-26537.75299,Cluster-26537.81281,Cluster-26537.18957,Cluster-26537.39979
GO:0009059	macromolecule biosynthetic process	biological_process	0.70215	1	34	213	6829	41116	Cluster-27868.0,Cluster-26537.12373,Cluster-28383.0,Cluster-26537.57961,Cluster-28497.0,Cluster-28597.0,Cluster-23219.0,Cluster-26537.29950,Cluster-14653.0,Cluster-26537.69013,Cluster-26537.71310,Cluster-26537.73836,Cluster-26537.52247,Cluster-26537.38867,Cluster-26537.46962,Cluster-26537.21388,Cluster-25710.0,Cluster-12376.1,Cluster-15778.0,Cluster-5867.0,Cluster-26537.67284,Cluster-26537.47161,…
GO:0016875	ligase activity, forming carbon-oxygen bonds	molecular_function	0.70254	1	1	213	219	41116	Cluster-25710.0
GO:0016876	ligase activity, forming aminoacyl-tRNA and related compounds	molecular_function	0.70254	1	1	213	219	41116	Cluster-25710.0
GO:0019867	outer membrane	cellular_component	0.70289	1	2	213	430	41116	Cluster-26537.59160,Cluster-26537.50988
GO:0007059	chromosome segregation	biological_process	0.7046	1	1	213	232	41116	Cluster-26537.44798
GO:0032940	secretion by cell	biological_process	0.70488	1	1	213	204	41116	Cluster-26537.41582
GO:1901657	glycosyl compound metabolic process	biological_process	0.7049	1	5	213	1168	41116	Cluster-26537.34317,Cluster-26537.29358,Cluster-26537.39979,Cluster-26537.41582,Cluster-26537.46119
GO:0090150	establishment of protein localization to membrane	biological_process	0.70577	1	1	213	222	41116	Cluster-26537.55160
GO:0009165	nucleotide biosynthetic process	biological_process	0.706	1	2	213	481	41116	Cluster-26537.39979,Cluster-26537.34317
GO:1901293	nucleoside phosphate biosynthetic process	biological_process	0.706	1	2	213	481	41116	Cluster-26537.34317,Cluster-26537.39979
GO:0015077	monovalent inorganic cation transmembrane transporter activity	molecular_function	0.70675	1	4	213	947	41116	Cluster-26537.39979,Cluster-26537.75299,Cluster-26537.74904,Cluster-5867.0
GO:0044270	cellular nitrogen compound catabolic process	biological_process	0.70716	1	2	213	439	41116	Cluster-26537.32749,Cluster-26537.50988
GO:0098805	whole membrane	cellular_component	0.70738	1	2	213	438	41116	Cluster-26537.50988,Cluster-26537.59160
GO:0008135	translation factor activity, RNA binding	molecular_function	0.70755	1	1	213	232	41116	Cluster-12172.0
GO:0070887	cellular response to chemical stimulus	biological_process	0.70761	1	1	213	228	41116	Cluster-26537.67284
GO:0046903	secretion	biological_process	0.70823	1	1	213	207	41116	Cluster-26537.41582
GO:0006754	ATP biosynthetic process	biological_process	0.70844	1	1	213	251	41116	Cluster-26537.39979
GO:0072657	protein localization to membrane	biological_process	0.70856	1	1	213	224	41116	Cluster-26537.55160
GO:0006418	tRNA aminoacylation for protein translation	biological_process	0.70866	1	1	213	222	41116	Cluster-25710.0
GO:0031982	vesicle	cellular_component	0.70915	1	1	213	229	41116	Cluster-26537.72586
GO:0035639	purine ribonucleoside triphosphate binding	molecular_function	0.70924	1	27	213	5171	41116	Cluster-26537.70578,Cluster-26537.21388,Cluster-25710.0,Cluster-26537.34317,Cluster-5867.0,Cluster-26537.44897,Cluster-26537.39046,Cluster-26537.9376,Cluster-26537.51650,Cluster-26537.44949,Cluster-26537.32351,Cluster-26537.51270,Cluster-26537.75612,Cluster-26537.26619,Cluster-26537.63676,Cluster-26537.55160,Cluster-26537.50646,Cluster-26537.71310,Cluster-26537.51756,Cluster-26537.9378,Cluster-26…
GO:0019693	ribose phosphate metabolic process	biological_process	0.70981	1	5	213	1171	41116	Cluster-26537.34317,Cluster-26537.16040,Cluster-26537.29358,Cluster-26537.46119,Cluster-26537.39979
GO:0005874	microtubule	cellular_component	0.71065	1	1	213	208	41116	Cluster-26537.51650
GO:0051258	protein polymerization	biological_process	0.71396	1	1	213	234	41116	Cluster-26537.62224
GO:0035556	intracellular signal transduction	biological_process	0.71522	1	4	213	931	41116	Cluster-26537.80740,Cluster-26537.46119,Cluster-26537.60836,Cluster-26537.56186
GO:0046872	metal ion binding	molecular_function	0.71558	1	27	213	5292	41116	Cluster-26537.37646,Cluster-26537.56186,Cluster-26537.78072,Cluster-26537.63150,Cluster-26537.42790,Cluster-26537.55613,Cluster-26537.67284,Cluster-26537.50988,Cluster-26537.59840,Cluster-26537.20177,Cluster-26537.81281,Cluster-26537.45967,Cluster-26537.21319,Cluster-26537.26521,Cluster-26537.59160,Cluster-26537.46962,Cluster-26537.32749,Cluster-26537.55666,Cluster-10128.0,Cluster-26537.44887,Clu…
GO:0032268	regulation of cellular protein metabolic process	biological_process	0.71608	1	3	213	655	41116	Cluster-26537.44798,Cluster-26537.52597,Cluster-12172.0
GO:0071103	DNA conformation change	biological_process	0.71612	1	1	213	242	41116	Cluster-26537.21388
GO:0016052	carbohydrate catabolic process	biological_process	0.71747	1	1	213	247	41116	Cluster-26537.46119
GO:0006006	glucose metabolic process	biological_process	0.71989	1	1	213	246	41116	Cluster-26537.46119
GO:0043038	amino acid activation	biological_process	0.72213	1	1	213	231	41116	Cluster-25710.0
GO:0043039	tRNA aminoacylation	biological_process	0.72213	1	1	213	231	41116	Cluster-25710.0
GO:0010605	negative regulation of macromolecule metabolic process	biological_process	0.72256	1	1	213	234	41116	Cluster-26537.44798
GO:0006098	pentose-phosphate shunt	biological_process	0.72274	1	1	213	232	41116	Cluster-26537.16040
GO:0031329	regulation of cellular catabolic process	biological_process	0.72312	1	1	213	229	41116	Cluster-26537.44798
GO:0009117	nucleotide metabolic process	biological_process	0.72319	1	6	213	1393	41116	Cluster-26537.29358,Cluster-26537.16040,Cluster-26537.34317,Cluster-26537.73836,Cluster-26537.39979,Cluster-26537.46119
GO:0016407	acetyltransferase activity	molecular_function	0.72326	1	1	213	217	41116	Cluster-26537.56186
GO:0051156	glucose 6-phosphate metabolic process	biological_process	0.72356	1	1	213	233	41116	Cluster-26537.16040
GO:0048285	organelle fission	biological_process	0.72399	1	1	213	230	41116	Cluster-26537.44798
GO:0006508	proteolysis	biological_process	0.72426	1	8	213	1701	41116	Cluster-26537.72315,Cluster-26537.54600,Cluster-26537.63150,Cluster-26537.75651,Cluster-26537.44798,Cluster-26537.25882,Cluster-25710.0,Cluster-26537.36758
GO:0019682	glyceraldehyde-3-phosphate metabolic process	biological_process	0.72455	1	1	213	233	41116	Cluster-26537.16040
GO:0051246	regulation of protein metabolic process	biological_process	0.72614	1	3	213	665	41116	Cluster-12172.0,Cluster-26537.44798,Cluster-26537.52597
GO:0009150	purine ribonucleotide metabolic process	biological_process	0.72831	1	4	213	997	41116	Cluster-26537.46119,Cluster-26537.39979,Cluster-26537.34317,Cluster-26537.29358
GO:0009112	nucleobase metabolic process	biological_process	0.73351	1	4	213	894	41116	Cluster-26537.34317,Cluster-26537.69013,Cluster-25710.0,Cluster-26537.40406
GO:0015988	energy coupled proton transmembrane transport, against electrochemical gradient	biological_process	0.73557	1	1	213	246	41116	Cluster-5867.0
GO:0015991	ATP hydrolysis coupled proton transport	biological_process	0.73557	1	1	213	246	41116	Cluster-5867.0
GO:0006163	purine nucleotide metabolic process	biological_process	0.7379	1	4	213	1010	41116	Cluster-26537.39979,Cluster-26537.46119,Cluster-26537.34317,Cluster-26537.29358
GO:1901607	alpha-amino acid biosynthetic process	biological_process	0.7381	1	2	213	458	41116	Cluster-26537.37744,Cluster-26537.34293
GO:0009145	purine nucleoside triphosphate biosynthetic process	biological_process	0.73828	1	1	213	276	41116	Cluster-26537.39979
GO:0009206	purine ribonucleoside triphosphate biosynthetic process	biological_process	0.73828	1	1	213	276	41116	Cluster-26537.39979
GO:0004872	receptor activity	molecular_function	0.73832	1	2	213	473	41116	Cluster-26537.42888,Cluster-26537.21042
GO:0009894	regulation of catabolic process	biological_process	0.73928	1	1	213	239	41116	Cluster-26537.44798
GO:0006753	nucleoside phosphate metabolic process	biological_process	0.73978	1	6	213	1420	41116	Cluster-26537.29358,Cluster-26537.16040,Cluster-26537.73836,Cluster-26537.34317,Cluster-26537.46119,Cluster-26537.39979
GO:0016788	hydrolase activity, acting on ester bonds	molecular_function	0.74056	1	9	213	1859	41116	Cluster-26537.59160,Cluster-26537.19715,Cluster-26537.62617,Cluster-26537.32749,Cluster-20160.0,Cluster-26537.56507,Cluster-26537.49393,Cluster-26537.39791,Cluster-25710.0
GO:0006739	NADP metabolic process	biological_process	0.74111	1	1	213	245	41116	Cluster-26537.16040
GO:0046486	glycerolipid metabolic process	biological_process	0.74157	1	2	213	447	41116	Cluster-26537.20177,Cluster-26537.46087
GO:0006568	tryptophan metabolic process	biological_process	0.74171	1	1	213	237	41116	Cluster-26537.37744
GO:0006586	indolalkylamine metabolic process	biological_process	0.74171	1	1	213	237	41116	Cluster-26537.37744
GO:0009142	nucleoside triphosphate biosynthetic process	biological_process	0.74173	1	1	213	278	41116	Cluster-26537.39979
GO:0009201	ribonucleoside triphosphate biosynthetic process	biological_process	0.74173	1	1	213	278	41116	Cluster-26537.39979
GO:0022857	transmembrane transporter activity	molecular_function	0.74364	1	12	213	2579	41116	Cluster-15778.0,Cluster-26537.74904,Cluster-5867.0,Cluster-26537.31878,Cluster-26537.81281,Cluster-26537.18957,Cluster-26537.75299,Cluster-26537.39979,Cluster-26537.52597,Cluster-26537.42669,Cluster-26537.51541,Cluster-26537.55613
GO:0009259	ribonucleotide metabolic process	biological_process	0.74692	1	4	213	1020	41116	Cluster-26537.39979,Cluster-26537.46119,Cluster-26537.34317,Cluster-26537.29358
GO:0005694	chromosome	cellular_component	0.74715	1	5	213	1099	41116	Cluster-5867.0,Cluster-26537.11429,Cluster-26537.63676,Cluster-26537.67728,Cluster-26537.67284
GO:0043167	ion binding	molecular_function	0.74718	1	58	213	11157	41116	Cluster-10128.0,Cluster-26537.50038,Cluster-26537.32749,Cluster-26537.46119,Cluster-26537.44887,Cluster-26537.56507,Cluster-26537.47751,Cluster-26537.45967,Cluster-26537.59160,Cluster-26537.46962,Cluster-26537.71310,Cluster-26537.51756,Cluster-26537.50646,Cluster-26537.55160,Cluster-26537.80740,Cluster-26537.47126,Cluster-26537.46894,Cluster-26537.59839,Cluster-26537.55613,Cluster-26537.44897,Clu…
GO:0009127	purine nucleoside monophosphate biosynthetic process	biological_process	0.74734	1	1	213	273	41116	Cluster-26537.39979
GO:0009168	purine ribonucleoside monophosphate biosynthetic process	biological_process	0.74734	1	1	213	273	41116	Cluster-26537.39979
GO:0009605	response to external stimulus	biological_process	0.74797	1	2	213	517	41116	Cluster-26537.63676,Cluster-26537.11429
GO:0043169	cation binding	molecular_function	0.74841	1	27	213	5378	41116	Cluster-26537.51603,Cluster-26537.80740,Cluster-26537.46894,Cluster-26537.65471,Cluster-26537.66248,Cluster-26537.74995,Cluster-26537.59839,Cluster-10128.0,Cluster-26537.55666,Cluster-26537.32749,Cluster-26537.44887,Cluster-26537.21319,Cluster-26537.45967,Cluster-26537.26521,Cluster-26537.59160,Cluster-26537.46962,Cluster-26537.20177,Cluster-26537.59840,Cluster-26537.81281,Cluster-26537.50988,Clu…
GO:0006811	ion transport	biological_process	0.74858	1	12	213	2630	41116	Cluster-26537.74904,Cluster-26537.75981,Cluster-5867.0,Cluster-15778.0,Cluster-26537.39979,Cluster-26537.39055,Cluster-26537.81281,Cluster-26537.18957,Cluster-26537.75299,Cluster-26537.51270,Cluster-26537.51541,Cluster-26537.55613
GO:0016051	carbohydrate biosynthetic process	biological_process	0.75095	1	2	213	495	41116	Cluster-26537.73836,Cluster-26537.46119
GO:0043648	dicarboxylic acid metabolic process	biological_process	0.75113	1	1	213	240	41116	Cluster-26537.34293
GO:0055086	nucleobase-containing small molecule metabolic process	biological_process	0.7512	1	10	213	2231	41116	Cluster-26537.40406,Cluster-26537.39979,Cluster-25710.0,Cluster-26537.69013,Cluster-26537.16040,Cluster-26537.73836,Cluster-26537.34317,Cluster-26537.46119,Cluster-26537.41582,Cluster-26537.29358
GO:0043168	anion binding	molecular_function	0.75161	1	32	213	6296	41116	Cluster-26537.70578,Cluster-26537.9376,Cluster-26537.51650,Cluster-26537.44949,Cluster-26537.51270,Cluster-26537.32351,Cluster-26537.44897,Cluster-26537.46894,Cluster-26537.47126,Cluster-26537.55160,Cluster-26537.50646,Cluster-26537.71310,Cluster-26537.51756,Cluster-26537.47751,Cluster-26537.56507,Cluster-26537.46119,Cluster-26537.50038,Cluster-26537.70962,Cluster-5867.0,Cluster-26537.34317,Clust…
GO:0005179	hormone activity	molecular_function	0.7523	1	1	213	263	41116	Cluster-26537.49242
GO:0043566	structure-specific DNA binding	molecular_function	0.75278	1	1	213	252	41116	Cluster-26537.63676
GO:0006955	immune response	biological_process	0.75394	1	1	213	276	41116	Cluster-26537.59193
GO:0044428	nuclear part	cellular_component	0.75881	1	8	213	1743	41116	Cluster-26537.67284,Cluster-17238.0,Cluster-28597.0,Cluster-26537.66503,Cluster-26537.37646,Cluster-26537.11429,Cluster-26537.69013,Cluster-26537.40406
GO:0017111	nucleoside-triphosphatase activity	molecular_function	0.76046	1	9	213	1941	41116	Cluster-5867.0,Cluster-25710.0,Cluster-26537.51756,Cluster-26537.55160,Cluster-26537.63676,Cluster-26537.21388,Cluster-26537.11429,Cluster-26537.51650,Cluster-26537.50038
GO:0006352	DNA-templated transcription, initiation	biological_process	0.76066	1	1	213	261	41116	Cluster-26537.57961
GO:0008017	microtubule binding	molecular_function	0.76359	1	1	213	250	41116	Cluster-26537.51650
GO:0009055	electron carrier activity	molecular_function	0.7656	1	2	213	523	41116	Cluster-26537.41642,Cluster-26537.51946
GO:0019058	viral life cycle	biological_process	0.76583	1	2	213	516	41116	Cluster-25710.0,Cluster-5867.0
GO:0042430	indole-containing compound metabolic process	biological_process	0.76618	1	1	213	257	41116	Cluster-26537.37744
GO:0004527	exonuclease activity	molecular_function	0.77096	1	1	213	265	41116	Cluster-26537.32749
GO:0009892	negative regulation of metabolic process	biological_process	0.77224	1	1	213	272	41116	Cluster-26537.44798
GO:0006974	cellular response to DNA damage stimulus	biological_process	0.77335	1	4	213	902	41116	Cluster-26537.51432,Cluster-26537.62617,Cluster-26537.63676,Cluster-26537.13023
GO:0048518	positive regulation of biological process	biological_process	0.77399	1	2	213	519	41116	Cluster-26537.62224,Cluster-26537.63150
GO:0042221	response to chemical	biological_process	0.77513	1	3	213	770	41116	Cluster-26537.11429,Cluster-26537.67284,Cluster-26537.47278
GO:0008234	cysteine-type peptidase activity	molecular_function	0.77557	1	1	213	278	41116	Cluster-26537.25882
GO:0005509	calcium ion binding	molecular_function	0.77726	1	2	213	547	41116	Cluster-26537.46894,Cluster-26537.59160
GO:0016462	pyrophosphatase activity	molecular_function	0.77734	1	9	213	1975	41116	Cluster-26537.51650,Cluster-26537.11429,Cluster-26537.50038,Cluster-5867.0,Cluster-26537.21388,Cluster-26537.55160,Cluster-26537.63676,Cluster-26537.51756,Cluster-25710.0
GO:0022836	gated channel activity	molecular_function	0.77799	1	1	213	273	41116	Cluster-15778.0
GO:0006511	ubiquitin-dependent protein catabolic process	biological_process	0.77848	1	1	213	271	41116	Cluster-26537.44798
GO:0044712	single-organism catabolic process	biological_process	0.77855	1	3	213	753	41116	Cluster-26537.46119,Cluster-26537.44798,Cluster-26537.50988
GO:0006733	oxidoreduction coenzyme metabolic process	biological_process	0.77886	1	2	213	534	41116	Cluster-26537.46119,Cluster-26537.16040
GO:0019941	modification-dependent protein catabolic process	biological_process	0.77923	1	1	213	272	41116	Cluster-26537.44798
GO:0043632	modification-dependent macromolecule catabolic process	biological_process	0.77923	1	1	213	272	41116	Cluster-26537.44798
GO:0009156	ribonucleoside monophosphate biosynthetic process	biological_process	0.78158	1	1	213	298	41116	Cluster-26537.39979
GO:0016482	cytoplasmic transport	biological_process	0.78273	1	2	213	517	41116	Cluster-26537.62224,Cluster-26537.55160
GO:0009064	glutamine family amino acid metabolic process	biological_process	0.7836	1	1	213	270	41116	Cluster-26537.34293
GO:0060089	molecular transducer activity	molecular_function	0.78521	1	3	213	755	41116	Cluster-26537.21042,Cluster-26537.42888,Cluster-26537.46119
GO:0042278	purine nucleoside metabolic process	biological_process	0.78552	1	4	213	1073	41116	Cluster-26537.29358,Cluster-26537.34317,Cluster-26537.39979,Cluster-26537.46119
GO:0046128	purine ribonucleoside metabolic process	biological_process	0.78552	1	4	213	1073	41116	Cluster-26537.34317,Cluster-26537.29358,Cluster-26537.46119,Cluster-26537.39979
GO:0006950	response to stress	biological_process	0.78597	1	9	213	2030	41116	Cluster-26537.29021,Cluster-26537.67735,Cluster-26537.57434,Cluster-26537.13023,Cluster-26537.49183,Cluster-26537.63676,Cluster-26537.51432,Cluster-26537.62617,Cluster-26537.47278
GO:0070647	protein modification by small protein conjugation or removal	biological_process	0.78674	1	3	213	692	41116	Cluster-26537.44798,Cluster-26537.37646,Cluster-26537.25882
GO:0016192	vesicle-mediated transport	biological_process	0.79196	1	4	213	902	41116	Cluster-26537.41582,Cluster-26537.62224,Cluster-26537.39791,Cluster-26537.42888
GO:0006796	phosphate-containing compound metabolic process	biological_process	0.79554	1	20	213	4296	41116	Cluster-26537.47751,Cluster-26537.29358,Cluster-26537.10497,Cluster-26537.52597,Cluster-26537.44798,Cluster-26537.46119,Cluster-26537.56507,Cluster-26537.73836,Cluster-26537.47126,Cluster-26537.9378,Cluster-26537.71310,Cluster-26537.50646,Cluster-26537.51270,Cluster-26537.9376,Cluster-26537.39046,Cluster-26537.44897,Cluster-26537.16040,Cluster-26537.34317,Cluster-26537.39979,Cluster-26537.70578
GO:0006464	cellular protein modification process	biological_process	0.79586	1	17	213	3592	41116	Cluster-26537.70578,Cluster-26537.39046,Cluster-26537.44897,Cluster-26537.67284,Cluster-26537.51270,Cluster-26537.37646,Cluster-26537.9376,Cluster-26537.71310,Cluster-26537.50646,Cluster-26537.47126,Cluster-26537.9378,Cluster-26537.25882,Cluster-26537.56507,Cluster-26537.47751,Cluster-26537.10497,Cluster-26537.52597,Cluster-26537.44798
GO:0036211	protein modification process	biological_process	0.79586	1	17	213	3592	41116	Cluster-26537.71310,Cluster-26537.50646,Cluster-26537.9378,Cluster-26537.47126,Cluster-26537.56507,Cluster-26537.25882,Cluster-26537.44798,Cluster-26537.52597,Cluster-26537.47751,Cluster-26537.10497,Cluster-26537.70578,Cluster-26537.44897,Cluster-26537.67284,Cluster-26537.39046,Cluster-26537.9376,Cluster-26537.51270,Cluster-26537.37646
GO:0042398	cellular modified amino acid biosynthetic process	biological_process	0.79757	1	1	213	292	41116	Cluster-26537.34317
GO:0006090	pyruvate metabolic process	biological_process	0.79993	1	1	213	317	41116	Cluster-26537.46119
GO:0007154	cell communication	biological_process	0.79995	1	14	213	3236	41116	Cluster-26537.42888,Cluster-26537.60836,Cluster-26537.46119,Cluster-26537.56186,Cluster-26537.40900,Cluster-26537.10497,Cluster-26537.10495,Cluster-26537.58796,Cluster-26537.80740,Cluster-26537.63676,Cluster-26537.49242,Cluster-26537.76244,Cluster-26537.76245,Cluster-26537.21042
GO:0044282	small molecule catabolic process	biological_process	0.80089	1	1	213	286	41116	Cluster-26537.50988
GO:0008237	metallopeptidase activity	molecular_function	0.80259	1	1	213	286	41116	Cluster-26537.54600
GO:0009119	ribonucleoside metabolic process	biological_process	0.80343	1	4	213	1100	41116	Cluster-26537.46119,Cluster-26537.39979,Cluster-26537.29358,Cluster-26537.34317
GO:0006996	organelle organization	biological_process	0.80352	1	7	213	1673	41116	Cluster-26537.44798,Cluster-26537.41834,Cluster-26537.62224,Cluster-26537.53151,Cluster-26537.21388,Cluster-26537.63806,Cluster-25710.0
GO:0006793	phosphorus metabolic process	biological_process	0.8048	1	20	213	4322	41116	Cluster-26537.9376,Cluster-26537.51270,Cluster-26537.44897,Cluster-26537.39046,Cluster-26537.34317,Cluster-26537.16040,Cluster-26537.70578,Cluster-26537.39979,Cluster-26537.52597,Cluster-26537.44798,Cluster-26537.10497,Cluster-26537.47751,Cluster-26537.29358,Cluster-26537.56507,Cluster-26537.46119,Cluster-26537.9378,Cluster-26537.47126,Cluster-26537.73836,Cluster-26537.50646,Cluster-26537.71310
GO:0042773	ATP synthesis coupled electron transport	biological_process	0.80537	1	1	213	331	41116	Cluster-26537.29358
GO:0009521	photosystem	cellular_component	0.80802	1	1	213	308	41116	Cluster-26537.26521
GO:0016616	oxidoreductase activity, acting on the CH-OH group of donors, NAD or NADP as acceptor	molecular_function	0.80877	1	2	213	539	41116	Cluster-26537.37744,Cluster-26537.16040
GO:0051186	cofactor metabolic process	biological_process	0.80932	1	5	213	1222	41116	Cluster-26537.46119,Cluster-26537.81281,Cluster-26537.16040,Cluster-26537.69433,Cluster-26537.34317
GO:0019028	viral capsid	cellular_component	0.81106	1	2	213	571	41116	Cluster-26537.71310,Cluster-26537.40472
GO:1902589	single-organism organelle organization	biological_process	0.81132	1	3	213	812	41116	Cluster-25710.0,Cluster-26537.62224,Cluster-26537.44798
GO:0004888	transmembrane signaling receptor activity	molecular_function	0.81158	1	1	213	303	41116	Cluster-26537.21042
GO:0065008	regulation of biological quality	biological_process	0.81176	1	5	213	1270	41116	Cluster-26537.42669,Cluster-26537.11429,Cluster-15778.0,Cluster-26537.62224,Cluster-26537.80740
GO:0046034	ATP metabolic process	biological_process	0.81298	1	3	213	889	41116	Cluster-26537.29358,Cluster-26537.46119,Cluster-26537.39979
GO:0009124	nucleoside monophosphate biosynthetic process	biological_process	0.81317	1	1	213	323	41116	Cluster-26537.39979
GO:0031966	mitochondrial membrane	cellular_component	0.81772	1	2	213	599	41116	Cluster-26537.59160,Cluster-26537.50988
GO:0033554	cellular response to stress	biological_process	0.81846	1	4	213	979	41116	Cluster-26537.62617,Cluster-26537.51432,Cluster-26537.13023,Cluster-26537.63676
GO:0044257	cellular protein catabolic process	biological_process	0.82315	1	1	213	320	41116	Cluster-26537.44798
GO:0051603	proteolysis involved in cellular protein catabolic process	biological_process	0.82315	1	1	213	320	41116	Cluster-26537.44798
GO:0009607	response to biotic stimulus	biological_process	0.82603	1	1	213	342	41116	Cluster-26537.67735
GO:0022402	cell cycle process	biological_process	0.82693	1	2	213	599	41116	Cluster-26537.44798,Cluster-26537.16040
GO:0044765	single-organism transport	biological_process	0.82701	1	21	213	4578	41116	Cluster-26537.55613,Cluster-26537.41582,Cluster-26537.62224,Cluster-26537.51541,Cluster-26537.51270,Cluster-26537.39979,Cluster-26537.39055,Cluster-26537.31878,Cluster-26537.81281,Cluster-26537.18957,Cluster-5867.0,Cluster-15778.0,Cluster-26537.49272,Cluster-26537.42669,Cluster-26537.52597,Cluster-26537.39791,Cluster-26537.75299,Cluster-26537.67728,Cluster-26537.55160,Cluster-26537.74904,Cluster-…
GO:0009144	purine nucleoside triphosphate metabolic process	biological_process	0.82817	1	3	213	920	41116	Cluster-26537.29358,Cluster-26537.46119,Cluster-26537.39979
GO:0009205	purine ribonucleoside triphosphate metabolic process	biological_process	0.82817	1	3	213	920	41116	Cluster-26537.46119,Cluster-26537.39979,Cluster-26537.29358
GO:0019725	cellular homeostasis	biological_process	0.82874	1	1	213	345	41116	Cluster-15778.0
GO:0051701	interaction with host	biological_process	0.8289	1	1	213	352	41116	Cluster-26537.80740
GO:0009126	purine nucleoside monophosphate metabolic process	biological_process	0.82901	1	3	213	910	41116	Cluster-26537.46119,Cluster-26537.39979,Cluster-26537.29358
GO:0009167	purine ribonucleoside monophosphate metabolic process	biological_process	0.82901	1	3	213	910	41116	Cluster-26537.46119,Cluster-26537.39979,Cluster-26537.29358
GO:0009199	ribonucleoside triphosphate metabolic process	biological_process	0.82966	1	3	213	922	41116	Cluster-26537.29358,Cluster-26537.39979,Cluster-26537.46119
GO:0044710	single-organism metabolic process	biological_process	0.83057	1	47	213	9668	41116	Cluster-26537.26619,Cluster-26537.63676,Cluster-26537.14476,Cluster-26537.40406,Cluster-26537.69281,Cluster-26537.60646,Cluster-26537.44798,Cluster-23873.0,Cluster-26537.29358,Cluster-26537.49183,Cluster-26537.81281,Cluster-25710.0,Cluster-26537.39979,Cluster-15778.0,Cluster-26537.34317,Cluster-26537.29021,Cluster-26537.16040,Cluster-26537.67284,Cluster-20160.0,Cluster-26537.47161,Cluster-26537.6…
GO:0034655	nucleobase-containing compound catabolic process	biological_process	0.83197	1	1	213	325	41116	Cluster-26537.32749
GO:0015078	hydrogen ion transmembrane transporter activity	molecular_function	0.83211	1	2	213	644	41116	Cluster-5867.0,Cluster-26537.39979
GO:0008757	S-adenosylmethionine-dependent methyltransferase activity	molecular_function	0.83215	1	1	213	300	41116	Cluster-26537.69433
GO:0002376	immune system process	biological_process	0.83219	1	1	213	353	41116	Cluster-26537.59193
GO:0009141	nucleoside triphosphate metabolic process	biological_process	0.83341	1	3	213	928	41116	Cluster-26537.39979,Cluster-26537.46119,Cluster-26537.29358
GO:1902582	single-organism intracellular transport	biological_process	0.83435	1	3	213	820	41116	Cluster-26537.39791,Cluster-26537.62224,Cluster-26537.55160
GO:0009893	positive regulation of metabolic process	biological_process	0.83577	1	1	213	322	41116	Cluster-26537.63150
GO:0004252	serine-type endopeptidase activity	molecular_function	0.83703	1	1	213	321	41116	Cluster-26537.36758
GO:1901575	organic substance catabolic process	biological_process	0.84	1	6	213	1519	41116	Cluster-26537.20177,Cluster-26537.32749,Cluster-26537.46119,Cluster-26537.50988,Cluster-26537.46087,Cluster-26537.44798
GO:0016817	hydrolase activity, acting on acid anhydrides	molecular_function	0.84064	1	10	213	2328	41116	Cluster-26537.51650,Cluster-26537.11429,Cluster-26537.50038,Cluster-5867.0,Cluster-26537.63676,Cluster-26537.51990,Cluster-26537.55160,Cluster-26537.21388,Cluster-25710.0,Cluster-26537.51756
GO:0006081	cellular aldehyde metabolic process	biological_process	0.84065	1	1	213	327	41116	Cluster-26537.16040
GO:0005740	mitochondrial envelope	cellular_component	0.84102	1	2	213	634	41116	Cluster-26537.59160,Cluster-26537.50988
GO:0009072	aromatic amino acid family metabolic process	biological_process	0.84159	1	1	213	322	41116	Cluster-26537.37744
GO:0044877	macromolecular complex binding	molecular_function	0.84255	1	2	213	583	41116	Cluster-26537.62224,Cluster-26537.51650
GO:0044802	single-organism membrane organization	biological_process	0.84283	1	1	213	339	41116	Cluster-26537.55160
GO:0006812	cation transport	biological_process	0.8433	1	8	213	2044	41116	Cluster-26537.39979,Cluster-26537.18957,Cluster-26537.81281,Cluster-26537.75299,Cluster-5867.0,Cluster-26537.74904,Cluster-15778.0,Cluster-26537.51541
GO:0051082	unfolded protein binding	molecular_function	0.84341	1	1	213	343	41116	Cluster-26537.67284
GO:0098798	mitochondrial protein complex	cellular_component	0.84436	1	1	213	362	41116	Cluster-26537.59160
GO:0009161	ribonucleoside monophosphate metabolic process	biological_process	0.84469	1	3	213	935	41116	Cluster-26537.39979,Cluster-26537.46119,Cluster-26537.29358
GO:0016614	oxidoreductase activity, acting on CH-OH group of donors	molecular_function	0.8455	1	2	213	589	41116	Cluster-26537.16040,Cluster-26537.37744
GO:1902578	single-organism localization	biological_process	0.84644	1	21	213	4647	41116	Cluster-26537.51270,Cluster-26537.51541,Cluster-26537.62224,Cluster-26537.41582,Cluster-26537.55613,Cluster-15778.0,Cluster-5867.0,Cluster-26537.81281,Cluster-26537.31878,Cluster-26537.18957,Cluster-26537.39055,Cluster-26537.39979,Cluster-26537.52597,Cluster-26537.42669,Cluster-26537.49272,Cluster-26537.74904,Cluster-26537.75981,Cluster-26537.75299,Cluster-26537.67728,Cluster-26537.55160,Cluster-…
GO:0022904	respiratory electron transport chain	biological_process	0.84659	1	1	213	375	41116	Cluster-26537.29358
GO:0051287	NAD binding	molecular_function	0.84687	1	1	213	328	41116	Cluster-26537.16040
GO:0016818	hydrolase activity, acting on acid anhydrides, in phosphorus-containing anhydrides	molecular_function	0.84939	1	9	213	2142	41116	Cluster-26537.11429,Cluster-26537.51650,Cluster-26537.50038,Cluster-5867.0,Cluster-26537.51756,Cluster-25710.0,Cluster-26537.21388,Cluster-26537.63676,Cluster-26537.55160
GO:0022804	active transmembrane transporter activity	molecular_function	0.85155	1	2	213	595	41116	Cluster-26537.31878,Cluster-26537.52597
GO:0030163	protein catabolic process	biological_process	0.85228	1	1	213	352	41116	Cluster-26537.44798
GO:0016874	ligase activity	molecular_function	0.85251	1	2	213	601	41116	Cluster-25710.0,Cluster-10128.0
GO:0008134	transcription factor binding	molecular_function	0.85297	1	1	213	328	41116	Cluster-26537.66503
GO:0044265	cellular macromolecule catabolic process	biological_process	0.8536	1	2	213	625	41116	Cluster-26537.32749,Cluster-26537.44798
GO:0046914	transition metal ion binding	molecular_function	0.85454	1	16	213	3552	41116	Cluster-26537.51603,Cluster-26537.80740,Cluster-26537.65471,Cluster-26537.74995,Cluster-10128.0,Cluster-26537.55666,Cluster-26537.44887,Cluster-26537.45967,Cluster-26537.26521,Cluster-26537.81281,Cluster-26537.50988,Cluster-26537.55613,Cluster-26537.67284,Cluster-26537.56186,Cluster-26537.37646,Cluster-26537.63150
GO:0044455	mitochondrial membrane part	cellular_component	0.85497	1	1	213	379	41116	Cluster-26537.59160
GO:1901137	carbohydrate derivative biosynthetic process	biological_process	0.85784	1	3	213	891	41116	Cluster-26537.52247,Cluster-26537.34317,Cluster-26537.39979
GO:0005215	transporter activity	molecular_function	0.85872	1	13	213	3072	41116	Cluster-26537.39979,Cluster-26537.81281,Cluster-26537.31878,Cluster-26537.40620,Cluster-26537.75299,Cluster-26537.18957,Cluster-5867.0,Cluster-26537.74904,Cluster-15778.0,Cluster-26537.55613,Cluster-26537.51541,Cluster-26537.42669,Cluster-26537.52597
GO:0009123	nucleoside monophosphate metabolic process	biological_process	0.86042	1	3	213	961	41116	Cluster-26537.29358,Cluster-26537.46119,Cluster-26537.39979
GO:0000278	mitotic cell cycle	biological_process	0.86188	1	1	213	364	41116	Cluster-26537.44798
GO:1903047	mitotic cell cycle process	biological_process	0.86188	1	1	213	364	41116	Cluster-26537.44798
GO:0016567	protein ubiquitination	biological_process	0.86564	1	2	213	580	41116	Cluster-26537.44798,Cluster-26537.37646
GO:0032991	macromolecular complex	cellular_component	0.86787	1	37	213	8079	41116	Cluster-5867.0,Cluster-26537.39979,Cluster-12376.1,Cluster-26537.31878,Cluster-26537.18957,Cluster-26537.48639,Cluster-26537.37646,Cluster-26537.69285,Cluster-26537.66503,Cluster-26537.47161,Cluster-12172.0,Cluster-26537.67728,Cluster-26537.26521,Cluster-26537.18959,Cluster-26537.23340,Cluster-26537.40472,Cluster-26537.53697,Cluster-17238.0,Cluster-28497.0,Cluster-28383.0,Cluster-26537.12373,Clus…
GO:0018130	heterocycle biosynthetic process	biological_process	0.8687	1	22	213	4934	41116	Cluster-26537.29950,Cluster-26537.66503,Cluster-26537.34293,Cluster-26537.48639,Cluster-26537.37744,Cluster-26537.11429,Cluster-26537.37646,Cluster-26537.67284,Cluster-15778.0,Cluster-26537.16040,Cluster-26537.57961,Cluster-26537.69433,Cluster-26537.34317,Cluster-5867.0,Cluster-25710.0,Cluster-26537.39979,Cluster-26537.46962,Cluster-26537.53697,Cluster-26537.14476,Cluster-26537.69013,Cluster-2653…
GO:0051301	cell division	biological_process	0.86935	1	1	213	374	41116	Cluster-26537.44798
GO:0051276	chromosome organization	biological_process	0.87169	1	2	213	657	41116	Cluster-26537.21388,Cluster-26537.44798
GO:0098796	membrane protein complex	cellular_component	0.87271	1	7	213	1868	41116	Cluster-5867.0,Cluster-26537.52597,Cluster-26537.59160,Cluster-26537.26521,Cluster-26537.39979,Cluster-26537.31878,Cluster-26537.5015
GO:0044429	mitochondrial part	cellular_component	0.87406	1	2	213	690	41116	Cluster-26537.59160,Cluster-26537.50988
GO:0000152	nuclear ubiquitin ligase complex	cellular_component	0.87917	1	1	213	359	41116	Cluster-26537.37646
GO:0005680	anaphase-promoting complex	cellular_component	0.87917	1	1	213	359	41116	Cluster-26537.37646
GO:0032446	protein modification by small protein conjugation	biological_process	0.87998	1	2	213	601	41116	Cluster-26537.37646,Cluster-26537.44798
GO:0072594	establishment of protein localization to organelle	biological_process	0.88035	1	1	213	373	41116	Cluster-26537.55160
GO:0098588	bounding membrane of organelle	cellular_component	0.88114	1	3	213	903	41116	Cluster-26537.42669,Cluster-26537.50988,Cluster-26537.59160
GO:0031461	cullin-RING ubiquitin ligase complex	cellular_component	0.88116	1	1	213	362	41116	Cluster-26537.37646
GO:0072521	purine-containing compound metabolic process	biological_process	0.8846	1	6	213	1711	41116	Cluster-26537.34317,Cluster-26537.29358,Cluster-26537.46119,Cluster-26537.69013,Cluster-26537.39979,Cluster-26537.40406
GO:0000151	ubiquitin ligase complex	cellular_component	0.88515	1	1	213	368	41116	Cluster-26537.37646
GO:0016021	integral component of membrane	cellular_component	0.88557	1	21	213	4823	41116	Cluster-26537.50988,Cluster-15778.0,Cluster-26537.31878,Cluster-26537.56186,Cluster-26537.51541,Cluster-26537.69284,Cluster-26537.50835,Cluster-26537.42790,Cluster-26537.63150,Cluster-26537.26609,Cluster-26537.68313,Cluster-26537.36170,Cluster-26537.9378,Cluster-26537.21042,Cluster-26537.76306,Cluster-26537.80740,Cluster-26537.67728,Cluster-26537.18961,Cluster-26537.42669,Cluster-26537.40472,Clus…
GO:0015672	monovalent inorganic cation transport	biological_process	0.88645	1	4	213	1246	41116	Cluster-26537.74904,Cluster-5867.0,Cluster-26537.39979,Cluster-26537.75299
GO:0004674	protein serine/threonine kinase activity	molecular_function	0.88667	1	1	213	415	41116	Cluster-26537.71310
GO:0016491	oxidoreductase activity	molecular_function	0.8872	1	15	213	3685	41116	Cluster-26537.45967,Cluster-26537.34293,Cluster-26537.37744,Cluster-26537.29358,Cluster-26537.14491,Cluster-26537.52260,Cluster-26537.41642,Cluster-26537.60836,Cluster-26537.57434,Cluster-26537.29021,Cluster-26537.16040,Cluster-26537.81281,Cluster-26537.49183,Cluster-26537.26619,Cluster-26537.51946
GO:0005634	nucleus	cellular_component	0.88759	1	17	213	3931	41116	Cluster-26537.18957,Cluster-26537.21388,Cluster-26537.67284,Cluster-28597.0,Cluster-26537.66503,Cluster-26537.62617,Cluster-26537.37646,Cluster-26537.11429,Cluster-26537.67728,Cluster-26537.18961,Cluster-26537.69013,Cluster-26537.40406,Cluster-26537.56507,Cluster-17238.0,Cluster-26537.32749,Cluster-26537.46962,Cluster-26537.18959
GO:0005623	cell	cellular_component	0.88841	1	59	213	12544	41116	Cluster-26537.26619,Cluster-26537.63676,Cluster-26537.67728,Cluster-12172.0,Cluster-26537.40406,Cluster-26537.53697,Cluster-17238.0,Cluster-26537.40472,Cluster-26537.26521,Cluster-26537.18959,Cluster-26537.23340,Cluster-26537.41923,Cluster-26537.43252,Cluster-26537.72586,Cluster-26537.31878,Cluster-26537.18957,Cluster-26537.21388,Cluster-26537.51946,Cluster-26537.39979,Cluster-12376.1,Cluster-265…
GO:0044464	cell part	cellular_component	0.88841	1	59	213	12544	41116	Cluster-26537.30058,Cluster-26537.32749,Cluster-26537.38867,Cluster-26537.56507,Cluster-26537.42669,Cluster-26537.46962,Cluster-26537.59160,Cluster-26537.52597,Cluster-26537.71310,Cluster-26537.39791,Cluster-26537.18961,Cluster-26537.69013,Cluster-14653.0,Cluster-23219.0,Cluster-26537.29950,Cluster-26537.51650,Cluster-26537.62617,Cluster-28597.0,Cluster-26537.5015,Cluster-27868.0,Cluster-26537.37…
GO:0005789	endoplasmic reticulum membrane	cellular_component	0.89111	1	1	213	400	41116	Cluster-26537.42669
GO:0061024	membrane organization	biological_process	0.89316	1	1	213	415	41116	Cluster-26537.55160
GO:0016758	transferase activity, transferring hexosyl groups	molecular_function	0.89499	1	2	213	665	41116	Cluster-26537.52247,Cluster-26537.73836
GO:0019012	virion	cellular_component	0.89576	1	3	213	970	41116	Cluster-26537.40472,Cluster-26537.68313,Cluster-26537.71310
GO:0042175	nuclear outer membrane-endoplasmic reticulum membrane network	cellular_component	0.89641	1	1	213	408	41116	Cluster-26537.42669
GO:0044763	single-organism cellular process	biological_process	0.89679	1	65	213	13580	41116	Cluster-26537.37744,Cluster-26537.51432,Cluster-26537.62617,Cluster-26537.60836,Cluster-26537.69433,Cluster-26537.39055,Cluster-26537.42669,Cluster-26537.75981,Cluster-26537.39791,Cluster-26537.80740,Cluster-26537.75299,Cluster-26537.34293,Cluster-26537.56186,Cluster-26537.66503,Cluster-26537.42888,Cluster-26537.67284,Cluster-26537.16040,Cluster-5867.0,Cluster-26537.39979,Cluster-26537.81281,Clus…
GO:0031967	organelle envelope	cellular_component	0.89688	1	2	213	724	41116	Cluster-26537.50988,Cluster-26537.59160
GO:0031224	intrinsic component of membrane	cellular_component	0.89691	1	21	213	4879	41116	Cluster-15778.0,Cluster-26537.50988,Cluster-26537.31878,Cluster-26537.42790,Cluster-26537.63150,Cluster-26537.50835,Cluster-26537.51541,Cluster-26537.69284,Cluster-26537.56186,Cluster-26537.26609,Cluster-26537.21042,Cluster-26537.36170,Cluster-26537.9378,Cluster-26537.68313,Cluster-26537.18961,Cluster-26537.80740,Cluster-26537.67728,Cluster-26537.76306,Cluster-26537.52597,Cluster-26537.40472,Clus…
GO:0006119	oxidative phosphorylation	biological_process	0.89721	1	1	213	463	41116	Cluster-26537.29358
GO:0044699	single-organism process	biological_process	0.8983	1	83	213	17119	41116	Cluster-26537.76245,Cluster-26537.36170,Cluster-26537.49242,Cluster-26537.60646,Cluster-26537.26619,Cluster-26537.63676,Cluster-26537.67728,Cluster-26537.13023,Cluster-26537.44798,Cluster-26537.59193,Cluster-26537.10497,Cluster-23873.0,Cluster-26537.49272,Cluster-26537.29021,Cluster-5867.0,Cluster-26537.16040,Cluster-26537.18957,Cluster-26537.49183,Cluster-26537.81281,Cluster-26537.39979,Cluster-…
GO:0061695	transferase complex, transferring phosphorus-containing groups	cellular_component	0.90057	1	2	213	672	41116	Cluster-26537.52597,Cluster-26537.31878
GO:0004871	signal transducer activity	molecular_function	0.90262	1	2	213	706	41116	Cluster-26537.46119,Cluster-26537.21042
GO:0006732	coenzyme metabolic process	biological_process	0.90408	1	3	213	970	41116	Cluster-26537.16040,Cluster-26537.34317,Cluster-26537.46119
GO:0044432	endoplasmic reticulum part	cellular_component	0.90413	1	1	213	422	41116	Cluster-26537.42669
GO:0006790	sulfur compound metabolic process	biological_process	0.90536	1	1	213	414	41116	Cluster-26537.52247
GO:0007017	microtubule-based process	biological_process	0.90545	1	1	213	421	41116	Cluster-26537.51650
GO:0038023	signaling receptor activity	molecular_function	0.90727	1	1	213	423	41116	Cluster-26537.21042
GO:0090407	organophosphate biosynthetic process	biological_process	0.90807	1	2	213	746	41116	Cluster-26537.39979,Cluster-26537.34317
GO:0046700	heterocycle catabolic process	biological_process	0.90956	1	1	213	429	41116	Cluster-26537.32749
GO:0033365	protein localization to organelle	biological_process	0.91072	1	1	213	425	41116	Cluster-26537.55160
GO:0006952	defense response	biological_process	0.91364	1	1	213	479	41116	Cluster-26537.67735
GO:0048522	positive regulation of cellular process	biological_process	0.91478	1	1	213	453	41116	Cluster-26537.62224
GO:0008270	zinc ion binding	molecular_function	0.91638	1	11	213	2730	41116	Cluster-26537.65471,Cluster-26537.74995,Cluster-26537.80740,Cluster-26537.51603,Cluster-26537.26521,Cluster-26537.63150,Cluster-26537.37646,Cluster-26537.44887,Cluster-26537.55666,Cluster-10128.0,Cluster-26537.55613
GO:0006144	purine nucleobase metabolic process	biological_process	0.91653	1	2	213	748	41116	Cluster-26537.69013,Cluster-26537.40406
GO:0006605	protein targeting	biological_process	0.91746	1	1	213	446	41116	Cluster-26537.55160
GO:0015979	photosynthesis	biological_process	0.91814	1	1	213	450	41116	Cluster-26537.26521
GO:1901362	organic cyclic compound biosynthetic process	biological_process	0.91873	1	22	213	5179	41116	Cluster-26537.53697,Cluster-26537.46962,Cluster-26537.14476,Cluster-26537.69013,Cluster-26537.40406,Cluster-26537.71310,Cluster-26537.67284,Cluster-26537.66503,Cluster-26537.29950,Cluster-26537.37646,Cluster-26537.11429,Cluster-26537.37744,Cluster-26537.34293,Cluster-26537.48639,Cluster-25710.0,Cluster-26537.39979,Cluster-15778.0,Cluster-26537.69433,Cluster-26537.34317,Cluster-5867.0,Cluster-2653…
GO:1901361	organic cyclic compound catabolic process	biological_process	0.91901	1	1	213	453	41116	Cluster-26537.32749
GO:0006575	cellular modified amino acid metabolic process	biological_process	0.91974	1	1	213	455	41116	Cluster-26537.34317
GO:1902580	single-organism cellular localization	biological_process	0.91979	1	1	213	449	41116	Cluster-26537.55160
GO:0005576	extracellular region	cellular_component	0.91995	1	5	213	1576	41116	Cluster-26537.11429,Cluster-26537.49242,Cluster-26537.57621,Cluster-26537.49393,Cluster-26537.81281
GO:0019439	aromatic compound catabolic process	biological_process	0.92147	1	1	213	459	41116	Cluster-26537.32749
GO:0006417	regulation of translation	biological_process	0.92187	1	1	213	430	41116	Cluster-12172.0
GO:0034248	regulation of cellular amide metabolic process	biological_process	0.92187	1	1	213	430	41116	Cluster-12172.0
GO:0005506	iron ion binding	molecular_function	0.92208	1	1	213	484	41116	Cluster-26537.45967
GO:0007186	G-protein coupled receptor signaling pathway	biological_process	0.92269	1	1	213	470	41116	Cluster-26537.21042
GO:0016853	isomerase activity	molecular_function	0.92409	1	1	213	469	41116	Cluster-26537.21388
GO:0010608	posttranscriptional regulation of gene expression	biological_process	0.92467	1	1	213	437	41116	Cluster-12172.0
GO:0019438	aromatic compound biosynthetic process	biological_process	0.92475	1	20	213	4831	41116	Cluster-26537.69013,Cluster-26537.71310,Cluster-26537.40406,Cluster-26537.46962,Cluster-26537.53697,Cluster-15778.0,Cluster-26537.16040,Cluster-26537.34317,Cluster-26537.69433,Cluster-26537.57961,Cluster-5867.0,Cluster-26537.39979,Cluster-26537.29950,Cluster-26537.66503,Cluster-26537.37744,Cluster-26537.34293,Cluster-26537.48639,Cluster-26537.11429,Cluster-26537.37646,Cluster-26537.67284
GO:0042592	homeostatic process	biological_process	0.92496	1	1	213	492	41116	Cluster-15778.0
GO:0031975	envelope	cellular_component	0.9256	1	2	213	789	41116	Cluster-26537.59160,Cluster-26537.50988
GO:0006818	hydrogen transport	biological_process	0.92658	1	2	213	840	41116	Cluster-26537.39979,Cluster-5867.0
GO:0015992	proton transport	biological_process	0.92658	1	2	213	840	41116	Cluster-26537.39979,Cluster-5867.0
GO:0022900	electron transport chain	biological_process	0.92817	1	1	213	512	41116	Cluster-26537.29358
GO:0006520	cellular amino acid metabolic process	biological_process	0.9285	1	6	213	1763	41116	Cluster-26537.26619,Cluster-25710.0,Cluster-26537.71310,Cluster-26537.37744,Cluster-26537.34293,Cluster-26537.60646
GO:1990234	transferase complex	cellular_component	0.93005	1	4	213	1251	41116	Cluster-26537.52597,Cluster-26537.66503,Cluster-26537.37646,Cluster-26537.31878
GO:0006461	protein complex assembly	biological_process	0.93101	1	2	213	788	41116	Cluster-26537.62224,Cluster-26537.69012
GO:0070271	protein complex biogenesis	biological_process	0.93101	1	2	213	788	41116	Cluster-26537.62224,Cluster-26537.69012
GO:0045333	cellular respiration	biological_process	0.93146	1	1	213	514	41116	Cluster-26537.29358
GO:0009069	serine family amino acid metabolic process	biological_process	0.93341	1	1	213	510	41116	Cluster-26537.71310
GO:0005667	transcription factor complex	cellular_component	0.93396	1	5	213	1558	41116	Cluster-26537.48639,Cluster-26537.57961,Cluster-26537.29950,Cluster-26537.71310,Cluster-26537.53697
GO:0016071	mRNA metabolic process	biological_process	0.93586	1	1	213	479	41116	Cluster-26537.32749
GO:0070011	peptidase activity, acting on L-amino acid peptides	molecular_function	0.93684	1	5	213	1606	41116	Cluster-26537.54600,Cluster-26537.72315,Cluster-26537.75651,Cluster-26537.25882,Cluster-26537.36758
GO:1901363	heterocyclic compound binding	molecular_function	0.93709	1	60	213	12696	41116	Cluster-5867.0,Cluster-26537.34317,Cluster-26537.29021,Cluster-26537.16040,Cluster-26537.70962,Cluster-25710.0,Cluster-26537.49183,Cluster-18109.0,Cluster-26537.21388,Cluster-26537.11429,Cluster-26537.37646,Cluster-26537.75612,Cluster-26537.45358,Cluster-26537.17513,Cluster-26537.48639,Cluster-26537.42790,Cluster-26537.39046,Cluster-26537.9378,Cluster-26537.65471,Cluster-26537.40406,Cluster-26537…
GO:0097159	organic cyclic compound binding	molecular_function	0.93723	1	60	213	12698	41116	Cluster-26537.39046,Cluster-26537.37646,Cluster-26537.11429,Cluster-26537.45358,Cluster-26537.17513,Cluster-26537.75612,Cluster-26537.48639,Cluster-26537.42790,Cluster-25710.0,Cluster-26537.49183,Cluster-18109.0,Cluster-26537.21388,Cluster-5867.0,Cluster-26537.34317,Cluster-26537.29021,Cluster-26537.16040,Cluster-26537.70962,Cluster-26537.55666,Cluster-17238.0,Cluster-26537.10497,Cluster-26537.21…
GO:0015980	energy derivation by oxidation of organic compounds	biological_process	0.93869	1	1	213	536	41116	Cluster-26537.29358
GO:0044451	nucleoplasm part	cellular_component	0.94037	1	1	213	496	41116	Cluster-26537.66503
GO:0055114	oxidation-reduction process	biological_process	0.94043	1	14	213	3742	41116	Cluster-26537.14491,Cluster-26537.52260,Cluster-26537.60836,Cluster-26537.29358,Cluster-26537.34293,Cluster-26537.37744,Cluster-26537.45967,Cluster-23873.0,Cluster-26537.49183,Cluster-26537.81281,Cluster-26537.26619,Cluster-26537.57434,Cluster-26537.16040,Cluster-26537.29021
GO:0005654	nucleoplasm	cellular_component	0.94057	1	1	213	497	41116	Cluster-26537.66503
GO:0019637	organophosphate metabolic process	biological_process	0.9409	1	6	213	1896	41116	Cluster-26537.34317,Cluster-26537.73836,Cluster-26537.16040,Cluster-26537.29358,Cluster-26537.39979,Cluster-26537.46119
GO:0043412	macromolecule modification	biological_process	0.94161	1	17	213	4184	41116	Cluster-26537.70578,Cluster-26537.51270,Cluster-26537.37646,Cluster-26537.9376,Cluster-26537.39046,Cluster-26537.44897,Cluster-26537.67284,Cluster-26537.47126,Cluster-26537.9378,Cluster-26537.50646,Cluster-26537.71310,Cluster-26537.10497,Cluster-26537.47751,Cluster-26537.52597,Cluster-26537.44798,Cluster-26537.25882,Cluster-26537.56507
GO:0065003	macromolecular complex assembly	biological_process	0.94514	1	2	213	844	41116	Cluster-26537.69012,Cluster-26537.62224
GO:0044423	virion part	cellular_component	0.94635	1	2	213	866	41116	Cluster-26537.40472,Cluster-26537.71310
GO:0009056	catabolic process	biological_process	0.94666	1	6	213	1872	41116	Cluster-26537.44798,Cluster-26537.46087,Cluster-26537.50988,Cluster-26537.46119,Cluster-26537.20177,Cluster-26537.32749
GO:0010467	gene expression	biological_process	0.94791	1	28	213	6737	41116	Cluster-26537.67284,Cluster-26537.48639,Cluster-14653.0,Cluster-26537.11429,Cluster-26537.37646,Cluster-26537.63150,Cluster-23219.0,Cluster-26537.29950,Cluster-26537.66503,Cluster-28597.0,Cluster-25710.0,Cluster-12376.1,Cluster-27868.0,Cluster-28497.0,Cluster-28383.0,Cluster-26537.57961,Cluster-5867.0,Cluster-26537.12373,Cluster-26537.53697,Cluster-17238.0,Cluster-26537.38867,Cluster-26537.56507,…
GO:0016705	oxidoreductase activity, acting on paired donors, with incorporation or reduction of molecular oxygen	molecular_function	0.95089	1	1	213	553	41116	Cluster-26537.45967
GO:0044425	membrane part	cellular_component	0.95248	1	26	213	6329	41116	Cluster-26537.68313,Cluster-26537.21042,Cluster-26537.9378,Cluster-26537.36170,Cluster-26537.18961,Cluster-26537.76306,Cluster-26537.80740,Cluster-26537.67728,Cluster-26537.42669,Cluster-26537.26521,Cluster-26537.59160,Cluster-26537.40472,Cluster-26537.52597,Cluster-5867.0,Cluster-26537.50988,Cluster-15778.0,Cluster-26537.39979,Cluster-26537.5015,Cluster-26537.31878,Cluster-26537.50835,Cluster-26…
GO:0001071	nucleic acid binding transcription factor activity	molecular_function	0.95345	1	3	213	1163	41116	Cluster-26537.29950,Cluster-26537.48639,Cluster-26537.57961
GO:0003700	transcription factor activity, sequence-specific DNA binding	molecular_function	0.95345	1	3	213	1163	41116	Cluster-26537.48639,Cluster-26537.57961,Cluster-26537.29950
GO:0016787	hydrolase activity	molecular_function	0.95445	1	31	213	7130	41116	Cluster-26537.63676,Cluster-26537.55160,Cluster-26537.36758,Cluster-26537.14476,Cluster-26537.39791,Cluster-26537.51756,Cluster-26537.36170,Cluster-26537.56507,Cluster-26537.25882,Cluster-26537.32749,Cluster-26537.50038,Cluster-26537.75651,Cluster-26537.19715,Cluster-26537.59160,Cluster-26537.46087,Cluster-26537.54600,Cluster-26537.51990,Cluster-26537.50295,Cluster-26537.21388,Cluster-25710.0,Clu…
GO:0043623	cellular protein complex assembly	biological_process	0.95464	1	1	213	558	41116	Cluster-26537.62224
GO:0071822	protein complex subunit organization	biological_process	0.95506	1	2	213	887	41116	Cluster-26537.69012,Cluster-26537.62224
GO:0009108	coenzyme biosynthetic process	biological_process	0.95567	1	1	213	557	41116	Cluster-26537.34317
GO:0006399	tRNA metabolic process	biological_process	0.9558	1	2	213	833	41116	Cluster-26537.56507,Cluster-25710.0
GO:0022607	cellular component assembly	biological_process	0.95673	1	3	213	1190	41116	Cluster-26537.62224,Cluster-26537.69012,Cluster-5867.0
GO:0006281	DNA repair	biological_process	0.95718	1	2	213	830	41116	Cluster-26537.63676,Cluster-26537.62617
GO:0042578	phosphoric ester hydrolase activity	molecular_function	0.96167	1	1	213	564	41116	Cluster-26537.49393
GO:0044238	primary metabolic process	biological_process	0.96197	1	84	213	17779	41116	Cluster-26537.44798,Cluster-26537.23340,Cluster-26537.10497,Cluster-26537.9378,Cluster-26537.60646,Cluster-26537.63676,Cluster-26537.26619,Cluster-12172.0,Cluster-26537.66503,Cluster-26537.56186,Cluster-26537.37646,Cluster-26537.34293,Cluster-26537.67284,Cluster-5867.0,Cluster-26537.16040,Cluster-26537.81281,Cluster-26537.21388,Cluster-26537.39979,Cluster-26537.62930,Cluster-12376.1,Cluster-26537…
GO:0006310	DNA recombination	biological_process	0.96273	1	1	213	557	41116	Cluster-26537.67284
GO:0008233	peptidase activity	molecular_function	0.96305	1	5	213	1761	41116	Cluster-26537.75651,Cluster-26537.54600,Cluster-26537.72315,Cluster-26537.36758,Cluster-26537.25882
GO:0006810	transport	biological_process	0.96353	1	26	213	6357	41116	Cluster-26537.52597,Cluster-26537.42669,Cluster-26537.49272,Cluster-26537.75981,Cluster-26537.74904,Cluster-26537.67728,Cluster-26537.75299,Cluster-26537.55160,Cluster-26537.39791,Cluster-26537.51541,Cluster-26537.51270,Cluster-26537.41582,Cluster-26537.62224,Cluster-26537.55613,Cluster-26537.57621,Cluster-26537.42888,Cluster-15778.0,Cluster-5867.0,Cluster-26537.34317,Cluster-26537.31878,Cluster-…
GO:0051179	localization	biological_process	0.96394	1	27	213	6574	41116	Cluster-26537.49272,Cluster-26537.42669,Cluster-26537.52597,Cluster-26537.39791,Cluster-26537.67728,Cluster-26537.55160,Cluster-26537.75299,Cluster-26537.74904,Cluster-26537.75981,Cluster-26537.57621,Cluster-26537.42888,Cluster-26537.55613,Cluster-26537.41582,Cluster-26537.62224,Cluster-26537.11429,Cluster-26537.51541,Cluster-26537.51270,Cluster-26537.49393,Cluster-26537.39979,Cluster-26537.39055…
GO:0004842	ubiquitin-protein transferase activity	molecular_function	0.96403	1	1	213	543	41116	Cluster-26537.37646
GO:0019787	ubiquitin-like protein transferase activity	molecular_function	0.96423	1	1	213	544	41116	Cluster-26537.37646
GO:0043226	organelle	cellular_component	0.96453	1	36	213	8623	41116	Cluster-26537.18961,Cluster-26537.69013,Cluster-26537.56507,Cluster-26537.38867,Cluster-26537.32749,Cluster-26537.46962,Cluster-26537.59160,Cluster-26537.42669,Cluster-27868.0,Cluster-28383.0,Cluster-26537.50988,Cluster-26537.12373,Cluster-28497.0,Cluster-26537.62617,Cluster-28597.0,Cluster-26537.51650,Cluster-23219.0,Cluster-14653.0,Cluster-26537.67728,Cluster-26537.63676,Cluster-12172.0,Cluster…
GO:0005783	endoplasmic reticulum	cellular_component	0.96561	1	1	213	616	41116	Cluster-26537.42669
GO:0051234	establishment of localization	biological_process	0.96588	1	26	213	6387	41116	Cluster-26537.52597,Cluster-26537.42669,Cluster-26537.49272,Cluster-26537.74904,Cluster-26537.75981,Cluster-26537.55160,Cluster-26537.75299,Cluster-26537.67728,Cluster-26537.39791,Cluster-26537.51541,Cluster-26537.51270,Cluster-26537.41582,Cluster-26537.62224,Cluster-26537.57621,Cluster-26537.55613,Cluster-26537.42888,Cluster-15778.0,Cluster-5867.0,Cluster-26537.34317,Cluster-26537.81281,Cluster-…
GO:0043565	sequence-specific DNA binding	molecular_function	0.96664	1	1	213	626	41116	Cluster-26537.48639
GO:0044424	intracellular part	cellular_component	0.96695	1	49	213	11333	41116	Cluster-26537.11429,Cluster-26537.37646,Cluster-26537.34293,Cluster-26537.48639,Cluster-26537.66503,Cluster-26537.69285,Cluster-26537.47161,Cluster-26537.67284,Cluster-5867.0,Cluster-12376.1,Cluster-26537.39979,Cluster-26537.31878,Cluster-26537.18957,Cluster-26537.21388,Cluster-26537.72586,Cluster-26537.40472,Cluster-26537.26521,Cluster-26537.18959,Cluster-26537.23340,Cluster-17238.0,Cluster-2653…
GO:0005525	GTP binding	molecular_function	0.96848	1	2	213	942	41116	Cluster-26537.26619,Cluster-26537.55160
GO:0032561	guanyl ribonucleotide binding	molecular_function	0.96848	1	2	213	942	41116	Cluster-26537.55160,Cluster-26537.26619
GO:0015630	microtubule cytoskeleton	cellular_component	0.96877	1	1	213	600	41116	Cluster-26537.51650
GO:0005739	mitochondrion	cellular_component	0.96897	1	2	213	1016	41116	Cluster-26537.59160,Cluster-26537.50988
GO:0019001	guanyl nucleotide binding	molecular_function	0.96926	1	2	213	950	41116	Cluster-26537.55160,Cluster-26537.26619
GO:0051252	regulation of RNA metabolic process	biological_process	0.96981	1	11	213	3230	41116	Cluster-5867.0,Cluster-26537.57961,Cluster-26537.71310,Cluster-26537.37646,Cluster-26537.48639,Cluster-26537.66503,Cluster-26537.29950,Cluster-26537.46962,Cluster-26537.32749,Cluster-26537.56507,Cluster-26537.53697
GO:0080090	regulation of primary metabolic process	biological_process	0.97163	1	14	213	3912	41116	Cluster-26537.48639,Cluster-26537.37646,Cluster-26537.46962,Cluster-26537.29950,Cluster-26537.66503,Cluster-26537.44798,Cluster-26537.52597,Cluster-26537.32749,Cluster-26537.53697,Cluster-26537.56507,Cluster-5867.0,Cluster-26537.57961,Cluster-26537.71310,Cluster-12172.0
GO:0006351	transcription, DNA-templated	biological_process	0.97187	1	13	213	3713	41116	Cluster-26537.71310,Cluster-26537.40406,Cluster-26537.69013,Cluster-5867.0,Cluster-26537.57961,Cluster-26537.53697,Cluster-26537.67284,Cluster-26537.48639,Cluster-26537.11429,Cluster-26537.37646,Cluster-26537.46962,Cluster-26537.29950,Cluster-26537.66503
GO:0097659	nucleic acid-templated transcription	biological_process	0.97187	1	13	213	3713	41116	Cluster-26537.69013,Cluster-26537.40406,Cluster-26537.71310,Cluster-5867.0,Cluster-26537.57961,Cluster-26537.67284,Cluster-26537.53697,Cluster-26537.66503,Cluster-26537.29950,Cluster-26537.46962,Cluster-26537.11429,Cluster-26537.37646,Cluster-26537.48639
GO:0043229	intracellular organelle	cellular_component	0.97217	1	35	213	8540	41116	Cluster-28597.0,Cluster-26537.62617,Cluster-26537.51650,Cluster-23219.0,Cluster-14653.0,Cluster-27868.0,Cluster-26537.12373,Cluster-28383.0,Cluster-26537.50988,Cluster-28497.0,Cluster-26537.56507,Cluster-26537.38867,Cluster-26537.32749,Cluster-26537.46962,Cluster-26537.59160,Cluster-26537.42669,Cluster-26537.18961,Cluster-26537.69013,Cluster-26537.67284,Cluster-26537.66503,Cluster-26537.11429,Clu…
GO:0031090	organelle membrane	cellular_component	0.97226	1	3	213	1303	41116	Cluster-26537.50988,Cluster-26537.42669,Cluster-26537.59160
GO:0006091	generation of precursor metabolites and energy	biological_process	0.9728	1	2	213	1047	41116	Cluster-26537.29358,Cluster-26537.46119
GO:0005622	intracellular	cellular_component	0.97303	1	50	213	11667	41116	Cluster-26537.40472,Cluster-26537.26521,Cluster-26537.18959,Cluster-26537.23340,Cluster-26537.72586,Cluster-17238.0,Cluster-26537.53697,Cluster-26537.67728,Cluster-26537.63676,Cluster-26537.26619,Cluster-12172.0,Cluster-26537.40406,Cluster-26537.66503,Cluster-26537.69285,Cluster-26537.37646,Cluster-26537.11429,Cluster-26537.34293,Cluster-26537.48639,Cluster-26537.67284,Cluster-26537.47161,Cluster…
GO:0019219	regulation of nucleobase-containing compound metabolic process	biological_process	0.97327	1	11	213	3273	41116	Cluster-26537.29950,Cluster-26537.46962,Cluster-26537.66503,Cluster-26537.48639,Cluster-26537.37646,Cluster-26537.53697,Cluster-26537.56507,Cluster-26537.32749,Cluster-5867.0,Cluster-26537.57961,Cluster-26537.71310
GO:0008033	tRNA processing	biological_process	0.97359	1	1	213	606	41116	Cluster-26537.56507
GO:0009987	cellular process	biological_process	0.97391	1	110	213	23228	41116	Cluster-26537.58796,Cluster-26537.44043,Cluster-25710.0,Cluster-15778.0,Cluster-26537.76244,Cluster-26537.41834,Cluster-26537.34317,Cluster-20160.0,Cluster-26537.47161,Cluster-26537.39046,Cluster-26537.69285,Cluster-26537.35230,Cluster-26537.48639,Cluster-26537.11429,Cluster-26537.51541,Cluster-26537.40900,Cluster-26537.14476,Cluster-26537.40406,Cluster-26537.65471,Cluster-26537.69281,Cluster-172…
GO:0060255	regulation of macromolecule metabolic process	biological_process	0.97418	1	14	213	3946	41116	Cluster-26537.71310,Cluster-12172.0,Cluster-5867.0,Cluster-26537.57961,Cluster-26537.32749,Cluster-26537.56507,Cluster-26537.53697,Cluster-26537.37646,Cluster-26537.48639,Cluster-26537.44798,Cluster-26537.66503,Cluster-26537.52597,Cluster-26537.29950,Cluster-26537.46962
GO:0003677	DNA binding	molecular_function	0.97488	1	15	213	4112	41116	Cluster-26537.46119,Cluster-26537.37646,Cluster-26537.48639,Cluster-26537.17513,Cluster-26537.29950,Cluster-25710.0,Cluster-26537.40406,Cluster-26537.67728,Cluster-26537.63676,Cluster-26537.13023,Cluster-26537.21388,Cluster-26537.69013,Cluster-5867.0,Cluster-26537.57961,Cluster-26537.69522
GO:0032774	RNA biosynthetic process	biological_process	0.97517	1	13	213	3755	41116	Cluster-26537.57961,Cluster-5867.0,Cluster-26537.69013,Cluster-26537.40406,Cluster-26537.71310,Cluster-26537.66503,Cluster-26537.29950,Cluster-26537.46962,Cluster-26537.11429,Cluster-26537.37646,Cluster-26537.48639,Cluster-26537.67284,Cluster-26537.53697
GO:0016757	transferase activity, transferring glycosyl groups	molecular_function	0.9757	1	2	213	969	41116	Cluster-26537.73836,Cluster-26537.52247
GO:0034622	cellular macromolecular complex assembly	biological_process	0.97659	1	1	213	687	41116	Cluster-26537.62224
GO:1902494	catalytic complex	cellular_component	0.97704	1	7	213	2296	41116	Cluster-26537.20177,Cluster-26537.31878,Cluster-26537.56507,Cluster-26537.46087,Cluster-26537.37646,Cluster-26537.52597,Cluster-26537.66503
GO:0050896	response to stimulus	biological_process	0.9772	1	20	213	5488	41116	Cluster-26537.67284,Cluster-26537.60836,Cluster-26537.42888,Cluster-26537.62617,Cluster-26537.40900,Cluster-26537.51432,Cluster-26537.56186,Cluster-26537.11429,Cluster-26537.49183,Cluster-26537.29021,Cluster-26537.46119,Cluster-26537.47278,Cluster-26537.59193,Cluster-26537.13023,Cluster-26537.63676,Cluster-26537.80740,Cluster-26537.67735,Cluster-26537.21042,Cluster-26537.57434,Cluster-26537.49242
GO:0044430	cytoskeletal part	cellular_component	0.97739	1	2	213	1006	41116	Cluster-26537.40472,Cluster-26537.51650
GO:0034654	nucleobase-containing compound biosynthetic process	biological_process	0.97751	1	15	213	4274	41116	Cluster-26537.48639,Cluster-26537.37646,Cluster-26537.11429,Cluster-26537.29950,Cluster-26537.46962,Cluster-26537.66503,Cluster-26537.53697,Cluster-26537.67284,Cluster-26537.34317,Cluster-26537.57961,Cluster-5867.0,Cluster-26537.71310,Cluster-26537.40406,Cluster-26537.39979,Cluster-26537.69013
GO:0043234	protein complex	cellular_component	0.97818	1	26	213	6613	41116	Cluster-26537.71310,Cluster-12172.0,Cluster-26537.18961,Cluster-26537.67728,Cluster-26537.53697,Cluster-26537.56507,Cluster-26537.46087,Cluster-26537.18959,Cluster-26537.59160,Cluster-26537.26521,Cluster-26537.40472,Cluster-26537.52597,Cluster-26537.20177,Cluster-26537.39979,Cluster-26537.5015,Cluster-26537.18957,Cluster-26537.31878,Cluster-26537.57961,Cluster-5867.0,Cluster-26537.47161,Cluster-2…
GO:0005102	receptor binding	molecular_function	0.97826	1	1	213	717	41116	Cluster-26537.49242
GO:0031323	regulation of cellular metabolic process	biological_process	0.97882	1	14	213	4020	41116	Cluster-26537.71310,Cluster-12172.0,Cluster-26537.57961,Cluster-5867.0,Cluster-26537.32749,Cluster-26537.56507,Cluster-26537.53697,Cluster-26537.37646,Cluster-26537.48639,Cluster-26537.66503,Cluster-26537.44798,Cluster-26537.52597,Cluster-26537.29950,Cluster-26537.46962
GO:0050662	coenzyme binding	molecular_function	0.97932	1	2	213	997	41116	Cluster-26537.16040,Cluster-26537.37744
GO:0019222	regulation of metabolic process	biological_process	0.9805	1	15	213	4272	41116	Cluster-12172.0,Cluster-26537.71310,Cluster-5867.0,Cluster-26537.57961,Cluster-26537.53697,Cluster-26537.56507,Cluster-26537.32749,Cluster-26537.63150,Cluster-26537.29950,Cluster-26537.46962,Cluster-26537.44798,Cluster-26537.66503,Cluster-26537.52597,Cluster-26537.48639,Cluster-26537.37646
GO:0034660	ncRNA metabolic process	biological_process	0.98104	1	2	213	1008	41116	Cluster-25710.0,Cluster-26537.56507
GO:0005856	cytoskeleton	cellular_component	0.98274	1	2	213	1064	41116	Cluster-26537.51650,Cluster-26537.40472
GO:0006355	regulation of transcription, DNA-templated	biological_process	0.98405	1	9	213	2981	41116	Cluster-26537.71310,Cluster-5867.0,Cluster-26537.57961,Cluster-26537.53697,Cluster-26537.37646,Cluster-26537.48639,Cluster-26537.66503,Cluster-26537.46962,Cluster-26537.29950
GO:1903506	regulation of nucleic acid-templated transcription	biological_process	0.98405	1	9	213	2981	41116	Cluster-5867.0,Cluster-26537.57961,Cluster-26537.71310,Cluster-26537.48639,Cluster-26537.37646,Cluster-26537.46962,Cluster-26537.29950,Cluster-26537.66503,Cluster-26537.53697
GO:2001141	regulation of RNA biosynthetic process	biological_process	0.98499	1	9	213	2998	41116	Cluster-26537.53697,Cluster-26537.29950,Cluster-26537.46962,Cluster-26537.66503,Cluster-26537.48639,Cluster-26537.37646,Cluster-26537.71310,Cluster-5867.0,Cluster-26537.57961
GO:0051171	regulation of nitrogen compound metabolic process	biological_process	0.98506	1	12	213	3672	41116	Cluster-5867.0,Cluster-26537.57961,Cluster-12172.0,Cluster-26537.71310,Cluster-26537.29950,Cluster-26537.46962,Cluster-26537.66503,Cluster-26537.48639,Cluster-26537.37646,Cluster-26537.53697,Cluster-26537.56507,Cluster-26537.32749
GO:0051716	cellular response to stimulus	biological_process	0.98581	1	13	213	4035	41116	Cluster-26537.67284,Cluster-26537.46119,Cluster-26537.60836,Cluster-26537.42888,Cluster-26537.62617,Cluster-26537.51432,Cluster-26537.40900,Cluster-26537.56186,Cluster-26537.63676,Cluster-26537.80740,Cluster-26537.13023,Cluster-26537.21042,Cluster-26537.49242
GO:0071704	organic substance metabolic process	biological_process	0.98642	1	85	213	18574	41116	Cluster-26537.38867,Cluster-26537.47769,Cluster-26537.46119,Cluster-26537.46087,Cluster-26537.47751,Cluster-26537.69282,Cluster-26537.50646,Cluster-26537.71310,Cluster-26537.69013,Cluster-26537.73836,Cluster-26537.52247,Cluster-26537.61939,Cluster-26537.44897,Cluster-26537.41582,Cluster-26537.72315,Cluster-26537.69284,Cluster-14653.0,Cluster-23219.0,Cluster-26537.63150,Cluster-26537.29950,Cluster…
GO:0003824	catalytic activity	molecular_function	0.98644	1	85	213	18367	41116	Cluster-26537.71310,Cluster-26537.51756,Cluster-26537.50646,Cluster-26537.69013,Cluster-26537.55160,Cluster-26537.52247,Cluster-26537.73836,Cluster-26537.57434,Cluster-26537.50038,Cluster-10128.0,Cluster-26537.52260,Cluster-26537.46119,Cluster-26537.47751,Cluster-26537.45967,Cluster-26537.46087,Cluster-26537.69282,Cluster-26537.20177,Cluster-26537.70578,Cluster-26537.50988,Cluster-26537.61939,Clu…
GO:0006259	DNA metabolic process	biological_process	0.98661	1	8	213	2677	41116	Cluster-15778.0,Cluster-26537.65471,Cluster-26537.63676,Cluster-26537.21388,Cluster-26537.11429,Cluster-26537.62617,Cluster-26537.35230,Cluster-26537.67284
GO:0043933	macromolecular complex subunit organization	biological_process	0.98749	1	2	213	1162	41116	Cluster-26537.62224,Cluster-26537.69012
GO:0034641	cellular nitrogen compound metabolic process	biological_process	0.98818	1	47	213	11324	41116	Cluster-26537.73836,Cluster-26537.69013,Cluster-26537.71310,Cluster-26537.46962,Cluster-26537.46119,Cluster-26537.56507,Cluster-26537.38867,Cluster-26537.32749,Cluster-28497.0,Cluster-26537.50988,Cluster-28383.0,Cluster-26537.69433,Cluster-26537.12373,Cluster-26537.57961,Cluster-27868.0,Cluster-23219.0,Cluster-26537.29950,Cluster-28597.0,Cluster-26537.62617,Cluster-14653.0,Cluster-26537.37744,Clu…
GO:0006807	nitrogen compound metabolic process	biological_process	0.98929	1	53	213	12552	41116	Cluster-26537.20177,Cluster-27868.0,Cluster-26537.57961,Cluster-28383.0,Cluster-26537.69433,Cluster-26537.50988,Cluster-26537.12373,Cluster-28497.0,Cluster-26537.41582,Cluster-14653.0,Cluster-26537.37744,Cluster-28597.0,Cluster-26537.62617,Cluster-26537.29950,Cluster-23219.0,Cluster-26537.71310,Cluster-26537.69013,Cluster-26537.73836,Cluster-26537.52247,Cluster-26537.32749,Cluster-26537.56507,Clu…
GO:0044248	cellular catabolic process	biological_process	0.98938	1	3	213	1489	41116	Cluster-26537.32749,Cluster-26537.50988,Cluster-26537.44798
GO:0007165	signal transduction	biological_process	0.98944	1	8	213	2979	41116	Cluster-26537.80740,Cluster-26537.21042,Cluster-26537.49242,Cluster-26537.46119,Cluster-26537.42888,Cluster-26537.60836,Cluster-26537.40900,Cluster-26537.56186
GO:0044446	intracellular organelle part	cellular_component	0.98956	1	16	213	4690	41116	Cluster-17238.0,Cluster-26537.42669,Cluster-26537.59160,Cluster-26537.40472,Cluster-26537.40406,Cluster-26537.69013,Cluster-26537.67728,Cluster-26537.63676,Cluster-26537.67284,Cluster-26537.37646,Cluster-26537.11429,Cluster-26537.51650,Cluster-26537.66503,Cluster-28597.0,Cluster-26537.50988,Cluster-5867.0
GO:0071702	organic substance transport	biological_process	0.98978	1	6	213	2272	41116	Cluster-26537.51270,Cluster-26537.75981,Cluster-26537.52597,Cluster-26537.39055,Cluster-26537.31878,Cluster-26537.55160
GO:0050789	regulation of biological process	biological_process	0.99011	1	28	213	7559	41116	Cluster-26537.13023,Cluster-12172.0,Cluster-26537.80740,Cluster-26537.71310,Cluster-26537.21042,Cluster-26537.49242,Cluster-26537.53697,Cluster-26537.46119,Cluster-26537.56507,Cluster-26537.32749,Cluster-26537.46962,Cluster-26537.44798,Cluster-26537.52597,Cluster-26537.16040,Cluster-26537.57961,Cluster-5867.0,Cluster-26537.62224,Cluster-26537.60836,Cluster-26537.42888,Cluster-26537.63150,Cluster-…
GO:0044700	single organism signaling	biological_process	0.99024	1	8	213	2998	41116	Cluster-26537.49242,Cluster-26537.21042,Cluster-26537.80740,Cluster-26537.56186,Cluster-26537.40900,Cluster-26537.42888,Cluster-26537.60836,Cluster-26537.46119
GO:0034470	ncRNA processing	biological_process	0.99028	1	1	213	781	41116	Cluster-26537.56507
GO:0023052	signaling	biological_process	0.99044	1	8	213	3005	41116	Cluster-26537.49242,Cluster-26537.21042,Cluster-26537.80740,Cluster-26537.56186,Cluster-26537.40900,Cluster-26537.42888,Cluster-26537.60836,Cluster-26537.46119
GO:0051649	establishment of localization in cell	biological_process	0.99056	1	4	213	1728	41116	Cluster-26537.62224,Cluster-26537.55160,Cluster-26537.41582,Cluster-26537.39791
GO:0044422	organelle part	cellular_component	0.99069	1	16	213	4730	41116	Cluster-26537.67284,Cluster-26537.11429,Cluster-26537.37646,Cluster-28597.0,Cluster-26537.66503,Cluster-26537.51650,Cluster-26537.50988,Cluster-5867.0,Cluster-17238.0,Cluster-26537.42669,Cluster-26537.40472,Cluster-26537.59160,Cluster-26537.40406,Cluster-26537.63676,Cluster-26537.67728,Cluster-26537.69013
GO:0003676	nucleic acid binding	molecular_function	0.99099	1	27	213	7019	41116	Cluster-26537.57961,Cluster-5867.0,Cluster-9051.0,Cluster-18109.0,Cluster-26537.21388,Cluster-25710.0,Cluster-26537.29950,Cluster-23219.0,Cluster-26537.44949,Cluster-26537.37646,Cluster-26537.17513,Cluster-26537.75612,Cluster-26537.48639,Cluster-26537.65471,Cluster-26537.69522,Cluster-26537.63676,Cluster-26537.67728,Cluster-12172.0,Cluster-26537.13023,Cluster-26537.69013,Cluster-26537.40406,Clust…
GO:1901605	alpha-amino acid metabolic process	biological_process	0.99145	1	3	213	1531	41116	Cluster-26537.34293,Cluster-26537.37744,Cluster-26537.71310
GO:0008168	methyltransferase activity	molecular_function	0.99152	1	1	213	830	41116	Cluster-26537.69433
GO:2000112	regulation of cellular macromolecule biosynthetic process	biological_process	0.99208	1	10	213	3409	41116	Cluster-26537.53697,Cluster-26537.66503,Cluster-26537.46962,Cluster-26537.29950,Cluster-26537.37646,Cluster-26537.48639,Cluster-12172.0,Cluster-26537.71310,Cluster-5867.0,Cluster-26537.57961
GO:0048037	cofactor binding	molecular_function	0.99231	1	2	213	1194	41116	Cluster-26537.37744,Cluster-26537.16040
GO:0010556	regulation of macromolecule biosynthetic process	biological_process	0.99256	1	10	213	3426	41116	Cluster-26537.66503,Cluster-26537.46962,Cluster-26537.29950,Cluster-26537.37646,Cluster-26537.48639,Cluster-26537.53697,Cluster-5867.0,Cluster-26537.57961,Cluster-12172.0,Cluster-26537.71310
GO:0031326	regulation of cellular biosynthetic process	biological_process	0.99258	1	10	213	3427	41116	Cluster-12172.0,Cluster-26537.71310,Cluster-5867.0,Cluster-26537.57961,Cluster-26537.53697,Cluster-26537.66503,Cluster-26537.46962,Cluster-26537.29950,Cluster-26537.37646,Cluster-26537.48639
GO:0050794	regulation of cellular process	biological_process	0.99266	1	26	213	7240	41116	Cluster-26537.44798,Cluster-26537.52597,Cluster-26537.46962,Cluster-26537.32749,Cluster-26537.56507,Cluster-26537.46119,Cluster-26537.53697,Cluster-26537.49242,Cluster-26537.21042,Cluster-26537.71310,Cluster-26537.80740,Cluster-26537.13023,Cluster-12172.0,Cluster-26537.37646,Cluster-26537.40900,Cluster-26537.56186,Cluster-26537.51432,Cluster-26537.48639,Cluster-26537.66503,Cluster-26537.29950,Clu…
GO:0009889	regulation of biosynthetic process	biological_process	0.99269	1	10	213	3431	41116	Cluster-5867.0,Cluster-26537.57961,Cluster-12172.0,Cluster-26537.71310,Cluster-26537.29950,Cluster-26537.46962,Cluster-26537.66503,Cluster-26537.48639,Cluster-26537.37646,Cluster-26537.53697
GO:0065007	biological regulation	biological_process	0.993	1	30	213	8125	41116	Cluster-26537.71310,Cluster-26537.80740,Cluster-12172.0,Cluster-26537.13023,Cluster-26537.49242,Cluster-26537.21042,Cluster-26537.32749,Cluster-26537.56507,Cluster-26537.46119,Cluster-26537.53697,Cluster-26537.42669,Cluster-26537.44798,Cluster-26537.52597,Cluster-26537.46962,Cluster-5867.0,Cluster-26537.57961,Cluster-26537.16040,Cluster-15778.0,Cluster-26537.60836,Cluster-26537.42888,Cluster-2653…
GO:0043231	intracellular membrane-bounded organelle	cellular_component	0.99334	1	21	213	6042	41116	Cluster-26537.18959,Cluster-26537.46962,Cluster-26537.59160,Cluster-26537.72586,Cluster-26537.42669,Cluster-17238.0,Cluster-26537.56507,Cluster-26537.32749,Cluster-26537.18961,Cluster-26537.69013,Cluster-26537.67728,Cluster-26537.40406,Cluster-28597.0,Cluster-26537.66503,Cluster-26537.62617,Cluster-26537.37646,Cluster-26537.11429,Cluster-26537.67284,Cluster-26537.50988,Cluster-26537.21388,Cluster…
GO:0043227	membrane-bounded organelle	cellular_component	0.99345	1	21	213	6048	41116	Cluster-26537.67284,Cluster-26537.66503,Cluster-28597.0,Cluster-26537.62617,Cluster-26537.37646,Cluster-26537.11429,Cluster-26537.18957,Cluster-26537.21388,Cluster-26537.50988,Cluster-26537.56507,Cluster-17238.0,Cluster-26537.32749,Cluster-26537.59160,Cluster-26537.18959,Cluster-26537.46962,Cluster-26537.72586,Cluster-26537.42669,Cluster-26537.67728,Cluster-26537.69013,Cluster-26537.18961,Cluster…
GO:0010468	regulation of gene expression	biological_process	0.99362	1	10	213	3469	41116	Cluster-5867.0,Cluster-26537.57961,Cluster-12172.0,Cluster-26537.71310,Cluster-26537.66503,Cluster-26537.46962,Cluster-26537.29950,Cluster-26537.37646,Cluster-26537.48639,Cluster-26537.53697
GO:0016741	transferase activity, transferring one-carbon groups	molecular_function	0.99378	1	1	213	883	41116	Cluster-26537.69433
GO:0046907	intracellular transport	biological_process	0.99387	1	3	213	1541	41116	Cluster-26537.62224,Cluster-26537.55160,Cluster-26537.39791
GO:0051641	cellular localization	biological_process	0.994	1	4	213	1832	41116	Cluster-26537.39791,Cluster-26537.62224,Cluster-26537.55160,Cluster-26537.41582
GO:0043170	macromolecule metabolic process	biological_process	0.99465	1	61	213	14358	41116	Cluster-26537.65471,Cluster-26537.9378,Cluster-26537.40406,Cluster-12172.0,Cluster-26537.63676,Cluster-26537.54600,Cluster-26537.10497,Cluster-26537.23340,Cluster-26537.44798,Cluster-26537.75651,Cluster-26537.53697,Cluster-17238.0,Cluster-5867.0,Cluster-15778.0,Cluster-25710.0,Cluster-12376.1,Cluster-26537.21388,Cluster-26537.48639,Cluster-26537.56186,Cluster-26537.11429,Cluster-26537.37646,Clust…
GO:0044237	cellular metabolic process	biological_process	0.99493	1	76	213	17391	41116	Cluster-26537.26619,Cluster-26537.63676,Cluster-12172.0,Cluster-26537.9378,Cluster-26537.60646,Cluster-26537.44798,Cluster-26537.23340,Cluster-26537.10497,Cluster-26537.81281,Cluster-26537.21388,Cluster-26537.39979,Cluster-12376.1,Cluster-5867.0,Cluster-26537.16040,Cluster-26537.67284,Cluster-26537.66503,Cluster-26537.56186,Cluster-26537.37646,Cluster-26537.34293,Cluster-26537.39791,Cluster-26537…
GO:0044260	cellular macromolecule metabolic process	biological_process	0.99625	1	54	213	13114	41116	Cluster-26537.44798,Cluster-26537.23340,Cluster-26537.10497,Cluster-26537.53697,Cluster-17238.0,Cluster-26537.9378,Cluster-26537.65471,Cluster-26537.63676,Cluster-12172.0,Cluster-26537.40406,Cluster-26537.35230,Cluster-26537.69285,Cluster-26537.66503,Cluster-26537.37646,Cluster-26537.56186,Cluster-26537.11429,Cluster-26537.48639,Cluster-26537.67284,Cluster-20160.0,Cluster-26537.39046,Cluster-2653…
GO:0008152	metabolic process	biological_process	0.99636	1	99	213	21961	41116	Cluster-26537.47751,Cluster-26537.46087,Cluster-26537.45967,Cluster-26537.69282,Cluster-26537.52260,Cluster-26537.46119,Cluster-26537.38867,Cluster-26537.47769,Cluster-26537.52247,Cluster-26537.73836,Cluster-26537.57434,Cluster-26537.71310,Cluster-26537.50646,Cluster-26537.69013,Cluster-14653.0,Cluster-26537.69284,Cluster-26537.72315,Cluster-26537.63150,Cluster-23219.0,Cluster-26537.29950,Cluster…
GO:0012505	endomembrane system	cellular_component	0.99645	1	1	213	1024	41116	Cluster-26537.42669
GO:0006396	RNA processing	biological_process	0.99727	1	2	213	1371	41116	Cluster-25710.0,Cluster-26537.56507
GO:0004175	endopeptidase activity	molecular_function	0.99823	1	1	213	1152	41116	Cluster-26537.36758
GO:0016070	RNA metabolic process	biological_process	0.9991	1	16	213	5448	41116	Cluster-26537.46962,Cluster-26537.32749,Cluster-26537.53697,Cluster-26537.56507,Cluster-26537.71310,Cluster-26537.40406,Cluster-26537.69013,Cluster-26537.48639,Cluster-26537.11429,Cluster-26537.37646,Cluster-26537.29950,Cluster-26537.66503,Cluster-26537.67284,Cluster-5867.0,Cluster-26537.57961,Cluster-25710.0
GO:0006886	intracellular protein transport	biological_process	0.99944	1	1	213	1268	41116	Cluster-26537.55160
GO:0034613	cellular protein localization	biological_process	0.9997	1	1	213	1370	41116	Cluster-26537.55160
GO:0070727	cellular macromolecule localization	biological_process	0.9997	1	1	213	1371	41116	Cluster-26537.55160
GO:0033036	macromolecule localization	biological_process	0.99985	1	2	213	1943	41116	Cluster-26537.55160,Cluster-26537.42669
GO:0046483	heterocycle metabolic process	biological_process	0.99985	1	33	213	9902	41116	Cluster-26537.37744,Cluster-26537.62617,Cluster-26537.29950,Cluster-26537.41582,Cluster-26537.57961,Cluster-26537.69433,Cluster-26537.46962,Cluster-26537.32749,Cluster-26537.56507,Cluster-26537.46119,Cluster-26537.73836,Cluster-26537.71310,Cluster-26537.69013,Cluster-26537.11429,Cluster-26537.37646,Cluster-26537.48639,Cluster-26537.34293,Cluster-26537.66503,Cluster-26537.35230,Cluster-26537.67284…
GO:0006139	nucleobase-containing compound metabolic process	biological_process	0.99986	1	29	213	9052	41116	Cluster-26537.40406,Cluster-26537.71310,Cluster-26537.63676,Cluster-26537.69013,Cluster-26537.73836,Cluster-26537.65471,Cluster-26537.32749,Cluster-26537.56507,Cluster-26537.46119,Cluster-26537.53697,Cluster-26537.29358,Cluster-26537.46962,Cluster-26537.39979,Cluster-25710.0,Cluster-26537.21388,Cluster-26537.34317,Cluster-5867.0,Cluster-26537.57961,Cluster-26537.16040,Cluster-15778.0,Cluster-2653…
GO:0006725	cellular aromatic compound metabolic process	biological_process	0.99988	1	32	213	9747	41116	Cluster-26537.34317,Cluster-5867.0,Cluster-26537.16040,Cluster-15778.0,Cluster-26537.39979,Cluster-25710.0,Cluster-26537.21388,Cluster-26537.11429,Cluster-26537.37646,Cluster-26537.34293,Cluster-26537.48639,Cluster-26537.35230,Cluster-26537.66503,Cluster-26537.67284,Cluster-26537.65471,Cluster-26537.40406,Cluster-26537.63676,Cluster-26537.29358,Cluster-26537.53697,Cluster-26537.57961,Cluster-2653…
GO:0090304	nucleic acid metabolic process	biological_process	0.99989	1	22	213	7420	41116	Cluster-26537.37646,Cluster-26537.11429,Cluster-26537.48639,Cluster-26537.35230,Cluster-26537.66503,Cluster-26537.62617,Cluster-26537.29950,Cluster-26537.67284,Cluster-5867.0,Cluster-26537.57961,Cluster-15778.0,Cluster-25710.0,Cluster-26537.21388,Cluster-26537.46962,Cluster-26537.32749,Cluster-26537.56507,Cluster-26537.53697,Cluster-26537.65471,Cluster-26537.40406,Cluster-26537.71310,Cluster-2653…
GO:0015031	protein transport	biological_process	0.99993	1	1	213	1643	41116	Cluster-26537.55160
GO:1901360	organic cyclic compound metabolic process	biological_process	0.99994	1	33	213	10171	41116	Cluster-26537.69433,Cluster-26537.57961,Cluster-26537.37744,Cluster-26537.62617,Cluster-26537.29950,Cluster-26537.41582,Cluster-26537.73836,Cluster-26537.71310,Cluster-26537.69013,Cluster-26537.46962,Cluster-26537.32749,Cluster-26537.56507,Cluster-26537.46119,Cluster-26537.34317,Cluster-5867.0,Cluster-26537.16040,Cluster-15778.0,Cluster-26537.39979,Cluster-25710.0,Cluster-26537.21388,Cluster-2653…
GO:0045184	establishment of protein localization	biological_process	0.99995	1	1	213	1672	41116	Cluster-26537.55160
GO:0008104	protein localization	biological_process	0.99996	1	1	213	1746	41116	Cluster-26537.55160
