# Supplementary material for: Transcriptomic Analysis of Betula halophila in Response to Salt Stress
Source: Int J Mol Sci. 2018 Oct 31;19(11):3412. doi: 10.3390/ijms19113412 (PMC6274945; doi:10.3390/ijms19113412)
Supplement: Supplementary file 1 [file ijms-19-03412-s001.zip › Supplementary File for proof/Supplementary Table 5.xls]

pathway_term	rich_factor	qvalue	gene_number
Fatty acid elongation	0.0714285714285714	0.0236286041957	4
Ribosome	0.0192307692307692	0.0236286041957	16
Sphingolipid metabolism	0.0655737704918033	0.0236286041957	4
Flavonoid biosynthesis	0.0655737704918033	0.0236286041957	4
Sesquiterpenoid and triterpenoid biosynthesis	0.1	0.0236286041957	3
Phenylpropanoid biosynthesis	0.0284552845528455	0.03901871349	7
Other glycan degradation	0.0517241379310345	0.0906526110524	3
Brassinosteroid biosynthesis	0.0952380952380952	0.0906526110524	2
Flavone and flavonol biosynthesis	0.111111111111111	0.4057543355	1
Stilbenoid, diarylheptanoid and gingerol biosynthesis	0.0350877192982456	0.4057543355	2
Protein processing in endoplasmic reticulum	0.0136518771331058	0.462235494685	8
SNARE interactions in vesicular transport	0.028169014084507	0.462235494685	2
Starch and sucrose metabolism	0.0155763239875389	0.462235494685	5
Carbon fixation in photosynthetic organisms	0.0192307692307692	0.462235494685	3
Homologous recombination	0.0191082802547771	0.462235494685	3
Cyanoamino acid metabolism	0.0206185567010309	0.585675508924	2
Plant-pathogen interaction	0.0124740124740125	0.596399193709	6
Diterpenoid biosynthesis	0.0294117647058824	0.668858848154	1
Nicotinate and nicotinamide metabolism	0.027027027027027	0.67998516959	1
Ribosome biogenesis in eukaryotes	0.0134529147982063	0.680799932278	3
