# Supplementary material for: Transcriptomic Analysis of Betula halophila in Response to Salt Stress
Source: Int J Mol Sci. 2018 Oct 31;19(11):3412. doi: 10.3390/ijms19113412 (PMC6274945; doi:10.3390/ijms19113412)
Supplement: Supplementary file 1 [file ijms-19-03412-s001.zip › Supplementary File for proof/SupplementaryTable 8.xlsx]

## Sheet: Sheet1
Gene name	Primer Sequence (5' to 3')
actin	Forward: CGGATGAGCAAGGAGATCAC
	Reverse: CACATCTGCTGGAAGGTGCT
major allergen variant Cor	Forward: CAAGGACGCGAAGCATAGGA
	Reverse: GGGCTGCCTCAATCTTGAAC
phosphoglycerate kinase	Forward: GGCATCTTCTGTGCGTCAGT
	Reverse: GCAATCTCATTCACCAGTTGCT
dehydrin-1	Forward: CCTCTTTCTCCTCCTTCCGC
	Reverse: CAGGCAGCCGAGTCTTTCTC
AHL	Forward: AGCATGCCGTGGAAGTAGAC
	Reverse: GCCAACAATGTCAGGCTGGA
dehydrin-2	Forward: AGGTCAGCACAAGAAGGGTG
	Reverse: AACAGGCAGCCGAGTCTTTC
Highly ABA-induced PP2C gene 2	Forward: GCAGATCTCCGCCATTCTCA
	Reverse: TGAGCTCACGCAATCGATCA
proline transporter 2-like	Forward: TCGCAAGGCTGTCTCAGATT
	Reverse: TCCAGAAGTCCTTGCTCACC
Cation/H(+) antiporter	Forward: CTCGTCGGACTGCAGCATAG
	Reverse: TGGGCAGTCCAAACTCCTTC
sodium/hydrogen exchanger 4	Forward: GGAACCAACATAAGCCGTGC
	Reverse: TAACAGTCCATCGGAGTGCG
serine/threonine-protein kinase	Forward: CGGCGGTGAGAACCCTAAAA
	Reverse: TCGTTGAGGCCGTCTTTGAA
potassium transporter	Forward: GCCTTCGCGCGATATTCAAG
	Reverse: GCCTTTGCATAGGAATGCCC
peroxidase 4	Forward: CGGCTGTTCAGTCTGCGATT
	Reverse: TCGTCCAGGAGTATCGACCC
heat shock protein	Forward: AAGGCTTGGAATGAGCGACA
	Reverse: AACCATGCACTTATGCGTCG
WRKY	Forward: TCTGGCCCGTTGCCTTTATT
	Reverse: GTCCGCAAGTAGGAAGGCAT
wall-associated receptor kinase	Forward: ACGTTCCTGTGGTGTTGGAT
	Reverse: ACAGCCAAAATAGGTCCGGT
dehydrin-3	Forward: GGTCAGCACAAGAAGGGTGA
	Reverse: AATGGCCCTCCTAACAGGCA
